# Supplementary material for: The impact of male burials on the construction of Corded Ware identity: Reconstructing networks of information in the 3rd millennium BC
Source: PLoS One. 2017 Oct 12;12(10):e0185971. doi: 10.1371/journal.pone.0185971 (PMC5638321; doi:10.1371/journal.pone.0185971)
Supplement: S1 File — List of all burials used in the analysis as well as the results of the Cosine similarity indexes. (XLSX) [file pone.0185971.s001.xlsx]

## Sheet: All_burials
Grave ID	Right Flexed	Left Flexed	Extended	Seated	pos_Amber beads.1	pos_Amber beads.2	pos_Amber beads.3	pos_Amber beads.4	pos_Amber beads.5	pos_Amber beads.6	pos_Amber beads.7	pos_Amber beads.8	pos_Amber objects.1	pos_Amber objects.2	pos_Amber objects.3	pos_Amber objects.4	pos_Amber objects.5	pos_Amber objects.6	pos_Amber objects.7	pos_Amber objects.8	pos_Amphorae.1	pos_Amphorae.2	pos_Amphorae.3	pos_Amphorae.4	pos_Amphorae.5	pos_Amphorae.6	pos_Amphorae.7	pos_Amphorae.8	pos_Batle axes.1	pos_Batle axes.2	pos_Batle axes.3	pos_Batle axes.4	pos_Batle axes.5	pos_Batle axes.6	pos_Batle axes.7	pos_Batle axes.8	pos_Beakers.1	pos_Beakers.2	pos_Beakers.3	pos_Beakers.4	pos_Beakers.5	pos_Beakers.6	pos_Beakers.7	pos_Beakers.8	pos_Copper objects.1	pos_Copper objects.2	pos_Copper objects.3	pos_Copper objects.4	pos_Copper objects.5
2	0	0	0	0	0	0	0	0	0	0	0	0	0	0	0	0	0	0	0	0	0	0	0	0	0	0	0	0	0	0	0	0	0	0	0	0	0	0	0	0	0	0	0	0	0	0	0	0	0
3	0	0	1	0	0	0	0	1	0	0	0	0	0	0	0	0	0	0	0	0	0	0	0	0	0	0	0	0	0	0	0	0	0	0	0	0	0	0	0	0	0	0	0	0	0	0	0	0	0
9	0	0	0	0	0	0	0	0	0	0	0	0	0	0	0	0	0	0	0	0	0	0	0	0	0	0	0	0	1	0	0	0	0	0	0	0	0	0	0	0	0	0	0	0	0	0	0	0	0
12	0	0	0	0	0	0	0	0	0	0	0	0	0	0	0	0	0	0	0	0	0	0	0	0	0	0	0	0	0	0	0	0	0	0	0	0	0	0	0	0	0	0	0	0	0	0	0	0	0
14	0	0	0	0	0	0	0	0	0	0	0	0	0	0	0	0	0	0	0	0	0	0	0	0	0	0	0	0	0	0	0	0	0	0	0	0	0	0	0	0	0	0	0	0	0	0	0	0	0
16	0	0	0	0	0	0	0	0	0	0	0	0	0	0	0	0	0	0	0	0	0	0	0	0	0	0	0	0	0	0	0	0	0	0	0	0	0	0	0	0	0	0	0	0	0	0	0	0	0
17	0	0	0	0	0	0	0	0	0	0	0	0	0	0	0	0	0	0	0	0	0	0	0	0	0	0	0	0	0	0	0	0	0	0	0	0	0	0	0	0	0	0	0	0	0	0	0	0	0
19	1	0	0	0	0	0	0	0	0	0	0	0	0	0	0	0	0	0	0	0	0	0	0	0	0	0	0	0	0	0	0	0	0	1	0	0	0	0	0	0	0	0	0	0	0	0	0	0	0
20	0	0	0	0	0	0	0	0	0	0	0	0	0	0	0	0	0	0	0	0	0	0	0	0	0	0	0	0	0	0	0	0	0	1	0	0	0	0	0	0	0	0	0	0	0	0	0	0	0
21	0	0	0	0	0	0	0	0	0	0	0	0	0	0	0	0	0	0	0	0	0	0	0	0	0	0	0	0	0	0	0	0	0	1	0	0	0	0	0	0	0	0	0	0	0	0	0	0	0
27	0	0	0	0	0	0	0	0	0	0	0	0	0	0	0	0	0	0	0	0	0	0	0	0	0	0	0	0	0	0	0	0	0	0	0	0	0	0	0	0	0	0	0	0	0	0	0	0	0
28	0	0	0	0	0	0	0	0	0	0	0	0	0	0	0	0	0	0	0	0	0	0	0	0	0	0	0	0	0	0	0	0	0	0	0	0	0	0	0	0	0	0	0	0	0	0	0	0	0
30	0	0	0	0	0	0	0	0	0	0	0	0	0	0	0	0	0	0	0	0	0	0	0	0	0	0	0	0	0	0	0	0	0	0	0	0	0	0	1	0	0	0	0	0	0	0	0	0	0
35	0	0	0	0	0	0	0	0	0	0	0	0	0	0	0	0	0	0	0	0	0	0	0	0	0	0	0	0	1	0	0	0	0	0	0	0	0	0	0	0	0	0	0	0	0	0	0	0	0
38	1	0	0	0	0	0	0	0	0	0	0	0	0	0	0	0	0	0	0	0	0	0	0	0	0	0	0	0	0	0	0	0	0	0	0	0	0	0	0	0	0	0	0	0	0	0	0	0	0
39	0	0	0	0	0	0	0	0	0	0	0	0	0	0	0	0	0	0	0	0	0	0	0	0	0	0	0	0	0	0	0	0	0	0	0	0	0	0	0	0	0	0	0	0	0	0	0	0	0
40	0	0	0	0	0	0	0	0	0	0	0	0	0	0	0	0	0	0	0	0	0	0	0	0	0	0	0	0	0	0	0	0	0	0	0	0	0	0	0	0	0	0	0	0	0	0	0	0	0
44	1	0	0	0	0	0	0	0	0	0	0	0	0	0	0	0	0	0	0	0	0	0	0	0	0	0	0	0	0	0	0	1	0	0	0	0	0	0	0	0	0	0	0	0	0	0	0	0	0
46	0	0	0	0	0	0	0	0	0	0	0	0	0	0	0	0	0	0	0	0	0	0	0	0	0	0	0	0	0	0	0	0	0	0	0	0	0	0	0	0	0	0	0	0	0	0	0	0	0
47	0	0	0	0	0	0	0	0	0	0	0	0	0	0	0	0	0	0	0	0	0	0	0	0	0	0	0	0	1	0	0	0	0	0	0	0	0	0	0	0	0	0	0	0	0	0	0	0	0
49	0	0	0	0	0	0	0	1	0	0	0	0	0	0	0	0	0	0	0	0	0	0	0	0	0	0	0	0	1	0	0	0	0	0	0	0	0	0	0	0	0	0	0	0	0	0	0	0	0
51	1	0	0	0	0	0	0	0	0	0	0	0	0	0	0	0	0	0	0	0	0	0	0	0	0	0	0	0	0	0	0	0	0	1	0	0	0	0	0	0	0	0	0	0	0	0	0	0	0
52	0	0	0	0	1	0	0	0	0	0	0	0	0	0	0	0	0	0	0	0	0	0	0	0	0	0	0	0	0	0	0	0	0	0	0	0	0	0	0	0	0	0	0	0	0	0	0	0	0
53	0	0	0	0	0	0	0	0	0	0	0	0	0	0	0	0	0	0	0	0	0	0	0	0	0	0	0	0	0	0	0	0	0	0	0	0	0	0	0	0	0	0	0	0	0	0	0	0	0
54	0	0	0	0	0	0	0	0	0	0	0	0	0	0	0	0	0	0	0	0	0	0	0	0	0	0	0	0	0	0	0	0	0	0	0	0	0	0	0	0	0	0	0	0	0	0	0	0	0
58	0	0	0	0	0	0	0	0	0	0	0	0	0	0	0	0	0	0	0	0	0	0	0	0	0	0	0	0	0	0	0	0	0	0	0	0	0	0	0	0	0	0	0	0	0	0	0	0	0
60	1	0	0	0	0	0	0	0	0	0	0	0	0	0	0	0	0	0	0	0	0	0	0	0	0	0	0	0	0	0	0	0	0	1	0	0	0	0	0	0	0	0	0	0	0	0	0	0	0
61	0	0	0	0	0	0	0	0	0	0	0	0	0	0	0	0	0	0	0	0	0	0	0	0	0	0	0	0	0	0	0	0	0	0	0	0	0	0	0	0	0	0	0	0	0	0	0	0	0
62	0	0	0	0	0	0	0	0	0	0	0	0	0	0	0	0	0	0	0	0	0	0	0	0	0	0	0	0	1	0	0	0	0	0	0	0	0	0	0	0	0	0	0	0	0	0	0	0	0
63	1	0	0	0	0	0	0	0	0	0	0	0	0	0	0	0	0	0	0	0	0	0	0	0	0	0	0	0	0	0	0	0	0	0	0	0	0	0	0	0	0	0	0	0	0	0	0	0	0
67	0	0	0	0	0	0	0	0	0	0	0	0	0	0	0	0	0	0	0	0	0	0	0	0	0	0	0	0	0	0	0	0	0	0	0	0	0	0	0	0	0	0	0	0	0	0	0	0	0
68	0	0	0	0	0	0	0	0	0	0	0	0	0	0	0	0	0	0	0	0	0	0	0	0	0	0	0	0	0	0	0	0	0	0	0	0	0	0	0	0	0	0	0	0	0	0	0	0	0
69	0	0	0	0	0	0	0	0	0	0	0	0	0	0	0	0	0	0	0	0	0	0	0	0	0	0	0	0	0	0	0	1	0	0	0	0	0	0	0	0	0	0	0	0	0	0	0	0	0
76	1	0	0	0	0	0	0	0	0	0	0	0	0	0	0	0	0	0	0	0	0	0	0	0	0	0	0	0	0	0	0	0	0	0	0	0	0	0	0	1	0	0	0	0	0	0	0	0	0
83	1	0	0	0	0	0	0	0	0	0	0	0	0	0	0	0	0	0	0	0	0	0	1	0	0	0	0	0	0	0	0	0	0	0	0	0	0	0	0	1	0	0	0	0	0	0	0	0	0
84	1	0	0	0	0	0	0	0	0	0	0	0	0	0	0	0	0	0	0	0	0	0	2	0	0	0	0	0	0	0	0	0	0	0	0	0	0	0	0	0	0	0	0	0	0	0	0	0	0
86	0	1	0	0	0	0	0	0	0	0	0	0	0	0	0	0	0	0	0	0	0	1	0	0	0	0	0	0	0	0	0	0	0	0	0	0	0	0	0	0	0	0	0	0	0	0	0	0	0
88	0	1	0	0	0	0	0	0	0	0	0	0	0	0	0	0	0	0	0	0	0	0	0	0	0	0	0	0	0	0	0	0	0	0	0	0	0	0	0	0	0	0	0	0	0	0	0	0	0
90	0	1	0	0	0	0	0	0	0	0	0	0	0	0	0	0	0	0	0	0	1	0	0	0	0	0	0	0	0	0	0	0	0	0	0	0	0	1	0	0	0	0	0	0	0	0	0	0	0
91	1	0	0	0	0	0	0	0	0	0	0	0	0	0	0	0	0	0	0	0	1	0	0	0	0	0	0	0	0	1	0	0	0	0	0	0	0	0	1	0	0	0	0	0	0	0	0	0	0
92	0	1	0	0	0	0	0	0	0	0	0	0	0	0	0	0	0	0	0	0	0	1	0	0	0	0	0	0	0	0	0	0	0	0	0	0	0	0	0	0	0	0	0	0	0	0	0	0	0
93	0	0	0	0	0	0	0	0	0	0	0	0	0	0	0	0	0	0	0	0	0	1	0	0	0	0	0	0	0	0	0	0	0	0	0	0	0	0	0	0	0	0	0	0	0	0	0	0	0
94	0	1	0	0	0	0	0	0	0	0	0	0	0	0	0	0	0	0	0	0	0	0	0	0	0	0	0	0	0	0	0	0	0	0	0	0	0	0	0	0	0	0	0	0	0	0	0	0	0
96	0	0	0	0	0	0	0	0	0	0	0	0	0	0	0	0	0	0	0	0	0	0	0	0	0	0	0	0	0	0	0	0	0	0	0	0	0	0	0	0	0	0	0	0	0	0	0	0	0
97	0	0	0	0	0	0	0	0	0	0	0	0	0	0	0	0	0	0	0	0	0	0	0	0	0	0	0	0	0	0	0	0	0	0	0	0	0	0	0	0	0	0	0	0	0	0	0	0	0
98	0	0	0	0	0	0	0	0	0	0	0	0	0	0	0	0	0	0	0	0	0	0	0	0	0	0	0	0	0	0	0	0	0	0	0	0	0	0	0	0	0	0	0	0	0	0	0	0	0
99	0	1	0	0	0	0	0	0	0	0	0	0	0	0	0	0	0	0	0	0	0	1	0	0	0	0	0	0	0	0	0	0	0	0	0	0	0	0	0	0	0	0	0	0	0	0	0	0	0
100	0	0	0	0	0	0	0	0	0	0	0	0	0	0	0	0	0	0	0	0	0	1	0	0	0	0	0	0	0	0	0	0	0	0	0	0	0	0	0	0	0	0	0	0	0	0	0	0	0
101	0	1	0	0	0	0	0	0	0	0	0	0	0	0	0	0	0	0	0	0	0	1	0	0	0	0	0	0	0	0	0	0	0	0	0	0	0	0	0	0	0	0	0	0	0	0	0	0	0
102	0	0	0	0	0	0	0	0	0	0	0	0	0	0	0	0	0	0	0	0	0	1	0	0	0	0	0	0	0	0	0	0	0	0	0	0	0	0	0	0	0	0	0	0	0	0	0	0	0
103	0	0	0	0	0	0	0	0	0	0	0	0	0	0	0	0	0	0	0	0	0	0	0	0	0	0	0	0	0	0	0	0	0	0	0	0	0	0	0	0	0	0	0	0	0	0	0	0	0
104	0	0	0	0	0	0	0	0	0	0	0	0	0	0	0	0	0	0	0	0	0	0	0	0	0	0	0	0	0	0	0	0	0	0	0	0	0	0	0	0	0	0	0	0	0	0	0	0	0
105	0	0	0	0	0	0	0	0	0	0	0	0	0	0	0	0	0	0	0	0	0	0	0	0	0	0	0	0	0	0	0	0	0	0	0	0	1	0	0	0	0	0	0	0	0	0	0	0	0
106	0	0	0	0	0	0	0	0	0	0	0	0	0	0	0	0	0	0	0	0	0	0	0	0	0	0	0	0	0	0	0	0	0	1	0	0	1	0	0	0	0	0	0	0	0	0	0	0	0
107	0	0	0	0	0	0	0	0	0	0	0	0	0	0	0	0	0	0	0	0	0	0	0	0	0	0	0	0	0	0	0	0	0	0	0	0	0	0	0	0	0	0	0	0	0	0	0	0	0
108	0	0	0	0	0	0	0	0	0	0	0	0	0	0	0	0	0	0	0	0	0	1	0	0	0	0	0	0	0	0	0	0	0	0	0	0	0	0	0	0	0	0	0	0	0	0	0	0	0
109	0	0	0	0	0	0	0	0	0	0	0	0	0	0	0	0	0	0	0	0	0	0	0	0	0	0	0	0	0	0	0	0	0	0	0	0	0	0	0	0	0	0	0	0	0	0	0	0	0
113	0	0	0	0	0	0	0	0	0	0	0	0	0	0	0	0	0	0	0	0	0	0	1	0	0	0	0	0	0	0	0	0	0	0	0	0	0	0	0	0	0	0	0	0	0	0	0	0	0
114	0	0	0	0	0	0	0	0	0	0	0	0	0	0	0	0	0	0	0	0	0	0	1	0	0	0	0	0	0	0	0	0	0	0	0	0	0	0	0	0	0	0	0	0	0	0	0	0	0
115	0	0	0	0	0	0	0	0	0	0	0	0	0	0	0	0	0	0	0	0	0	1	0	0	0	0	0	0	0	0	0	0	0	0	0	0	0	0	0	0	0	0	0	0	0	0	0	0	2
117	0	0	0	0	0	0	0	0	0	0	0	0	0	0	0	0	0	0	0	0	0	0	1	0	0	0	0	0	0	0	0	0	0	1	0	0	0	0	0	0	0	0	0	0	0	0	0	0	0
118	0	0	0	0	0	0	0	0	0	0	0	0	0	0	0	0	0	0	0	0	1	0	0	0	0	0	0	0	0	0	0	0	0	0	0	0	0	0	0	0	0	0	0	1	0	0	0	0	0
119	1	0	0	0	0	0	0	0	0	0	0	0	0	0	0	0	0	0	0	0	0	1	0	0	0	0	0	0	0	0	0	1	0	0	0	0	0	0	0	0	0	1	0	0	0	0	0	0	0
121	0	0	0	0	0	0	0	0	0	0	0	0	0	0	0	0	0	0	0	0	0	0	0	0	0	0	0	0	0	0	0	0	0	1	0	0	0	0	0	1	0	0	0	0	0	0	0	0	0
122	0	1	0	0	0	0	0	0	0	0	0	0	0	0	0	0	0	0	0	0	0	1	1	0	0	0	0	0	0	0	0	0	0	0	0	0	0	0	0	0	0	0	0	0	0	0	0	0	0
123	0	0	0	0	0	0	0	0	0	0	0	0	0	0	0	0	0	0	0	0	0	0	0	0	0	0	0	0	0	0	0	0	0	0	0	0	0	0	0	0	0	0	0	0	0	0	0	0	2
125	1	0	0	0	0	0	0	0	0	0	0	0	0	0	0	0	0	0	0	0	0	0	0	0	0	0	0	0	0	0	0	0	0	0	1	0	0	0	0	0	0	0	0	0	0	0	0	0	0
126	1	0	0	0	0	0	0	0	0	0	0	0	0	0	0	0	0	0	0	0	0	1	0	0	0	0	0	0	0	0	0	0	0	0	0	0	1	0	0	0	0	0	0	0	0	0	0	0	0
127	1	0	0	0	0	0	0	0	0	0	0	0	0	0	0	0	0	0	0	0	0	0	0	0	0	0	0	1	0	0	0	0	0	0	0	0	0	0	0	0	0	0	0	0	0	0	0	1	0
128	0	1	0	0	0	0	0	0	0	0	0	0	0	0	0	0	0	0	0	0	0	0	0	0	0	0	0	0	0	0	0	0	0	0	0	0	1	1	0	0	0	0	0	0	0	0	0	0	0
129	1	0	0	0	0	0	0	0	0	0	0	0	0	0	0	0	0	0	0	0	0	1	0	0	0	0	0	0	0	0	0	0	0	0	0	0	1	0	0	0	0	0	0	0	0	0	0	0	0
130	0	1	0	0	0	0	0	0	0	0	0	0	0	0	0	0	0	0	0	0	0	0	0	0	0	0	0	0	0	0	0	0	0	0	0	0	0	0	0	0	0	0	0	0	0	0	0	0	0
131	0	0	0	0	0	0	0	0	0	0	0	0	0	0	0	0	0	0	0	0	1	0	0	0	0	0	0	0	0	0	0	0	0	0	0	0	1	0	0	0	0	0	0	0	0	0	0	0	0
132	1	0	0	0	0	0	0	0	0	0	0	0	0	0	0	0	0	0	0	0	1	1	0	0	0	0	0	0	0	0	0	0	0	0	1	0	0	0	0	0	0	0	0	0	0	0	0	0	0
133	0	0	0	0	0	0	0	0	0	0	0	0	0	0	0	0	0	0	0	0	0	2	0	0	0	0	0	0	0	0	0	0	0	0	0	0	0	0	0	0	0	2	0	1	0	0	0	0	0
134	0	0	0	0	0	0	0	0	0	0	0	0	0	0	0	0	0	0	0	0	0	0	0	0	0	0	0	0	0	0	0	0	0	0	0	0	0	1	0	0	0	0	0	0	0	0	0	0	1
135	0	0	0	0	0	0	0	0	0	0	0	0	0	0	0	0	0	0	0	0	0	0	0	0	0	0	0	0	0	0	0	0	0	0	0	0	0	0	0	0	0	0	0	0	0	0	0	0	0
137	0	1	0	0	0	0	0	0	0	0	0	0	0	0	0	0	0	0	0	0	0	0	2	0	0	0	0	0	0	0	0	0	0	0	0	0	0	0	0	0	0	0	0	0	0	0	0	0	0
138	0	1	0	0	0	0	0	0	0	0	0	0	0	0	0	0	0	0	0	0	0	1	0	0	0	0	0	0	0	0	0	0	0	0	0	0	0	0	1	0	0	0	0	0	0	0	0	0	0
139	0	1	0	0	0	0	0	0	0	0	0	0	0	0	0	0	0	0	0	0	0	1	0	0	0	1	0	0	0	0	0	0	0	0	0	0	0	0	0	0	0	0	0	0	0	0	0	0	0
141	1	0	0	0	0	0	0	0	0	0	0	0	0	0	0	0	0	0	0	0	0	0	1	0	0	0	0	0	0	0	0	0	0	0	0	0	0	0	0	0	0	0	0	1	0	0	0	0	0
142	0	1	0	0	0	0	0	0	0	0	0	0	0	0	0	0	0	0	0	0	0	1	0	0	0	0	0	0	0	0	0	0	0	0	0	0	0	0	0	0	0	0	0	0	0	0	0	0	0
143	0	0	0	0	0	0	0	0	0	0	0	0	0	0	0	0	0	0	0	0	0	0	0	0	0	0	0	0	0	0	0	0	0	0	0	0	1	0	0	0	0	0	0	0	0	0	0	0	0
144	0	0	0	0	0	0	0	0	0	0	0	0	0	0	0	0	0	0	0	0	0	0	0	0	0	0	0	0	0	0	0	0	0	0	0	0	0	0	0	1	0	0	0	0	0	0	0	0	0
148	0	1	0	0	0	0	0	0	0	0	0	0	0	0	0	0	0	0	0	0	0	1	0	0	0	0	0	0	0	0	0	0	0	0	0	0	0	1	0	0	0	0	0	0	0	0	0	0	0
149	0	0	0	0	0	0	0	0	0	0	0	0	0	0	0	0	0	0	0	0	0	0	0	0	0	0	1	0	0	0	0	0	0	0	0	0	0	0	0	0	0	0	0	0	0	0	0	0	0
150	0	0	0	0	0	0	0	0	0	0	0	0	0	0	0	0	0	0	0	0	0	0	0	0	0	1	0	0	0	0	0	0	0	0	0	0	0	0	0	0	0	0	0	0	0	0	0	0	0
153	0	1	0	0	0	0	0	0	0	0	0	0	0	0	0	0	0	0	0	0	0	0	1	0	0	0	0	0	0	0	0	0	0	0	0	0	0	0	0	0	0	0	1	0	0	0	0	0	0
154	1	0	0	0	0	0	0	0	0	0	0	0	0	0	0	0	0	0	0	0	0	1	0	0	0	0	0	0	0	0	0	0	0	0	0	0	0	0	0	0	0	0	0	0	0	0	0	0	0
155	0	0	0	0	0	0	0	0	0	0	0	0	0	0	0	0	0	0	0	0	0	0	0	0	0	1	0	0	0	0	0	0	0	0	0	0	0	0	0	0	0	0	0	1	0	0	0	0	0
156	0	1	0	0	0	0	0	0	0	0	0	0	0	0	0	0	0	0	0	0	0	0	0	0	0	0	0	1	0	0	0	0	0	0	0	0	0	0	0	0	0	0	0	0	0	0	0	0	0
157	1	0	0	0	0	0	0	0	0	0	0	0	0	0	0	0	0	0	0	0	0	0	1	0	0	0	0	0	0	0	0	0	0	0	0	0	1	0	0	0	0	0	0	0	0	0	0	0	0
158	0	0	0	0	0	0	0	0	0	0	0	0	0	0	0	0	0	0	0	0	0	0	0	0	0	0	0	0	0	0	0	0	0	0	0	0	1	0	0	0	0	0	0	0	0	0	0	0	0
159	0	1	0	0	0	0	0	0	0	0	0	0	0	0	0	0	0	0	0	0	0	0	0	0	0	0	0	1	0	0	0	0	0	0	0	0	1	0	0	0	0	0	1	0	0	0	0	0	0
160	0	0	0	0	0	0	0	0	0	0	0	0	0	0	0	0	0	0	0	0	0	0	0	0	0	0	0	0	0	0	0	0	0	0	0	0	1	0	0	0	0	0	0	0	0	0	0	0	0
162	0	0	0	0	0	0	0	0	0	0	0	0	0	0	0	0	0	0	0	0	0	0	0	0	0	0	1	0	0	0	0	0	0	0	0	0	0	0	0	0	0	0	0	0	0	0	0	0	0
163	0	1	0	0	0	0	0	0	0	0	0	0	0	0	0	0	0	0	0	0	0	0	0	0	0	0	0	0	0	0	0	0	0	0	0	0	0	0	0	0	0	0	0	0	0	0	0	0	0
164	0	1	0	0	0	0	0	0	0	0	0	0	0	0	0	0	0	0	0	0	0	1	0	0	0	0	0	0	0	0	0	0	0	0	0	0	0	0	0	0	0	0	0	0	0	0	0	0	0
165	1	0	0	0	0	0	0	0	0	0	0	0	0	0	0	0	0	0	0	0	0	0	0	0	0	0	0	0	0	0	0	0	0	0	0	0	0	0	0	0	0	0	0	0	0	0	0	0	0
166	0	1	0	0	0	0	0	0	0	0	0	0	0	0	0	0	0	0	0	0	1	0	0	0	0	0	0	0	0	0	0	0	0	0	0	0	0	0	0	0	0	0	0	0	0	0	0	0	0
167	0	1	0	0	0	0	0	0	0	0	0	0	0	0	0	0	0	0	0	0	0	1	0	0	0	0	0	0	0	0	0	0	0	0	0	0	0	0	0	0	0	0	0	0	0	0	0	0	0
168	0	1	0	0	0	0	0	0	0	0	0	0	0	0	0	0	0	0	0	0	0	1	0	0	0	0	0	0	0	0	0	0	0	0	0	0	0	0	0	0	0	0	0	0	0	0	0	0	0
169	1	0	0	0	0	0	0	0	0	0	0	0	0	0	0	0	0	0	0	0	0	0	1	0	0	0	0	0	0	0	0	0	0	0	0	0	0	0	0	0	0	0	0	0	0	0	0	0	0
171	0	0	0	0	0	0	0	0	0	0	0	0	0	0	0	0	0	0	0	0	1	0	0	0	0	0	0	0	0	0	0	0	0	0	0	0	0	0	0	0	0	0	0	1	0	0	0	0	0
173	1	0	0	0	0	0	0	0	0	0	0	0	0	0	0	0	0	0	0	0	0	0	0	0	0	0	0	0	0	0	0	0	0	0	0	0	0	0	0	0	0	0	0	0	0	0	0	0	0
174	0	1	0	0	0	0	0	0	0	0	0	0	0	0	0	0	0	0	0	0	0	0	1	0	0	0	0	0	0	0	0	0	0	0	0	0	0	0	0	0	0	0	0	0	0	0	0	0	0
178	1	0	0	0	0	0	0	0	0	0	0	0	0	0	0	0	0	0	0	0	0	0	0	0	0	0	0	0	0	0	0	0	0	0	0	0	0	0	0	0	0	0	0	0	0	0	0	0	0
179	0	1	0	0	0	0	0	0	0	0	0	0	0	0	0	0	0	0	0	0	0	1	0	0	0	0	0	0	0	0	0	0	0	0	0	0	0	0	0	0	0	0	0	0	0	0	0	0	0
180	0	0	0	0	0	0	0	0	0	0	0	0	0	0	0	0	0	0	0	0	1	0	0	0	0	0	0	0	0	0	0	0	0	0	0	0	0	0	0	0	0	0	0	0	0	0	0	0	0
181	0	1	0	0	0	0	0	0	0	0	0	0	0	0	0	0	0	0	0	0	0	1	0	0	0	0	0	0	0	0	0	0	0	0	0	0	0	0	0	0	0	0	0	0	0	0	0	0	0
182	0	1	0	0	0	0	0	0	0	0	0	0	0	0	0	0	0	0	0	0	0	1	0	0	0	0	0	0	0	0	0	0	0	0	0	0	0	0	0	0	0	0	1	0	0	0	0	0	0
185	1	0	0	0	0	0	0	0	0	0	0	0	0	0	0	0	0	0	0	0	0	1	0	0	0	0	0	0	0	0	0	0	0	0	0	0	0	1	0	0	0	0	0	0	0	0	0	0	0
186	0	1	0	0	0	0	0	0	0	0	0	0	0	0	0	0	0	0	0	0	0	1	0	0	0	0	0	0	0	0	0	0	0	0	0	0	0	0	2	0	0	0	0	0	0	0	0	0	2
187	0	1	0	0	0	0	0	0	0	0	0	0	0	0	0	0	0	0	0	0	0	1	0	0	0	0	0	0	0	0	0	0	0	0	0	0	0	0	0	0	0	0	0	0	0	0	0	0	1
189	1	0	0	0	0	0	0	0	0	0	0	0	0	0	0	0	0	0	0	0	0	0	0	0	0	0	0	0	0	0	0	0	0	0	0	0	0	0	0	1	0	0	0	0	0	0	0	0	0
191	1	0	0	0	0	0	0	0	0	0	0	0	0	0	0	0	0	0	0	0	1	0	0	0	0	0	0	0	0	0	0	0	0	0	0	0	0	0	0	0	0	1	0	0	0	0	0	0	0
192	0	1	0	0	0	0	0	0	0	0	0	0	0	0	0	0	0	0	0	0	0	1	0	0	0	0	0	0	0	0	0	0	0	0	0	0	0	0	0	0	0	0	0	0	0	0	0	0	0
193	0	1	0	0	0	0	0	0	0	0	0	0	0	0	0	0	0	0	0	0	0	0	1	0	0	0	0	0	0	0	0	0	0	0	0	0	0	0	0	0	0	0	0	1	0	0	0	0	0
194	0	1	0	0	0	0	0	0	0	0	0	0	0	0	0	0	0	0	0	0	0	0	0	0	0	0	0	0	0	0	0	0	0	0	0	0	0	0	0	0	0	0	1	0	0	0	0	0	0
197	1	0	0	0	0	0	0	0	0	0	0	0	0	0	0	0	0	0	0	0	0	0	1	0	0	0	0	0	0	0	0	0	0	0	0	0	0	1	0	0	0	0	0	0	0	0	0	0	0
198	0	0	0	0	0	0	0	0	0	0	0	0	0	0	0	0	0	0	0	0	0	1	0	0	0	0	0	0	0	0	0	0	0	0	0	0	0	0	0	0	1	0	0	0	0	0	0	0	0
199	0	1	0	0	0	0	0	0	0	0	0	0	0	0	0	0	0	0	0	0	0	0	0	0	0	1	0	0	0	0	0	0	0	0	0	0	0	1	0	0	0	0	0	0	0	0	0	0	0
201	0	0	0	0	0	0	0	0	0	0	0	0	0	0	0	0	0	0	0	0	0	0	0	0	0	0	0	0	0	0	0	0	0	0	0	0	0	0	0	0	0	0	0	0	0	0	0	0	0
202	0	0	0	0	0	0	0	0	0	0	0	0	0	0	0	0	0	0	0	0	0	0	0	0	0	0	0	1	0	0	0	0	0	0	0	0	0	0	0	0	0	0	0	1	0	0	0	0	0
203	0	1	0	0	0	0	0	0	0	0	0	0	0	0	0	0	0	0	0	0	0	1	0	0	0	0	0	0	0	0	0	0	0	0	0	0	0	0	0	0	0	0	0	0	0	0	0	0	0
206	1	0	0	0	0	0	0	0	0	0	0	0	0	0	0	0	0	0	0	0	0	0	1	0	0	0	0	0	0	0	0	0	0	0	0	0	2	0	0	0	0	0	0	0	0	0	0	0	0
207	1	0	0	0	0	0	0	0	0	0	0	0	0	0	0	0	0	0	0	0	0	1	0	0	0	0	0	0	0	0	0	0	0	1	0	0	1	0	0	0	0	0	0	0	0	0	0	0	0
208	1	0	0	0	0	0	0	0	0	0	0	0	0	0	0	0	0	0	0	0	0	0	1	0	0	0	0	0	0	0	0	0	0	0	0	0	1	0	0	0	0	0	0	0	0	0	0	0	0
209	0	1	0	0	0	0	0	0	0	0	0	0	0	0	0	0	0	0	0	0	0	1	1	0	0	0	0	0	0	0	0	0	0	0	0	0	0	0	0	0	0	0	0	0	0	0	0	0	0
210	0	0	0	0	0	0	0	0	0	0	0	0	0	0	0	0	0	0	0	0	0	2	1	1	0	0	0	0	0	0	0	0	0	1	0	0	1	0	0	0	0	3	0	0	0	0	0	0	0
211	0	1	0	0	0	0	0	0	0	0	0	0	0	0	0	0	0	0	0	0	0	1	0	0	0	0	0	0	0	0	0	0	0	0	0	0	0	0	0	0	0	0	0	0	0	0	0	0	0
212	0	0	0	0	0	0	0	0	0	0	0	0	0	0	0	0	0	0	0	0	0	0	1	0	0	0	0	0	0	0	0	0	0	0	0	0	1	0	0	0	0	0	0	0	0	0	0	0	0
213	1	0	0	0	0	0	0	0	0	0	0	0	0	0	0	0	0	0	0	0	0	1	0	0	0	0	0	0	0	0	0	0	0	0	0	0	1	0	0	0	0	0	0	0	0	0	0	0	0
214	0	1	0	0	0	0	0	0	0	0	0	0	0	0	0	0	0	0	0	0	0	1	0	0	0	0	0	0	0	0	0	0	0	0	0	0	0	0	2	0	0	0	0	0	0	0	0	0	0
215	0	1	0	0	0	0	0	0	0	0	0	0	0	0	0	0	0	0	0	0	0	1	0	0	0	0	0	0	0	0	0	0	0	0	0	0	0	0	1	0	0	0	0	0	0	0	0	0	0
216	0	1	0	0	0	0	0	0	0	0	0	0	0	0	0	0	0	0	0	0	0	1	0	0	0	0	0	0	0	0	0	0	0	0	0	0	0	0	0	0	0	0	0	0	0	0	0	0	0
217	1	0	0	0	0	0	0	0	0	0	0	0	0	0	0	0	0	0	0	0	0	2	0	0	0	0	0	0	0	0	0	0	0	0	0	0	0	0	0	0	0	0	0	0	0	0	0	0	0
218	0	0	0	0	0	0	0	0	0	0	0	0	0	0	0	0	0	0	0	0	1	0	0	0	0	0	0	0	0	0	0	0	0	0	0	0	0	0	0	0	0	0	0	0	0	0	0	0	0
221	1	0	0	0	0	0	0	0	0	0	0	0	0	0	0	0	0	0	0	0	0	0	1	0	0	0	0	0	0	0	0	0	0	0	0	0	0	0	0	0	0	0	0	0	0	0	0	0	0
222	0	1	0	0	0	0	0	0	0	0	0	0	0	0	0	0	0	0	0	0	0	1	0	0	0	0	0	0	0	0	0	0	0	0	0	0	0	0	0	0	0	0	0	0	0	0	0	0	0
224	1	0	0	0	0	0	0	0	0	0	0	0	0	0	0	0	0	0	0	0	0	1	0	0	0	0	0	0	0	0	0	0	0	0	0	0	1	0	0	0	0	0	0	0	0	0	0	0	0
225	0	1	0	0	0	0	0	0	0	0	0	0	0	0	0	0	0	0	0	0	0	0	0	0	0	1	0	0	0	0	0	0	0	0	0	0	0	0	0	0	0	0	0	0	0	0	0	0	0
226	0	0	0	0	0	0	0	0	0	0	0	0	0	0	0	0	0	0	0	0	0	0	0	0	0	0	0	0	0	0	0	0	0	0	0	0	0	0	0	0	0	0	1	0	0	0	0	0	0
227	0	1	0	0	0	0	0	0	0	0	0	0	0	0	0	0	0	0	0	0	0	1	0	0	0	0	0	0	0	0	0	0	0	0	0	0	0	1	0	0	0	0	0	0	0	0	0	0	0
229	1	0	0	0	0	0	0	0	0	0	0	0	0	0	0	0	0	0	0	0	0	0	1	0	0	0	0	0	0	0	0	0	0	0	0	0	1	0	0	0	0	0	0	0	0	0	0	0	0
230	0	1	0	0	0	0	0	0	0	0	0	0	0	0	0	0	0	0	0	0	0	0	1	0	0	0	0	0	0	0	0	0	0	0	0	0	0	0	0	0	0	0	0	0	0	0	0	0	0
231	0	1	0	0	0	0	0	0	0	0	0	0	0	0	0	0	0	0	0	0	1	0	0	0	0	0	0	0	0	0	0	0	0	0	0	0	0	0	1	0	0	0	0	0	0	0	0	0	0
232	1	0	0	0	0	0	0	0	0	0	0	0	0	0	0	0	0	0	0	0	0	1	0	0	0	0	0	0	0	0	0	0	0	0	0	0	1	0	0	0	0	0	0	0	0	0	0	0	0
234	0	0	0	0	0	0	0	0	0	0	0	0	0	0	0	0	0	0	0	0	0	0	0	0	0	0	0	0	0	0	0	0	0	0	0	0	0	0	0	0	0	0	0	0	0	0	0	0	0
236	0	0	1	0	0	0	0	0	0	0	0	0	0	0	0	0	0	0	0	0	0	0	0	0	0	0	0	0	0	0	0	0	0	0	0	0	0	0	0	0	0	0	0	0	0	0	0	0	0
237	1	0	0	0	0	0	0	0	0	0	0	0	0	0	0	0	0	0	0	0	0	0	0	0	0	0	0	0	0	0	0	0	0	0	0	0	0	0	0	0	0	0	0	0	0	0	0	0	0
238	1	0	0	0	0	0	0	0	0	0	0	0	0	0	0	0	0	0	0	0	0	0	0	0	0	0	0	0	0	0	0	0	0	0	0	0	0	0	0	0	0	0	0	0	0	0	0	0	0
241	0	0	0	0	0	0	0	0	0	0	0	0	0	0	0	0	0	0	0	0	0	0	0	0	0	0	0	0	0	0	0	0	0	0	0	0	0	0	0	0	0	0	0	0	0	0	0	0	0
242	0	0	0	0	0	0	0	0	0	0	0	0	0	0	0	0	0	0	0	0	0	0	0	0	0	0	0	0	0	0	0	0	0	0	0	0	0	0	0	0	0	0	0	0	0	0	0	0	0
245	0	0	0	0	0	0	0	0	0	0	0	0	0	0	0	0	0	0	0	0	0	0	0	0	0	0	0	0	0	0	0	0	0	0	0	0	0	0	0	0	0	0	0	0	0	0	0	0	0
247	1	0	0	0	0	0	0	0	1	0	0	0	0	0	0	0	0	0	0	0	0	0	0	0	0	0	0	0	0	0	0	0	0	0	0	0	0	0	0	0	0	0	0	0	0	0	0	0	0
248	1	0	0	0	0	0	0	0	0	0	0	0	0	0	0	0	0	0	0	0	0	0	0	0	0	0	0	0	0	0	0	0	0	0	0	0	0	0	0	0	0	0	0	0	0	0	0	0	0
249	0	0	0	0	0	0	0	1	0	0	0	0	0	0	0	0	0	0	0	0	0	0	0	0	0	0	0	0	0	0	0	0	0	0	0	0	0	0	0	0	0	0	0	0	0	0	0	0	0
251	1	0	0	0	0	0	0	0	0	0	0	0	0	0	0	0	0	0	0	0	0	0	0	0	0	0	0	0	0	0	0	0	0	0	0	0	0	0	0	0	0	0	0	0	0	0	0	0	0
253	0	0	0	0	0	0	0	1	0	0	0	0	0	0	0	0	0	0	0	0	0	0	0	0	0	0	0	0	0	0	0	0	0	0	0	0	0	0	0	0	0	0	0	0	0	0	0	0	0
254	1	0	0	0	0	0	0	0	0	0	0	0	0	0	0	0	0	0	0	0	0	0	0	0	0	0	0	0	0	0	0	0	0	0	0	0	0	0	0	0	0	0	0	0	0	0	0	0	0
255	0	0	0	0	0	0	0	0	0	0	0	0	0	0	0	0	0	0	0	0	0	0	0	0	0	0	0	0	0	0	0	0	0	0	0	0	0	0	0	0	0	0	0	0	0	0	0	0	0
256	0	0	0	0	0	0	0	0	0	0	0	0	0	0	0	0	0	0	0	0	0	0	0	0	0	0	0	0	0	0	0	0	0	0	0	0	0	0	0	0	0	0	0	0	0	0	0	0	0
258	0	0	0	0	0	0	0	0	0	0	0	0	0	0	0	0	0	0	0	0	0	0	0	0	0	0	0	0	0	0	0	0	0	0	0	0	0	0	0	0	0	0	0	0	0	0	0	0	0
259	0	0	0	0	0	0	0	0	0	0	0	0	0	0	0	0	0	0	0	0	0	0	0	0	0	0	0	0	0	0	0	0	0	0	0	0	0	0	0	0	0	0	0	0	0	0	0	0	0
264	0	0	0	0	0	0	0	0	0	0	0	0	0	0	0	0	0	0	0	0	0	0	0	0	0	0	0	0	0	0	0	0	0	1	0	0	0	0	0	0	0	0	0	0	0	0	0	0	0
266	0	0	0	0	0	0	0	1	1	0	0	0	0	0	0	0	0	0	0	0	0	0	0	0	0	0	0	0	0	0	0	0	0	0	0	0	0	0	0	0	0	0	0	0	0	0	0	0	0
267	0	0	0	0	0	0	0	0	0	0	0	0	0	0	0	0	0	0	0	0	0	0	0	0	0	0	0	0	0	0	0	0	0	0	0	0	0	0	0	0	0	0	0	0	0	0	0	0	0
268	0	0	0	0	0	0	0	0	0	0	0	0	0	0	0	0	0	0	0	0	0	0	0	0	0	0	0	0	0	0	0	0	0	0	0	0	0	0	0	0	0	0	0	0	0	0	0	0	0
270	0	0	0	0	0	0	0	0	0	0	0	0	0	0	0	0	0	0	0	0	0	0	0	0	0	0	0	0	0	0	0	0	0	0	0	0	0	0	0	0	0	0	0	0	0	0	0	0	0
272	0	0	0	0	0	0	0	0	0	0	0	0	0	0	0	0	0	0	0	0	0	0	0	0	0	0	0	0	0	0	0	0	0	0	0	0	0	0	0	0	0	0	0	0	0	0	0	0	0
275	0	0	0	0	0	0	0	0	0	0	0	0	0	0	0	0	0	0	0	0	0	0	0	0	0	0	0	0	0	0	0	0	0	0	0	0	0	0	0	0	0	0	0	0	0	0	0	0	0
277	0	0	0	0	0	0	0	0	0	0	0	0	0	0	0	0	0	0	0	0	0	0	0	0	0	0	0	0	0	0	0	0	0	0	0	0	0	0	0	0	0	0	0	0	0	0	0	0	0
281	0	0	0	0	0	0	0	0	0	0	0	0	0	0	0	0	0	0	0	0	0	0	0	0	0	0	0	0	0	0	0	0	0	0	0	0	0	0	0	0	0	0	0	0	0	0	0	0	0
283	0	0	1	0	0	0	0	0	0	0	1	0	0	0	0	0	0	0	0	0	0	0	0	0	0	0	0	0	0	0	0	0	0	0	1	0	0	0	0	0	0	0	0	0	0	0	0	0	0
284	0	0	0	0	0	0	0	0	1	0	0	0	0	0	0	0	0	0	0	0	0	0	0	0	0	0	0	0	0	0	0	0	0	0	0	0	0	0	0	0	0	0	0	0	0	0	0	0	0
285	0	1	0	0	0	0	0	0	1	0	0	0	0	0	0	0	0	0	0	0	0	0	0	0	0	0	0	0	0	0	0	0	0	0	0	0	0	0	0	0	0	0	0	0	0	0	0	0	0
286	0	0	1	0	0	0	0	0	0	0	0	0	0	0	0	0	0	0	0	0	0	0	0	0	0	0	0	0	0	1	0	0	0	0	0	0	1	0	0	0	0	0	0	0	0	0	0	0	0
287	0	0	0	0	0	0	0	0	0	0	0	0	0	0	0	0	0	0	0	0	0	0	0	0	0	0	0	0	0	0	0	0	0	0	1	0	0	0	0	0	0	0	0	0	0	0	0	0	0
288	0	1	0	0	0	0	0	0	0	0	1	0	0	0	0	0	0	0	0	0	0	0	0	0	0	0	0	0	0	0	0	0	0	0	0	0	0	0	0	0	0	0	0	0	0	0	0	0	0
289	1	0	0	0	0	0	0	0	0	0	0	0	0	1	1	0	1	0	1	0	0	0	0	0	0	0	0	0	0	1	0	0	0	0	1	0	0	0	0	0	0	0	0	0	0	0	0	0	0
291	1	0	0	0	0	0	0	0	0	0	0	0	0	0	0	0	0	0	0	0	0	0	0	0	0	0	0	0	0	0	0	1	0	0	0	0	0	0	0	0	0	0	0	0	0	0	0	0	0
292	0	0	0	0	0	0	0	0	0	0	0	0	0	0	0	0	0	0	0	0	0	0	0	0	0	0	0	0	0	0	0	0	0	1	0	0	0	0	0	0	0	0	0	0	0	0	0	0	0
294	0	0	0	0	0	0	0	0	0	0	0	0	0	0	0	0	0	0	0	0	0	0	0	0	0	0	0	0	0	0	0	0	0	0	0	0	0	0	0	0	0	0	0	0	0	0	0	0	0
295	0	0	0	0	0	0	0	0	0	0	0	0	0	0	0	0	0	0	0	0	0	0	0	0	0	0	0	0	0	0	0	0	0	0	0	0	0	0	0	0	0	0	0	0	0	0	0	0	0
296	1	0	0	0	0	0	0	0	0	0	0	0	0	0	0	0	0	0	0	0	0	0	0	0	0	0	0	0	0	0	0	1	0	0	0	0	0	0	0	0	0	0	0	0	0	0	0	0	0
300	0	0	0	0	0	0	0	0	0	0	0	0	0	0	0	0	0	0	0	0	0	0	0	0	0	0	0	0	0	0	0	0	0	1	0	0	0	0	0	0	0	0	0	0	0	0	0	0	0
301	0	0	0	0	0	0	0	0	0	0	0	0	0	0	0	0	0	0	0	0	0	0	0	0	0	0	0	0	0	0	0	0	0	1	0	0	0	0	0	0	0	0	0	0	0	0	0	0	0
302	0	0	0	0	0	0	0	0	0	0	0	0	0	0	0	0	0	0	0	0	0	0	0	0	0	0	0	0	0	0	0	0	0	0	1	0	0	0	0	0	0	0	0	0	0	0	0	0	0
303	0	0	0	0	0	0	0	0	0	0	0	0	0	0	0	0	0	0	0	0	0	0	0	0	0	0	0	0	0	0	0	0	0	0	1	0	0	0	0	0	0	0	0	0	0	0	0	0	0
304	0	0	0	0	0	0	0	0	0	0	0	0	0	0	0	0	0	0	0	0	0	0	0	0	0	0	0	0	0	0	0	0	0	0	1	0	0	0	0	0	0	0	0	0	0	0	0	0	0
312	0	0	0	0	0	0	0	0	0	0	0	0	0	0	0	0	0	0	0	0	0	0	0	0	0	0	0	0	0	0	0	0	0	0	1	0	0	0	0	0	0	0	0	0	0	0	0	0	0
313	0	0	0	0	0	0	0	0	0	0	0	0	0	0	0	0	0	0	0	0	0	0	0	0	0	0	0	0	0	0	0	0	0	0	0	0	0	0	0	0	0	0	0	0	0	0	0	0	0
315	0	0	0	0	0	0	1	0	0	0	0	0	0	0	1	0	0	0	0	0	0	0	0	0	0	0	0	0	0	0	0	0	0	0	0	0	0	0	0	0	0	0	0	0	0	0	0	0	0
316	0	0	0	0	0	0	0	0	0	0	1	0	0	0	1	0	0	0	0	0	0	0	0	0	0	0	0	0	0	0	0	0	0	0	0	0	0	0	0	0	0	0	0	0	0	0	0	0	0
317	0	0	0	0	0	0	0	0	0	0	0	0	0	0	0	0	0	0	0	0	0	0	0	0	0	0	0	0	0	0	0	0	0	0	1	0	0	0	0	0	0	0	1	0	0	0	0	0	0
319	0	0	0	0	0	0	0	0	0	0	0	0	0	0	0	0	0	0	0	0	0	0	0	0	0	0	0	0	0	0	0	0	0	0	0	0	0	0	0	0	0	0	0	0	0	0	0	0	0
322	1	0	0	0	0	0	0	0	0	0	0	0	0	0	0	0	0	0	0	0	0	0	0	0	0	0	0	0	0	0	0	0	0	0	1	0	0	0	0	0	0	0	0	0	0	0	0	0	0
324	0	1	0	0	0	0	0	1	0	0	0	0	0	0	0	0	0	0	0	0	0	0	0	0	0	0	0	0	0	0	0	0	0	0	0	0	0	0	0	0	0	0	0	0	0	0	0	0	0
326	0	0	0	0	0	0	0	0	0	0	0	0	0	0	0	0	0	0	0	0	0	0	0	0	0	0	0	0	0	0	0	0	0	0	0	0	0	0	0	0	0	0	0	0	0	0	0	0	0
327	0	0	0	0	0	0	0	0	0	1	0	0	0	0	0	0	0	0	0	0	0	0	0	0	0	0	0	0	0	0	0	0	0	0	1	0	0	0	0	0	0	0	0	0	0	0	0	0	0
328	0	0	0	0	0	0	0	0	0	0	0	0	0	0	0	0	0	0	0	0	0	0	0	0	0	0	0	0	0	0	0	0	0	0	0	0	0	0	0	0	0	0	0	0	0	0	0	0	0
329	0	0	0	0	0	0	0	0	0	0	0	0	0	0	0	0	0	0	0	0	0	0	0	0	0	0	0	0	0	0	0	0	0	0	0	0	0	0	0	0	0	0	0	0	0	0	0	0	0
330	0	0	0	0	0	0	0	0	0	0	0	0	0	0	0	0	0	0	0	0	0	0	0	0	0	0	0	0	0	0	0	0	0	0	0	0	0	0	0	0	0	0	0	0	0	0	0	0	0
331	0	0	0	0	0	0	0	0	0	0	0	0	0	0	0	0	0	0	0	0	0	0	0	0	0	0	0	0	0	0	0	0	0	0	1	0	0	0	0	0	0	0	0	0	0	0	0	0	0
332	0	0	0	0	0	0	0	1	0	0	0	0	0	0	0	0	0	0	0	0	0	0	0	0	0	0	0	0	0	0	0	0	0	0	0	0	0	0	0	0	0	0	0	0	0	0	0	0	0
333	1	0	0	0	0	0	0	0	0	0	0	0	0	0	0	0	0	0	0	0	0	0	0	0	0	0	0	0	0	0	0	0	0	0	1	0	0	0	0	0	0	0	0	0	0	0	0	0	0
334	0	0	0	0	0	0	0	0	0	0	0	0	0	0	0	0	0	0	0	0	0	0	0	0	0	0	0	0	0	0	0	0	0	0	1	0	0	0	0	0	0	0	0	0	0	0	0	0	0
336	0	0	0	0	0	0	0	0	0	0	0	0	0	0	0	2	0	0	0	0	0	0	0	0	0	0	0	0	0	0	0	0	0	1	0	0	0	0	0	0	0	0	0	0	0	0	0	0	0
338	1	0	0	0	0	0	0	0	0	0	0	0	0	0	0	0	0	0	0	0	0	0	0	0	0	0	0	0	0	0	0	0	0	0	1	0	0	0	0	0	0	0	0	0	0	0	0	0	0
339	0	0	0	0	0	0	2	1	0	0	0	0	0	0	0	0	0	0	0	0	0	0	0	0	0	0	0	0	0	0	0	0	0	1	0	0	0	0	0	0	0	0	0	0	0	0	0	0	0
342	1	0	0	0	0	0	0	0	0	0	0	1	0	0	0	1	1	0	0	0	0	0	0	0	0	0	0	0	0	0	0	0	0	0	1	0	0	0	0	0	0	0	0	0	0	0	0	0	0
343	1	0	0	0	0	0	0	0	0	0	0	0	0	0	0	0	0	0	0	0	0	0	0	0	0	0	0	0	0	0	0	0	0	0	1	0	0	0	0	0	0	0	0	0	0	0	0	0	0
345	1	0	0	0	0	0	0	0	0	0	0	0	0	0	0	0	0	0	0	0	0	0	0	0	0	0	0	0	0	0	0	0	0	0	0	0	0	0	0	0	0	0	0	0	0	0	0	0	0
346	0	0	0	0	0	0	0	0	0	0	0	0	0	0	0	0	0	0	0	0	0	0	0	0	0	0	0	0	0	0	0	0	0	0	1	0	0	0	0	0	0	0	0	0	0	0	0	0	0
347	0	0	0	0	0	0	0	0	0	0	0	0	0	0	0	0	0	0	0	0	0	0	0	0	0	0	0	0	0	0	0	0	0	0	1	0	0	0	0	0	0	0	0	0	0	0	0	0	0
348	0	0	0	0	0	0	0	0	0	0	0	0	0	0	0	0	0	0	0	0	0	0	0	0	0	0	0	0	0	0	0	0	0	0	0	0	0	0	0	0	0	0	0	0	0	0	0	0	0
350	0	0	0	0	0	0	0	0	0	0	0	0	0	0	0	0	0	0	0	0	0	0	0	0	0	0	0	0	0	0	0	0	0	1	0	0	0	0	0	0	0	0	0	0	0	0	0	0	0
354	0	0	0	0	0	0	0	0	0	0	0	0	0	0	0	0	0	0	0	0	0	0	0	0	0	0	0	0	0	0	0	0	0	1	0	0	0	0	0	0	0	0	0	0	0	0	0	0	0
355	0	0	0	0	0	0	0	0	0	0	0	0	0	0	0	0	0	0	0	0	0	0	0	0	0	0	0	0	0	0	0	0	0	0	0	0	0	0	0	0	0	0	0	0	0	0	0	0	0
356	0	0	0	0	0	1	0	0	0	0	0	0	0	0	0	0	0	0	0	0	0	0	0	0	0	0	0	0	0	0	0	0	0	0	0	0	0	0	0	0	0	0	0	0	0	0	0	0	0
357	0	0	0	0	0	0	0	0	0	0	0	0	0	0	0	0	0	0	0	0	0	0	0	0	0	0	0	0	0	0	0	0	0	0	0	0	0	0	0	0	0	0	0	0	0	0	0	0	0
358	0	0	0	0	0	0	0	0	0	0	0	0	0	0	0	0	0	0	0	0	0	0	0	0	0	0	0	0	0	0	1	0	0	0	0	0	0	0	0	0	0	0	0	1	0	0	0	0	0
360	0	0	0	0	0	0	0	0	0	0	0	0	0	0	0	0	0	0	0	0	0	0	0	0	0	0	0	0	0	0	0	0	0	0	0	0	0	0	0	0	0	0	0	0	0	0	0	0	0
362	0	0	0	0	0	0	0	0	0	0	0	0	0	0	0	0	0	0	0	0	0	0	0	0	0	0	0	0	0	0	0	0	0	0	1	0	0	0	0	0	0	0	0	0	0	0	0	0	0
364	0	0	0	0	0	0	0	0	0	0	0	0	0	0	0	0	0	0	0	0	0	0	0	0	0	0	0	0	0	0	0	0	0	0	0	0	0	0	0	0	0	0	0	0	0	0	0	0	0
365	0	0	0	0	0	0	0	0	0	0	0	0	0	0	0	0	0	0	0	0	0	0	0	0	0	0	0	0	0	0	0	0	0	0	1	0	0	0	0	0	0	0	0	0	0	0	0	0	0
366	0	0	0	0	0	0	0	0	0	0	0	0	0	0	0	0	0	0	0	0	0	0	0	0	0	0	0	0	0	0	0	0	0	0	0	0	0	0	0	0	0	0	0	0	0	0	0	0	0
368	0	0	0	0	0	0	0	0	0	0	0	0	0	0	0	0	0	0	0	0	0	0	0	0	0	0	0	0	0	0	0	0	0	0	0	0	0	0	0	0	0	0	0	0	0	0	0	0	0
370	0	0	0	0	0	0	0	0	0	0	0	0	0	0	2	0	0	0	0	0	0	0	0	0	0	0	0	0	0	0	0	0	0	0	1	0	0	0	0	0	0	0	0	0	0	0	0	0	0
371	0	0	0	0	0	0	0	0	0	0	0	0	0	0	0	0	0	0	0	0	0	0	0	0	0	0	0	0	0	0	0	0	0	1	0	0	0	0	0	0	0	0	0	0	0	0	0	0	0
375	0	0	0	0	0	0	0	0	0	0	0	0	0	0	0	0	0	0	0	0	0	0	0	0	0	0	0	0	0	0	0	0	0	0	0	0	0	0	0	0	0	0	0	0	0	0	0	0	0
376	0	0	0	0	0	0	0	0	0	0	0	0	0	0	0	0	0	0	0	0	0	0	0	0	0	0	0	0	0	0	0	0	0	0	1	0	0	0	0	0	0	0	0	0	0	0	0	0	0
377	0	0	0	0	0	0	1	0	0	0	0	0	0	0	0	0	0	0	0	0	0	0	0	0	0	0	0	0	0	0	0	0	0	0	0	0	0	0	0	0	0	0	0	0	0	0	0	0	0
378	0	0	0	0	0	0	0	0	0	0	0	0	0	0	0	0	0	0	0	0	0	0	0	0	0	0	0	0	0	0	0	0	0	1	0	0	0	0	0	0	0	0	0	0	0	0	0	0	0
379	0	0	0	0	0	0	0	0	0	0	1	0	0	0	0	0	0	0	0	0	0	0	0	0	0	0	0	0	0	0	0	0	0	0	0	0	0	0	0	0	0	0	0	0	0	0	0	0	0
380	0	0	0	0	0	0	0	0	0	0	0	0	0	0	0	0	0	0	0	0	0	0	0	0	0	0	0	0	0	0	0	0	0	0	0	0	0	0	0	0	0	0	0	0	0	0	0	0	0
381	0	0	0	0	0	0	0	0	0	0	0	0	0	0	0	0	0	0	0	0	0	0	0	0	0	0	0	0	0	0	0	0	0	0	1	0	0	0	0	0	0	0	0	0	0	0	0	0	0
383	0	0	0	0	0	0	0	0	0	1	0	0	0	0	0	0	0	0	0	0	0	0	0	0	0	0	0	0	0	0	0	0	0	0	0	0	0	0	0	0	0	0	0	0	0	0	0	0	0
384	0	0	0	0	0	0	0	0	0	0	0	0	0	0	0	0	0	0	0	0	0	0	0	0	0	0	0	0	0	0	0	0	0	1	0	0	0	0	0	0	0	0	0	0	0	0	0	0	0
385	0	0	0	0	0	0	0	0	0	0	0	0	0	0	0	0	0	0	0	0	0	0	0	0	0	0	0	0	0	0	0	0	0	0	0	0	0	0	0	0	0	0	0	0	0	0	0	0	0
386	0	0	0	0	0	0	0	0	0	1	0	0	0	0	0	0	0	0	0	0	0	0	0	0	0	0	0	0	0	0	0	0	0	0	0	0	0	0	0	0	0	0	0	0	0	0	0	0	0
387	0	0	0	0	0	0	0	0	0	0	0	0	0	0	0	0	0	0	0	0	0	0	0	0	0	0	0	0	0	0	0	0	0	0	0	0	0	0	0	0	0	0	0	0	0	0	0	0	0
395	0	0	0	0	0	0	0	0	0	0	0	0	0	0	0	0	0	0	0	0	0	0	0	0	0	0	0	0	0	0	0	0	0	0	0	0	0	0	0	0	0	0	0	0	0	0	0	0	0
398	0	0	0	0	0	0	0	0	1	0	0	0	0	0	0	0	0	0	0	0	0	0	0	0	0	0	0	0	0	0	0	0	0	0	0	0	0	0	0	0	0	0	0	0	0	0	0	0	0
402	0	0	0	0	0	0	0	0	0	0	0	0	0	0	0	0	0	0	0	0	0	0	0	0	0	0	0	0	0	0	0	0	0	0	1	0	0	0	0	0	0	0	0	0	0	0	0	0	0
403	0	0	0	0	0	0	0	0	0	0	0	0	0	0	0	0	0	0	0	0	0	0	0	0	0	0	0	0	0	0	0	0	0	0	0	0	0	0	0	0	0	0	0	0	0	0	0	0	0
404	0	0	0	0	0	0	0	0	0	0	0	0	0	0	0	0	0	0	0	0	0	0	0	0	0	0	0	0	0	1	0	0	0	0	0	0	0	0	0	0	0	0	0	0	0	0	0	0	0
408	0	0	0	0	0	1	0	0	0	0	0	0	0	0	0	0	0	0	0	0	0	0	0	0	0	0	0	0	0	0	0	0	0	0	0	0	0	0	0	0	0	0	0	0	0	0	0	0	0
409	0	0	0	0	0	0	0	0	0	0	0	0	0	0	0	0	0	0	0	0	0	0	0	0	0	0	0	0	0	0	0	0	0	1	0	0	0	0	0	0	0	0	0	0	0	0	0	0	0
410	0	0	0	0	0	0	0	0	0	0	0	0	0	0	0	0	0	0	0	0	0	0	0	0	0	0	0	0	0	0	0	0	0	0	0	0	0	0	0	0	0	0	0	0	0	0	0	0	0
413	0	0	0	0	0	0	0	0	0	0	0	0	0	0	0	0	0	0	0	0	0	0	0	0	0	0	0	0	0	0	0	0	0	0	0	0	0	0	0	0	0	0	0	0	0	0	0	0	0
414	0	0	0	0	0	0	0	0	0	0	0	0	0	0	0	0	0	0	0	0	0	0	0	0	0	0	0	0	0	0	0	0	0	0	0	0	0	0	0	0	0	0	0	0	0	0	0	0	0
418	1	0	0	0	0	0	0	1	1	0	0	0	0	0	0	0	0	0	0	0	0	0	0	0	0	0	0	0	0	0	0	0	0	0	0	0	0	0	0	0	0	0	0	0	0	0	0	0	0
419	1	0	0	0	0	0	0	0	0	0	0	0	0	0	0	0	0	0	0	0	0	0	0	0	0	0	0	0	0	0	0	0	0	0	1	0	0	0	0	0	0	0	0	0	0	0	0	0	0
420	0	1	0	0	0	0	0	0	1	0	0	0	0	0	0	0	0	0	0	0	0	0	0	0	0	0	0	0	0	0	0	0	0	0	0	0	0	0	0	0	0	0	0	0	0	0	0	0	0
422	0	0	1	0	0	0	0	0	0	0	0	0	0	0	0	0	0	0	0	0	0	0	0	0	0	0	0	0	0	1	0	0	0	0	0	0	0	0	0	0	0	0	0	0	0	0	0	0	0
424	0	0	0	0	0	0	0	0	0	0	0	0	0	0	0	0	0	0	0	0	0	0	0	0	0	0	0	0	0	0	0	0	0	0	0	0	0	0	0	0	0	0	0	0	0	0	0	0	0
427	0	1	0	0	0	0	0	0	1	0	0	0	0	0	0	0	0	0	0	0	0	0	0	0	0	0	0	0	0	0	0	0	0	0	0	0	0	0	0	0	0	0	0	0	0	0	0	0	0
428	0	0	0	0	0	0	0	0	0	0	0	0	0	0	0	0	0	0	0	0	0	0	0	0	0	0	0	0	0	0	0	0	0	0	0	0	0	0	0	0	0	0	0	0	0	0	0	0	0
432	0	0	0	0	0	0	0	0	0	0	0	0	0	0	0	0	0	0	0	0	0	0	0	0	0	0	0	0	0	0	0	0	0	1	0	0	0	0	0	0	0	0	0	0	0	0	0	0	0
445	1	0	0	0	0	0	0	0	0	0	0	0	0	0	0	0	2	0	0	0	0	0	0	0	0	0	0	0	0	0	0	0	0	0	1	0	0	0	0	0	0	0	0	0	0	0	0	0	0
447	1	0	0	0	0	0	0	0	0	0	0	0	0	0	0	0	0	0	0	0	0	0	0	0	0	0	0	0	0	0	0	0	0	0	1	0	0	0	0	0	0	0	0	0	0	0	0	0	0
451	0	0	1	0	0	0	0	0	0	1	0	0	0	0	0	0	0	0	0	0	0	0	0	0	0	0	0	0	0	0	0	0	0	0	0	0	0	0	0	0	0	0	0	0	0	0	0	0	0
452	0	0	1	0	0	0	0	0	0	0	0	0	0	0	0	0	0	0	0	0	0	0	0	0	0	0	0	0	0	0	0	0	0	0	0	0	0	0	0	0	0	0	0	0	0	0	0	0	0
453	0	0	0	0	0	0	2	0	2	0	0	0	0	0	0	0	0	0	0	0	0	0	0	0	0	0	0	0	0	0	0	0	0	0	0	0	0	0	0	0	0	0	0	0	0	0	0	0	0
455	0	0	1	0	0	0	0	0	0	0	0	0	0	0	0	0	0	0	0	0	0	0	0	0	0	0	0	0	0	0	0	0	0	0	1	0	0	0	0	0	0	0	0	0	0	0	0	0	0
457	0	1	0	0	0	1	1	0	3	0	1	1	0	0	0	0	0	0	0	0	0	0	0	0	0	0	0	0	0	0	0	0	0	0	0	0	0	0	0	0	0	0	0	0	0	0	0	0	0
458	0	0	0	0	0	0	0	0	0	0	0	0	0	0	0	0	0	0	0	0	0	0	0	0	0	0	0	0	0	0	0	0	0	0	0	0	0	0	0	0	0	0	0	0	0	0	0	0	0
459	0	0	0	0	0	0	0	0	0	0	0	0	0	0	0	0	0	0	0	0	0	0	0	0	0	0	0	0	0	0	0	0	0	0	0	0	0	0	0	0	0	0	0	0	0	0	0	0	0
460	0	0	0	0	0	0	0	0	0	0	0	0	0	0	0	0	0	0	0	0	0	0	0	0	0	0	0	0	0	0	0	1	0	0	0	0	0	0	0	0	0	0	0	0	0	0	0	0	0
461	0	0	0	0	0	0	0	1	0	0	0	0	0	0	0	0	0	0	0	0	0	0	0	0	0	0	0	0	0	0	0	0	0	0	0	0	0	0	0	0	0	0	0	0	0	0	0	0	0
463	0	0	0	0	0	0	0	0	0	0	0	0	0	0	0	0	2	0	3	0	0	0	0	0	0	0	0	0	0	0	0	0	0	0	0	0	0	0	0	0	0	0	0	0	0	0	0	0	0
464	0	0	0	0	0	0	0	0	0	0	0	0	0	0	0	0	0	0	0	0	0	0	0	0	0	0	0	0	0	0	0	0	0	0	1	0	0	0	0	0	0	0	0	0	0	0	0	0	0
465	0	0	0	0	0	0	0	0	0	0	0	0	0	0	0	0	0	0	0	0	0	0	0	0	0	0	0	0	0	0	0	0	0	0	0	0	0	0	0	0	0	0	0	0	0	0	0	0	0
466	0	0	0	0	0	0	0	0	0	0	0	0	0	0	0	0	0	0	0	0	0	0	0	0	0	0	0	0	0	0	0	0	0	0	0	0	0	0	0	0	0	0	0	0	0	0	0	0	0
467	0	0	0	0	0	0	0	0	0	0	0	0	0	0	0	0	0	0	0	0	0	0	0	0	0	0	0	0	0	0	0	0	0	0	0	0	0	0	0	0	0	0	0	0	0	0	0	0	0
468	0	0	0	0	0	0	0	0	0	0	0	0	0	0	0	0	0	0	0	0	0	0	0	0	0	0	0	0	0	0	0	0	0	1	0	0	0	0	0	0	0	0	0	0	0	0	0	0	0
469	0	0	0	0	0	0	0	0	0	0	0	0	0	0	0	0	0	0	0	0	0	0	0	0	0	0	0	0	0	0	0	0	0	0	1	0	0	0	0	0	0	0	0	0	0	0	0	0	0
470	0	0	0	0	0	0	0	0	0	0	0	0	0	0	0	0	0	0	0	0	0	0	0	0	0	0	0	0	0	1	0	0	0	0	0	0	0	0	0	0	0	0	0	0	0	0	0	0	0
473	0	0	0	0	0	0	0	0	0	0	0	0	0	0	0	0	0	0	0	0	0	0	0	0	0	0	0	0	0	0	0	0	0	0	0	0	0	0	0	0	0	0	0	0	0	0	0	0	0
474	0	0	0	0	0	0	0	0	0	0	0	0	0	0	0	0	0	0	0	0	0	0	0	0	0	0	0	0	0	0	0	0	0	0	0	0	0	0	0	0	0	0	0	0	0	0	0	0	0
477	0	0	0	0	0	0	0	0	0	0	0	0	0	0	0	0	0	0	0	0	0	0	0	0	0	0	0	0	0	0	0	1	0	0	0	0	0	0	0	0	0	0	0	0	0	0	0	0	0
478	0	0	0	0	0	0	0	0	0	0	0	0	0	0	0	0	0	0	0	0	0	0	0	0	0	0	0	0	0	2	0	0	0	0	0	0	1	0	0	0	0	0	0	0	0	0	0	0	0
479	1	0	0	0	0	0	0	0	0	0	0	0	0	0	0	0	0	0	0	0	0	0	0	0	0	0	0	0	0	0	0	0	0	0	0	0	0	0	0	0	0	0	0	0	0	0	0	0	0
482	0	1	0	0	0	0	0	0	3	0	0	0	0	0	0	0	0	0	0	0	0	0	0	0	0	0	0	0	0	0	0	0	0	0	0	0	0	0	0	0	0	0	0	0	0	0	0	0	0
483	0	0	0	0	0	0	0	0	0	0	0	0	0	0	0	0	0	0	0	0	0	0	0	0	0	0	0	0	0	0	0	0	0	0	0	0	0	0	0	0	0	0	0	0	0	0	0	0	0
484	1	0	0	0	0	0	0	0	0	0	0	0	0	0	0	0	0	0	0	0	0	0	0	0	0	0	0	0	0	1	0	0	0	0	0	0	0	0	0	0	0	0	0	0	0	0	0	0	0
485	0	0	0	0	0	0	0	0	0	0	0	0	0	0	0	0	0	0	0	0	0	0	0	0	0	0	0	0	0	1	0	0	0	0	0	0	0	0	0	0	0	0	0	0	0	0	0	0	0
487	0	0	0	0	0	1	0	0	0	0	0	0	0	0	0	0	0	0	0	0	0	0	0	0	0	0	0	0	0	1	0	0	0	0	0	0	0	0	0	0	0	0	0	0	0	0	0	0	0
488	0	0	0	0	0	1	0	0	0	0	0	0	0	0	0	0	0	0	0	0	0	0	0	0	0	0	0	0	0	0	0	0	0	0	0	0	0	0	0	0	0	0	0	0	0	0	0	0	0
489	0	0	0	0	0	0	0	0	0	0	0	0	0	0	0	0	0	0	0	0	0	0	0	0	0	0	0	0	0	0	0	0	0	1	0	0	0	0	0	0	0	0	0	0	0	0	0	0	0
490	0	0	0	0	0	0	0	0	0	0	0	0	0	0	0	0	0	0	0	0	0	0	0	0	0	0	0	0	0	0	0	0	0	0	0	0	0	0	0	0	0	0	0	0	0	0	0	0	0
491	0	0	0	0	0	0	0	0	1	0	0	0	0	0	0	0	0	0	0	0	0	0	0	0	0	0	0	0	0	0	0	0	0	0	0	0	0	0	0	0	0	0	0	0	0	0	0	0	0
493	0	0	0	0	0	0	0	0	0	0	0	0	0	0	0	0	0	0	0	0	0	0	0	0	0	0	0	0	0	0	0	0	0	1	0	0	0	0	0	0	0	0	0	0	0	0	0	0	0
496	0	0	0	0	0	0	0	0	0	0	0	0	0	0	0	0	0	0	0	0	0	0	0	0	0	0	0	0	0	0	0	0	0	0	1	0	0	0	0	0	0	0	0	0	0	0	0	0	0
500	0	0	0	0	0	0	0	0	1	0	0	0	0	0	0	0	0	0	0	0	0	0	0	0	0	0	0	0	0	0	0	0	0	0	0	0	0	0	1	0	0	0	0	0	0	0	0	0	0
506	0	0	0	0	0	0	0	0	0	0	1	0	0	0	0	0	0	0	0	0	0	0	0	0	0	0	0	0	0	0	0	1	0	0	0	0	0	0	0	0	0	0	0	0	0	0	0	0	0
507	0	0	0	0	0	0	0	0	0	0	0	0	0	0	0	0	0	0	0	0	0	0	0	0	0	0	0	0	0	0	0	0	0	0	0	0	0	0	0	0	0	0	0	0	0	0	0	0	0
508	0	1	0	0	0	0	0	0	0	0	0	0	0	0	0	0	0	0	0	0	0	0	0	0	0	0	0	0	0	0	0	0	0	0	0	0	0	0	0	0	0	0	0	0	0	0	0	0	0
509	1	0	0	0	0	0	0	0	0	0	0	0	0	0	0	0	0	0	0	0	0	0	0	0	0	0	0	0	0	0	0	1	0	0	0	0	0	0	0	0	0	0	0	0	0	0	0	0	0
511	0	0	0	0	0	0	0	0	0	0	0	0	0	0	0	0	0	0	0	0	0	0	0	0	0	0	0	0	0	0	0	0	0	0	1	0	0	0	0	0	0	0	0	0	0	0	0	0	0
514	0	0	0	0	0	0	0	0	0	0	0	0	0	0	0	0	0	0	0	0	0	0	0	0	0	0	0	0	0	0	0	0	0	0	0	0	0	0	0	0	0	0	0	0	0	0	0	0	0
515	0	0	0	0	0	0	0	0	0	0	0	0	0	0	0	0	0	0	0	0	0	0	0	0	0	0	0	0	0	0	0	0	0	0	1	0	0	0	0	0	0	0	0	0	0	0	0	0	0
516	0	0	0	0	0	0	0	0	0	0	0	0	0	0	0	0	0	0	0	0	0	0	0	0	0	0	0	0	0	0	0	0	0	0	0	0	0	0	0	0	0	0	0	0	0	0	0	0	0
517	0	0	0	0	0	0	0	0	0	0	0	0	0	0	0	0	0	0	0	0	0	0	0	0	0	0	0	0	0	0	0	0	0	0	0	0	0	0	0	0	0	0	0	0	0	0	0	0	0
522	0	0	0	0	0	0	0	0	0	0	0	0	0	0	0	0	0	0	0	0	0	0	0	0	0	0	0	0	1	0	0	0	0	0	0	0	0	0	0	0	0	0	0	0	0	0	0	0	0
523	0	0	0	0	0	0	0	0	0	0	0	0	0	0	0	0	0	0	0	0	0	0	0	0	0	0	0	0	0	0	0	0	0	1	0	0	0	0	0	0	0	0	0	0	0	0	0	0	0
526	0	0	0	0	0	0	0	0	0	0	0	0	0	0	0	0	0	0	0	0	0	0	0	0	0	0	0	0	0	0	0	0	0	0	1	0	0	0	0	0	0	0	0	0	0	0	0	0	0
527	0	0	0	0	0	0	0	0	0	0	0	0	0	0	0	0	0	0	0	0	0	0	0	0	0	0	0	0	0	0	0	0	0	0	0	0	0	0	0	0	0	0	0	0	0	0	0	0	0
528	0	0	0	0	0	0	0	0	0	0	0	0	0	0	0	0	0	0	0	0	0	0	0	0	0	0	0	0	0	0	0	0	0	0	1	0	0	1	0	0	0	0	0	0	0	0	0	0	0
529	1	0	0	0	0	1	0	0	0	0	1	0	0	0	0	0	0	0	0	0	0	0	0	0	0	0	0	0	0	0	0	0	0	0	0	0	0	0	0	0	0	0	0	0	0	0	0	0	0
532	0	0	0	0	0	0	2	0	0	0	0	2	0	0	0	0	0	0	0	0	0	0	0	0	0	0	0	0	0	0	0	0	0	0	0	0	0	0	0	0	0	0	0	0	0	0	0	0	0
533	1	0	0	0	0	0	0	0	0	0	0	0	0	0	0	0	0	0	0	0	0	0	0	0	0	0	0	0	0	0	0	1	0	0	0	0	0	0	0	0	0	0	0	0	0	0	0	0	0
534	0	0	0	0	0	0	0	0	0	0	0	0	0	0	0	0	0	0	0	0	0	0	0	0	0	0	0	0	0	0	0	0	0	0	0	0	0	0	0	0	0	1	0	0	0	0	0	0	0
537	0	0	0	0	0	0	0	0	0	0	0	0	0	0	0	0	0	0	0	0	0	0	0	0	0	0	0	0	0	0	0	0	0	0	0	0	0	0	0	0	0	0	0	0	0	0	0	0	0
542	0	0	0	0	0	0	0	0	0	0	0	0	0	0	0	0	0	0	0	0	0	0	0	0	0	0	0	0	0	0	0	0	0	0	1	0	0	0	0	0	0	0	0	0	0	0	0	0	0
543	0	0	0	0	0	0	0	0	0	0	0	0	0	0	0	0	0	0	0	0	0	0	0	0	0	0	0	0	0	0	0	0	0	0	0	0	0	0	0	0	0	0	0	0	0	0	0	0	0
544	0	0	0	0	0	0	0	0	0	0	0	0	0	0	0	0	0	0	0	0	0	0	0	0	0	0	0	0	0	0	0	0	0	0	1	0	0	0	0	0	0	0	0	0	0	0	0	0	0
545	0	0	0	0	0	0	0	0	0	0	0	0	0	0	0	0	0	0	0	0	0	0	0	0	0	0	0	0	0	0	0	0	0	0	1	0	0	0	0	0	0	0	0	0	0	0	0	0	0
548	0	0	0	0	0	0	0	0	0	0	0	0	0	0	0	0	0	0	0	0	0	0	0	0	0	0	0	0	0	0	0	0	0	0	1	0	0	0	0	0	0	0	0	0	0	0	0	0	0
549	0	0	0	0	0	0	0	0	0	0	0	0	0	0	0	0	0	0	0	0	0	0	0	0	0	0	0	0	0	0	0	0	0	1	0	0	0	0	0	0	0	0	0	0	0	0	0	0	0
551	0	0	0	0	0	1	0	0	0	0	0	0	0	1	0	0	0	0	0	0	0	0	0	0	0	0	0	0	0	0	0	0	0	0	0	0	0	0	0	0	0	0	0	0	0	0	0	0	0
553	0	0	0	0	0	0	0	0	0	0	0	0	0	0	0	0	0	0	0	0	0	0	0	0	0	0	0	0	0	0	0	0	0	0	1	0	0	0	0	0	0	0	0	0	0	0	0	0	0
555	0	0	0	0	0	0	0	0	0	0	0	0	0	0	0	0	0	0	0	0	0	0	0	0	0	0	0	0	0	0	0	0	0	0	1	0	0	0	0	0	0	0	0	0	0	0	0	0	0
557	0	0	0	0	0	0	0	0	0	0	0	0	0	0	0	0	0	0	0	0	0	0	0	0	0	0	0	0	0	0	0	0	0	1	0	0	0	0	0	0	0	0	0	0	0	0	0	0	0
559	0	0	0	0	0	0	0	0	0	0	0	0	0	0	0	0	0	0	0	0	0	0	0	0	0	0	0	0	0	0	0	0	0	0	1	0	0	0	0	0	0	0	0	0	0	0	0	0	0
560	0	0	0	0	0	0	0	0	0	0	0	0	0	0	0	0	0	0	0	0	0	0	0	0	0	0	0	0	0	0	0	0	0	0	0	0	0	0	0	0	0	0	0	0	0	0	0	0	0
561	0	0	0	0	0	0	0	0	0	0	0	0	0	0	0	0	0	0	0	0	0	0	0	0	0	0	0	0	0	0	0	0	0	0	0	0	0	0	0	0	0	0	0	0	0	0	0	0	0
563	0	0	0	0	0	0	0	0	0	0	0	0	0	0	0	0	0	0	0	0	0	0	0	0	0	0	0	0	0	0	0	0	0	0	0	0	0	0	0	0	0	0	0	0	0	0	0	0	0
564	0	0	0	0	0	0	0	0	0	0	0	0	0	0	0	0	0	0	0	0	0	0	0	0	0	0	0	0	0	0	0	0	0	0	1	0	0	0	0	0	0	1	0	0	0	0	0	0	0
565	0	0	0	0	0	0	0	0	0	0	0	0	0	0	0	0	0	0	0	0	0	0	0	0	0	0	0	0	0	0	0	0	0	1	0	0	0	0	0	0	0	0	0	0	0	0	0	0	0
566	0	0	0	0	0	0	0	0	0	0	0	0	0	0	0	0	0	0	0	0	0	0	0	0	0	0	0	0	0	1	0	0	0	0	0	0	0	0	0	0	0	0	0	0	0	0	0	0	0
569	0	0	0	0	0	0	0	0	0	0	0	0	0	0	0	0	0	0	0	0	0	0	0	0	0	0	0	0	0	0	0	0	0	0	0	0	0	0	0	0	0	0	0	0	0	0	0	0	0
570	0	0	0	0	0	0	0	0	0	0	0	0	0	0	0	0	0	0	0	0	0	0	0	0	0	0	0	0	1	0	0	0	0	0	0	0	0	0	0	0	0	0	0	0	0	0	0	0	0
571	0	0	0	0	0	0	0	0	0	0	0	0	0	0	0	0	0	0	0	0	0	0	0	0	0	0	0	0	0	0	0	0	0	0	1	0	0	0	0	0	0	0	0	0	0	0	0	0	0
572	0	0	0	0	0	0	0	0	0	0	0	0	0	0	0	0	0	0	0	0	0	0	0	0	0	0	0	0	0	0	0	0	0	0	1	0	0	0	0	0	0	0	0	0	0	0	0	0	0
573	0	0	0	0	0	0	0	0	0	0	0	0	0	0	0	0	0	0	0	0	0	0	0	0	0	0	0	0	0	0	0	0	0	0	1	0	0	0	0	0	0	0	0	0	0	0	0	0	0
574	0	0	0	0	0	0	0	0	0	0	0	0	0	0	0	0	0	0	0	0	0	0	0	0	0	0	0	0	1	0	0	0	0	0	0	0	0	0	1	0	0	0	0	0	0	0	0	0	0
575	0	0	0	0	0	0	0	0	0	0	0	0	0	0	0	0	0	0	0	0	0	0	0	0	0	0	0	0	0	0	0	0	0	0	1	0	0	0	0	0	0	0	0	0	0	0	0	0	0
576	0	0	0	0	0	0	0	0	0	0	0	0	0	0	0	0	0	0	0	0	0	0	0	0	0	0	0	0	0	0	0	0	0	1	0	0	0	0	0	0	0	0	0	0	0	0	0	0	0
579	0	0	0	0	0	0	0	0	0	0	0	0	0	0	0	0	0	0	1	0	0	0	0	0	0	0	0	0	0	0	0	0	0	0	1	0	0	0	0	0	0	0	0	0	0	0	0	0	0
587	0	0	0	0	0	0	0	0	0	0	0	0	0	0	0	0	0	0	0	0	0	0	0	0	0	0	0	0	0	0	0	1	0	0	0	0	0	0	0	0	0	0	0	0	0	0	0	0	0
589	0	0	0	0	0	1	0	0	0	0	0	0	0	0	0	0	0	0	0	0	0	0	0	0	0	0	0	0	0	0	0	0	0	0	0	0	0	0	1	0	0	0	0	0	0	0	0	0	0
591	0	0	0	0	0	0	0	0	0	0	0	1	0	0	0	0	0	0	0	0	0	0	0	0	0	0	0	0	0	0	0	0	0	0	1	0	0	0	0	0	0	0	0	0	0	0	0	0	0
593	0	0	0	0	0	0	0	0	0	0	0	0	0	0	0	0	0	0	0	0	0	0	0	0	0	0	0	0	0	0	0	0	0	0	0	0	0	0	0	0	0	0	0	0	0	0	0	0	0
594	0	0	0	0	0	0	0	0	0	0	0	0	0	0	0	0	0	0	0	0	0	0	0	0	0	0	0	0	0	0	0	0	0	0	0	0	0	0	0	0	0	0	0	0	0	0	0	0	0
595	0	0	0	0	0	0	0	1	0	0	0	0	0	0	0	0	0	0	0	0	0	0	0	0	0	0	0	0	0	0	0	0	0	0	0	0	0	0	0	0	0	0	0	0	0	0	0	0	0
596	0	0	0	0	0	0	0	0	0	0	0	0	0	0	0	0	0	0	0	0	0	0	0	0	0	0	0	0	0	0	0	0	0	0	0	0	0	0	0	0	0	0	0	0	0	0	0	0	0
598	0	0	0	0	0	0	0	0	0	0	0	0	0	0	0	0	0	0	0	0	0	0	0	0	0	0	0	0	0	0	0	0	0	0	0	0	0	0	0	0	0	0	0	0	0	0	0	0	0
599	0	0	0	0	0	0	0	0	0	0	0	0	0	0	0	0	0	0	0	0	0	0	0	0	0	0	0	0	0	0	0	0	0	0	0	0	0	0	0	0	0	0	0	0	0	0	0	0	0
601	0	0	0	0	0	0	0	0	0	0	0	0	0	0	0	0	0	0	0	0	0	0	0	0	0	0	0	0	0	0	0	0	0	1	0	0	0	0	0	0	0	0	0	0	0	0	0	0	0
602	0	0	0	0	0	0	0	0	0	0	0	0	0	0	0	0	0	0	0	0	0	0	0	0	0	0	0	0	0	0	0	0	0	0	0	0	0	0	0	0	0	1	0	0	0	0	0	0	0
603	0	0	0	0	0	0	0	0	0	0	0	0	0	0	0	0	0	0	0	0	0	0	0	0	0	0	0	0	0	0	0	0	0	0	0	0	0	0	0	0	0	0	0	0	0	0	0	0	0
604	0	0	0	0	0	0	0	0	0	0	0	0	0	0	0	0	0	0	0	0	0	0	0	0	0	0	0	0	0	0	0	0	0	0	0	0	0	0	0	0	0	0	0	0	0	0	0	0	0
605	0	0	0	0	0	0	0	1	0	0	0	0	0	0	0	0	0	0	0	0	0	0	0	0	0	0	0	0	0	0	0	0	0	0	0	0	0	0	0	0	0	0	0	0	0	0	0	0	0
606	0	0	0	0	0	0	0	0	0	0	0	0	0	0	0	0	0	0	0	0	0	0	0	0	0	0	0	0	0	0	0	0	0	0	0	0	0	0	0	0	0	0	0	0	0	0	0	0	0
607	0	0	0	0	0	0	0	0	0	0	0	0	0	0	0	0	0	0	0	0	0	0	0	0	0	0	0	0	0	0	0	0	0	0	0	0	1	0	0	0	0	0	0	0	0	0	0	0	0
608	0	0	0	0	0	0	0	0	0	0	0	0	0	0	0	0	0	0	0	0	0	0	0	0	0	0	0	0	0	0	0	0	0	1	0	0	0	0	0	0	0	0	0	0	0	0	0	0	0
612	0	0	0	0	0	0	0	0	0	0	0	0	0	0	0	0	0	0	0	0	0	0	0	0	0	0	0	0	0	0	0	0	0	1	0	0	0	0	0	0	0	0	0	0	0	0	0	0	0
613	0	0	0	0	0	0	0	1	0	0	0	0	0	0	0	0	0	0	0	0	0	0	0	0	0	0	0	0	0	0	0	0	0	1	0	0	0	0	0	0	0	0	0	0	0	0	0	0	0
614	0	0	0	0	0	0	0	0	0	0	0	0	0	0	0	0	0	0	0	1	0	0	0	0	0	0	0	0	0	0	0	0	0	0	0	0	0	0	0	0	0	0	0	0	0	0	0	0	0
615	0	0	0	0	0	0	0	0	0	0	0	0	0	0	0	0	0	0	0	0	0	0	0	0	0	0	0	0	0	1	0	0	0	0	0	0	0	0	0	0	0	0	0	0	0	0	0	0	0
619	0	0	0	0	0	0	0	0	0	0	0	0	0	0	0	0	0	0	0	0	0	0	0	0	0	0	0	0	0	0	0	0	0	0	1	0	0	0	0	0	0	0	0	0	0	0	0	0	0
623	0	0	0	0	0	0	0	0	0	0	0	0	0	0	0	0	0	0	0	0	0	0	0	0	0	0	0	0	0	0	0	0	0	0	0	0	0	0	0	0	0	0	0	0	0	0	0	0	0
625	0	0	0	0	0	0	0	0	0	0	0	0	0	0	0	0	0	0	0	0	0	0	0	0	0	0	0	0	0	0	0	0	0	0	0	0	0	0	0	0	0	0	0	0	0	0	0	0	0
626	0	0	0	0	0	0	0	0	0	0	0	0	0	0	0	0	0	0	0	0	0	0	0	0	0	0	0	0	0	0	0	0	0	0	0	0	1	0	0	0	0	0	0	0	0	0	0	0	0
628	0	0	0	0	0	0	0	0	0	0	0	0	0	0	0	0	0	0	0	0	0	0	0	0	0	0	0	0	0	0	0	0	0	0	0	0	0	0	0	0	0	0	0	0	0	0	0	0	0
630	0	0	0	0	0	0	0	0	0	0	0	0	0	0	0	0	0	0	0	0	0	0	0	0	0	0	0	0	0	0	0	0	0	0	0	0	0	0	0	0	0	0	0	0	0	0	0	0	0
632	0	0	0	0	0	0	0	0	0	0	0	0	0	0	0	0	0	0	0	0	0	0	0	0	0	0	0	0	0	0	0	0	0	0	0	0	0	0	0	0	0	0	0	0	0	0	0	0	0
633	0	0	0	0	0	0	0	1	0	0	0	0	0	0	0	0	0	0	0	0	0	0	0	0	0	0	0	0	0	0	0	0	0	0	0	0	0	0	0	0	0	0	0	0	0	0	0	0	0
634	0	0	0	0	0	0	0	0	0	0	0	0	0	0	0	0	0	0	0	0	0	0	0	0	0	0	0	0	0	0	0	0	0	0	0	0	0	0	0	0	0	0	0	0	0	0	0	0	0
636	0	0	0	0	0	0	0	1	0	0	0	0	0	0	0	0	0	0	0	0	0	0	0	0	0	0	0	0	0	0	0	0	0	0	1	0	0	0	0	0	0	0	0	0	0	0	0	0	0
638	0	0	0	0	0	0	0	0	0	0	0	0	0	0	0	0	0	0	0	0	0	0	0	0	0	0	0	0	0	0	0	0	0	0	0	0	0	0	0	0	0	0	0	0	0	0	0	0	0
639	0	0	0	0	0	0	0	0	0	0	0	0	0	0	0	0	0	0	0	0	0	0	0	0	0	0	0	0	0	0	0	0	0	1	0	0	0	0	0	0	0	0	0	0	0	0	0	0	0
640	0	0	0	0	0	0	0	0	0	0	0	0	0	0	0	0	0	0	0	0	0	0	0	0	0	0	0	0	0	0	0	0	0	0	0	0	0	0	0	0	0	0	0	0	0	0	0	0	0
641	0	0	0	0	0	0	0	0	0	0	0	0	0	0	0	0	0	0	0	0	0	0	0	0	0	0	0	0	0	0	0	0	0	0	1	0	0	0	0	0	0	0	0	0	0	0	0	0	0
644	0	0	0	0	0	0	0	0	1	0	0	0	0	0	0	0	2	0	0	0	0	0	0	0	0	0	0	0	0	0	0	0	0	0	1	0	0	0	0	0	0	0	0	0	0	0	0	0	0
645	0	0	0	0	0	0	0	0	0	0	0	0	0	0	0	0	0	0	0	0	0	0	0	0	0	0	0	0	0	0	0	0	0	0	0	0	0	0	0	0	0	0	0	0	0	0	0	0	0
646	0	0	0	0	0	0	0	0	0	0	0	0	0	0	0	0	0	0	0	0	0	0	0	0	0	0	0	0	0	0	0	0	0	0	0	0	0	0	0	0	0	0	0	0	0	0	0	0	0
647	0	0	0	0	0	0	0	0	0	0	0	0	0	0	0	0	0	0	0	0	0	0	0	0	0	0	0	0	0	0	0	0	0	0	1	0	0	0	0	0	0	0	0	0	0	0	0	0	0
650	0	0	0	0	0	0	0	0	1	0	0	0	0	0	0	0	0	0	0	0	0	0	0	0	0	0	0	0	0	0	0	0	0	0	0	0	0	0	0	0	0	0	0	0	0	0	0	0	0
651	0	0	0	0	0	0	0	0	0	0	0	0	0	0	0	0	0	0	0	0	0	0	0	0	0	0	0	0	0	0	0	0	0	0	0	0	0	0	0	0	0	0	0	0	0	0	0	0	0
652	0	0	0	0	0	0	0	0	0	0	0	0	0	0	0	0	0	0	0	0	0	0	0	0	0	0	0	0	0	0	0	0	0	0	0	0	0	0	0	0	0	0	0	0	0	0	0	0	0
653	0	0	0	0	0	0	0	0	0	0	0	0	0	0	0	0	0	0	0	0	0	0	0	0	0	0	0	0	0	0	0	0	0	0	1	0	0	0	0	0	0	0	0	0	0	0	0	0	0
654	0	0	0	0	0	0	0	0	0	0	0	0	0	0	0	0	0	0	0	0	0	0	0	0	0	0	0	0	0	0	0	0	0	1	0	0	0	0	0	0	0	0	0	0	0	0	0	0	0
655	0	0	0	0	0	0	0	0	0	0	1	0	0	0	0	0	0	0	0	0	0	0	0	0	0	0	0	0	0	0	0	0	0	0	0	0	0	0	0	0	0	0	0	0	0	0	0	0	0
656	0	0	0	0	0	0	0	0	0	0	0	0	0	0	0	0	0	0	0	0	0	0	0	0	0	0	0	0	0	0	0	0	0	0	1	0	0	0	0	0	0	0	0	0	0	0	0	0	0
657	0	0	0	0	0	0	0	0	0	0	0	0	0	0	0	0	0	0	0	0	0	0	0	0	0	0	0	0	0	0	0	0	0	0	1	0	0	0	0	0	0	0	0	0	0	0	0	0	0
658	0	0	0	0	0	0	0	0	0	0	0	0	0	0	0	0	0	0	0	0	0	0	0	0	0	0	0	0	0	0	0	0	0	0	1	0	0	0	0	0	0	0	0	0	0	0	0	0	0
659	0	0	0	0	0	0	0	0	0	0	0	0	0	0	0	0	0	0	0	0	0	0	0	0	0	0	0	0	0	0	0	0	0	0	1	0	0	0	0	0	0	0	0	0	0	0	0	0	0
660	0	0	0	0	0	0	0	0	0	0	0	0	0	0	0	0	0	0	0	0	0	0	0	0	0	0	0	0	0	0	0	0	0	0	1	0	0	0	0	0	0	0	0	0	0	0	0	0	0
662	0	0	0	0	0	0	0	0	0	0	0	0	0	0	0	0	0	0	0	0	0	0	0	0	0	0	0	0	0	0	0	0	0	0	0	0	0	0	1	0	0	0	0	0	0	0	0	0	0
663	0	0	0	0	0	0	0	0	0	0	0	0	0	0	0	0	0	0	0	0	0	0	0	0	0	0	0	0	0	0	0	0	0	0	0	0	0	0	0	0	0	0	1	0	0	0	0	0	0
664	0	0	0	0	0	0	0	0	0	0	0	0	0	0	0	0	0	0	0	0	0	0	0	0	0	0	0	0	0	0	0	0	0	0	0	0	0	1	0	0	0	0	0	0	0	0	0	0	0
665	0	0	0	0	0	0	0	0	1	0	0	0	0	0	0	0	0	0	0	0	0	0	0	0	0	0	0	0	0	0	0	0	0	0	0	0	0	0	0	0	0	0	0	0	0	0	0	0	0
666	0	0	0	0	0	0	0	0	0	0	0	0	0	0	0	0	0	0	0	0	0	0	0	0	0	0	0	0	0	0	0	0	0	0	0	0	0	0	0	0	0	0	0	0	0	0	0	0	0
669	0	0	0	0	0	0	0	0	0	0	0	0	0	0	0	0	0	0	0	0	0	0	0	0	0	0	0	0	0	0	0	0	0	0	0	0	0	0	0	0	0	0	0	0	0	0	0	0	0
671	0	0	0	0	0	0	0	0	0	0	0	0	0	0	0	0	0	0	0	0	0	0	0	0	0	0	0	0	0	0	0	0	0	0	1	0	0	0	0	0	0	0	0	0	0	0	0	0	0
672	0	0	0	0	0	0	0	0	0	0	0	0	0	0	0	0	0	0	0	0	0	0	0	0	0	0	0	0	0	0	0	0	0	0	0	0	0	0	0	0	0	0	0	0	0	0	0	0	0
673	0	0	0	0	0	0	0	0	0	0	0	0	0	0	0	0	0	0	0	0	0	0	0	0	0	0	0	0	0	0	0	0	0	0	0	0	0	0	0	0	0	0	0	0	0	0	0	0	0
674	0	0	0	0	0	0	0	0	0	0	0	0	0	0	0	0	0	0	0	0	0	0	0	0	0	0	0	0	0	0	0	0	0	0	0	0	0	0	0	0	0	0	0	0	0	0	0	0	0
676	0	0	0	0	0	0	0	0	0	0	0	0	0	0	0	0	0	0	0	0	0	0	0	0	0	0	0	0	0	0	0	0	0	0	0	0	0	0	0	0	0	0	0	0	0	0	0	0	0
677	0	0	0	0	0	0	0	0	0	0	0	0	0	0	0	0	0	0	0	0	0	0	0	0	0	0	0	0	0	0	0	0	0	1	0	0	0	0	0	0	0	0	0	0	0	0	0	0	0
678	0	0	0	0	0	0	0	0	0	0	0	0	0	0	0	0	0	0	0	0	0	0	0	0	0	0	0	0	0	0	0	0	0	0	0	0	0	0	0	0	0	0	0	0	0	0	0	0	0
679	0	0	0	0	0	0	0	0	0	0	0	0	0	0	0	0	0	0	0	0	0	0	0	0	0	0	0	0	0	0	0	0	0	0	0	0	0	0	0	0	0	0	0	0	0	0	0	0	0
681	0	0	0	0	0	0	0	0	0	0	0	0	0	0	0	0	0	0	0	0	0	0	0	0	0	0	0	0	0	0	0	0	0	0	0	0	0	0	0	0	0	0	0	0	0	0	0	0	0
682	0	0	0	0	0	0	0	0	0	0	0	0	0	0	0	0	0	0	0	0	0	0	0	0	0	0	0	0	1	0	0	0	0	0	0	0	0	0	0	0	0	0	0	0	0	0	0	0	0
683	0	0	0	0	0	0	0	0	0	0	0	0	0	0	0	0	0	0	0	0	0	0	0	0	0	0	0	0	0	0	0	0	0	0	0	0	0	0	0	0	0	0	0	0	0	0	0	0	0
684	0	0	0	0	0	0	0	0	0	0	0	0	0	0	0	0	0	0	0	0	0	0	0	0	0	0	0	0	0	0	0	0	0	0	0	0	0	0	0	0	0	0	0	0	0	0	0	0	0
686	1	0	0	0	0	0	0	0	0	0	0	0	0	0	0	0	0	0	0	0	0	0	0	0	0	0	0	0	0	0	0	0	0	0	0	0	0	0	0	0	0	0	0	0	0	0	0	0	0
688	0	0	0	0	0	0	0	0	0	0	0	0	0	0	0	0	0	0	0	0	0	0	0	0	0	0	0	0	0	0	0	0	0	0	0	0	0	0	0	0	0	0	0	0	0	0	0	0	0
690	0	0	0	0	0	0	0	0	0	0	0	0	0	0	0	0	0	0	0	0	0	0	0	0	0	0	0	0	0	0	0	0	0	0	0	0	0	0	0	0	0	0	0	0	0	0	0	0	0
691	0	0	0	0	0	0	0	0	0	0	0	0	0	0	0	0	0	0	0	0	0	0	0	0	0	0	0	0	0	0	0	0	0	0	0	0	0	0	2	0	0	0	0	0	0	0	0	0	0
692	0	0	0	0	0	0	0	0	1	0	0	0	0	0	0	0	0	0	0	0	0	0	0	0	0	0	0	0	0	0	0	0	0	0	0	0	0	0	0	0	0	0	0	0	0	0	0	0	0
693	0	0	0	0	0	0	0	0	0	0	0	0	0	0	0	0	0	0	0	0	0	0	0	0	0	0	0	0	0	0	0	0	0	0	1	0	0	0	0	0	0	0	0	0	0	0	0	0	0
696	0	0	0	0	0	0	0	0	0	0	0	0	0	0	0	0	0	0	0	0	0	0	0	0	0	0	0	0	0	0	0	0	0	1	0	0	0	0	0	0	0	0	0	0	0	0	0	0	0
697	0	0	0	0	0	0	0	0	0	0	0	0	0	0	0	0	0	0	0	0	0	0	0	0	0	0	0	0	0	0	0	0	0	0	0	0	0	0	0	0	0	0	0	0	0	0	0	0	0
698	0	0	0	0	0	0	0	0	0	0	0	0	0	0	0	0	0	0	0	0	0	0	0	0	0	0	0	0	0	1	0	0	0	0	0	0	0	0	0	0	0	0	0	0	0	0	0	0	0
699	0	0	0	0	0	0	0	0	0	0	0	0	0	0	0	0	0	0	0	0	0	0	0	0	0	0	0	0	0	0	0	0	0	0	0	0	0	0	0	0	0	0	0	0	0	0	0	0	0
700	1	0	0	0	0	3	0	0	0	0	0	0	0	0	0	0	0	0	0	0	0	0	0	0	0	0	0	0	0	0	0	0	0	0	1	0	0	0	0	0	0	0	0	0	0	0	0	0	0
701	0	0	0	0	0	0	0	0	0	0	0	0	0	0	0	0	0	0	0	0	0	0	0	0	0	0	0	0	0	0	0	0	0	0	0	0	0	0	0	0	0	0	0	0	0	0	0	0	0
702	0	0	0	0	0	0	0	0	0	0	0	0	0	0	0	0	0	0	0	0	0	0	0	0	0	0	0	0	0	0	0	0	0	0	1	0	0	0	0	0	0	0	0	0	0	0	0	0	0
703	0	0	0	0	0	0	0	0	0	0	0	0	0	0	0	0	0	0	0	0	0	0	0	0	0	0	0	0	0	0	0	0	0	0	0	0	0	0	0	0	0	0	0	0	0	0	0	0	0
706	1	0	0	0	0	0	0	0	0	0	0	0	0	0	0	0	0	0	0	0	0	0	0	0	0	0	0	0	0	0	0	0	0	0	0	0	0	0	0	0	0	0	0	0	0	0	0	0	0
707	0	0	0	0	0	0	0	0	0	0	0	0	0	0	0	0	0	0	0	0	0	0	0	0	0	0	0	0	0	0	0	0	0	0	1	0	0	0	0	0	0	0	0	0	0	0	0	0	0
708	0	0	0	0	0	0	0	0	0	0	0	0	0	0	0	0	0	0	0	0	0	0	0	0	0	0	0	0	0	0	0	0	0	0	0	0	0	0	0	0	0	0	0	0	0	0	0	0	0
709	0	0	1	0	0	0	0	1	0	0	0	0	0	0	0	0	0	0	0	0	0	0	0	0	0	0	0	0	0	0	0	1	0	0	0	0	0	0	0	0	0	0	0	0	0	0	0	0	0
711	0	1	0	0	0	0	0	1	1	0	0	0	0	0	0	0	0	0	0	0	0	0	0	0	0	0	0	0	0	0	0	0	0	0	0	0	0	0	0	0	0	0	0	0	0	0	0	0	0
712	0	0	0	0	0	0	0	0	0	0	0	0	0	0	0	0	0	0	0	0	0	0	0	0	0	0	0	0	0	0	0	0	0	0	0	0	0	0	0	0	0	0	0	0	0	0	0	0	0
715	0	0	0	0	0	0	0	0	0	0	0	0	0	0	0	0	0	0	0	0	0	0	0	0	0	0	0	0	0	0	0	0	0	0	0	0	0	0	0	0	0	0	0	0	0	0	0	0	0
716	0	0	0	0	0	0	0	0	0	0	0	0	0	0	0	0	0	0	0	0	0	0	0	0	0	0	0	0	0	0	0	0	0	0	0	0	0	0	0	0	0	0	0	0	0	0	0	0	0
717	0	0	0	0	0	0	0	0	0	0	0	0	0	0	0	0	0	0	0	0	0	0	0	0	0	0	0	0	0	0	0	0	0	1	0	0	0	0	0	0	0	0	0	0	0	0	0	0	0
719	0	0	0	0	0	0	0	1	0	0	0	0	0	0	0	0	0	0	0	0	0	0	0	0	0	0	0	0	0	0	0	0	0	0	0	0	0	0	0	0	0	0	0	0	0	0	0	0	0
720	0	0	0	0	0	0	0	0	0	0	0	0	0	0	0	0	0	0	0	0	0	0	0	0	0	0	0	0	0	0	0	0	0	0	1	0	0	0	0	0	0	0	0	0	0	0	0	0	0
721	0	0	0	0	0	0	0	0	1	0	0	0	0	0	0	0	0	0	0	0	0	0	0	0	0	0	0	0	0	0	0	0	0	0	0	0	0	0	0	0	0	0	0	0	0	0	0	0	0
726	0	0	0	0	0	0	0	0	0	0	0	0	0	0	0	0	0	0	0	0	0	0	0	0	0	0	0	0	0	0	0	0	0	0	1	0	0	0	0	0	0	0	0	0	0	0	0	0	0
727	0	0	0	0	0	0	0	0	0	0	0	0	0	0	0	0	0	0	0	0	0	0	0	0	0	0	0	0	0	0	0	0	0	1	0	0	0	0	0	0	0	0	0	0	0	0	0	0	0
729	0	0	0	0	0	0	0	0	0	0	0	0	0	0	0	0	0	0	0	0	0	0	0	0	0	0	0	0	0	0	0	0	0	0	1	0	0	0	1	0	0	0	0	0	0	0	0	0	0
730	0	0	0	0	0	0	0	0	0	0	0	0	0	0	0	0	0	0	0	0	0	0	0	0	0	0	0	0	0	0	0	0	0	0	0	0	0	0	0	0	0	0	0	0	0	0	0	0	0
731	0	0	0	0	0	0	0	0	0	0	0	0	0	0	0	0	0	1	0	0	0	0	0	0	0	0	0	0	0	0	0	0	0	0	0	0	0	0	0	0	0	0	0	0	0	0	0	0	0
733	0	0	0	0	0	0	0	0	0	0	0	0	0	0	0	0	0	0	0	0	0	0	0	0	0	0	0	0	0	0	0	0	0	0	1	0	0	0	0	0	0	0	0	0	0	0	0	0	0
734	0	0	0	0	0	0	0	0	0	0	0	0	0	0	0	0	0	0	0	0	0	0	0	0	0	0	0	0	0	0	0	0	0	0	1	0	0	0	0	0	0	0	0	0	0	0	0	0	0
739	0	0	0	0	0	0	0	0	0	0	0	0	0	0	0	0	0	0	0	0	0	0	0	0	0	0	0	0	0	0	0	0	0	0	1	0	0	0	0	0	0	0	0	0	0	0	0	0	0
740	0	0	0	0	0	0	0	0	0	0	0	0	0	0	0	0	0	0	0	0	0	0	0	0	0	0	0	0	0	0	0	0	0	1	0	0	0	0	0	0	0	0	0	0	0	0	0	0	0
741	0	0	0	0	0	0	0	0	0	0	0	0	0	0	0	0	0	0	0	0	0	0	0	0	0	0	0	0	0	0	0	0	0	0	0	0	0	0	0	0	0	0	0	0	0	0	0	0	0
742	0	0	0	0	0	0	0	0	0	0	0	0	0	0	0	0	0	0	0	0	0	0	0	0	0	0	0	0	0	0	0	0	0	0	0	0	0	0	0	0	0	0	0	0	0	0	0	0	0
743	0	0	0	0	0	0	0	0	0	0	0	0	0	0	0	0	0	0	0	0	0	0	0	0	0	0	0	0	0	0	0	0	0	0	0	0	0	0	1	0	0	0	0	0	0	0	0	0	0
745	0	0	0	0	0	0	0	0	0	0	0	0	0	0	0	0	0	0	0	0	0	0	0	0	0	0	0	0	0	0	0	0	0	0	1	0	0	0	0	0	0	0	0	0	0	0	0	0	0
746	0	0	0	0	0	0	0	0	0	0	0	0	0	0	0	0	0	0	0	0	0	0	0	0	0	0	0	0	0	0	0	0	0	1	0	0	0	0	0	0	0	0	0	0	0	0	0	0	0
747	0	0	0	0	0	0	0	0	1	0	0	0	0	0	0	0	0	0	0	0	0	0	0	0	0	0	0	0	0	0	0	1	0	0	0	0	0	0	0	0	0	0	0	0	0	0	0	0	0
748	0	0	0	0	0	0	0	0	0	0	0	0	0	0	0	0	0	0	0	0	0	0	0	0	0	0	0	0	0	0	0	0	0	0	0	0	0	0	0	0	0	0	0	0	0	0	0	0	0
749	0	0	0	0	0	0	0	0	0	0	0	0	0	0	0	0	0	0	0	0	0	0	0	0	0	0	0	0	0	0	0	0	0	0	1	0	0	0	0	0	0	0	0	0	0	0	0	0	0
751	0	0	0	0	0	0	0	0	0	0	0	0	0	0	0	0	0	0	0	0	0	0	0	0	0	0	0	0	0	0	0	0	0	0	0	0	0	0	0	0	0	0	0	0	0	0	0	0	0
752	0	0	0	0	0	0	0	1	0	0	0	0	0	0	0	0	0	0	0	0	0	0	0	0	0	0	0	0	0	0	0	0	0	0	0	0	0	0	0	0	0	0	0	0	0	0	0	0	0
753	0	0	0	0	0	1	0	1	0	0	0	0	0	0	0	0	0	0	0	0	0	0	0	0	0	0	0	0	0	0	0	0	0	0	0	0	0	0	0	0	0	0	0	0	0	0	0	0	0
754	0	0	0	0	0	0	0	1	0	0	0	0	0	0	0	0	0	0	0	0	0	0	0	0	0	0	0	0	0	0	0	0	0	0	0	0	0	0	0	0	0	1	0	0	0	0	0	0	0
755	0	0	0	0	0	0	0	0	1	0	0	0	0	0	0	0	0	0	0	0	0	0	0	0	0	0	0	0	0	0	0	0	0	0	0	0	0	0	0	0	0	0	0	0	0	0	0	0	0
756	0	0	0	0	0	0	0	0	0	0	0	0	0	0	0	0	0	0	0	0	0	0	0	0	0	0	0	0	0	0	0	0	0	1	0	0	0	0	0	0	0	0	0	0	0	0	0	0	0
757	0	0	0	0	0	0	0	0	0	0	0	0	0	0	0	0	0	0	0	0	0	0	0	0	0	0	0	0	0	0	0	0	0	0	1	0	0	0	0	0	0	0	0	0	0	0	0	0	0
758	0	0	0	0	0	0	0	2	0	0	0	0	0	0	0	0	0	0	0	0	0	0	0	0	0	0	0	0	0	0	0	0	0	0	0	0	0	0	0	0	0	0	0	0	0	0	0	0	0
759	0	0	0	0	0	0	0	1	0	0	0	0	0	0	0	0	2	0	0	0	0	0	0	0	0	0	0	0	0	0	0	0	0	0	0	0	0	0	0	0	0	0	0	0	0	0	0	0	0
760	0	0	0	0	0	0	0	0	0	0	0	0	0	0	0	0	0	0	0	0	0	0	0	0	0	0	0	0	0	0	0	1	0	0	0	0	0	0	0	0	0	0	0	0	0	0	0	0	0
761	0	0	0	0	0	0	0	0	0	0	0	0	0	0	0	0	0	0	0	0	0	0	0	0	0	0	0	0	0	0	0	0	0	0	0	0	0	0	0	0	0	0	0	0	0	0	0	0	0
762	0	0	0	0	0	0	0	0	0	0	0	0	0	0	0	0	0	0	0	0	0	0	0	0	0	0	0	0	0	0	0	0	0	0	1	0	0	0	0	0	0	0	0	0	0	0	0	0	0
763	0	0	0	0	0	0	0	0	0	0	0	0	0	0	0	0	0	0	0	0	0	0	0	0	0	0	0	0	0	0	0	0	0	0	1	0	0	0	0	0	0	0	0	0	0	0	0	0	0
764	0	0	0	0	0	0	0	0	0	0	0	0	0	0	0	0	0	0	2	0	0	0	0	0	0	0	0	0	0	0	0	0	0	0	0	0	0	0	0	0	0	0	0	0	0	0	0	0	0
765	0	0	0	0	0	0	0	0	1	0	0	0	0	0	0	0	0	0	0	0	0	0	0	0	0	0	0	0	0	0	0	0	0	0	0	0	0	0	0	0	0	0	0	0	0	0	0	0	0
766	0	0	0	0	0	0	0	1	0	0	0	0	0	0	0	0	0	0	0	0	0	0	0	0	0	0	0	0	0	0	0	0	0	0	0	0	0	0	0	0	0	0	0	0	0	0	0	0	0
767	0	0	0	0	0	0	0	1	0	0	0	0	0	0	0	2	1	0	0	0	0	0	0	0	0	0	0	0	0	0	0	0	0	0	0	0	0	0	0	0	0	0	0	0	0	0	0	0	0
768	0	0	0	0	0	0	0	0	0	0	0	0	0	0	0	0	0	0	0	0	0	0	0	0	0	0	0	0	0	0	0	0	0	0	0	0	0	0	0	0	0	0	0	0	0	0	0	0	0
769	0	0	0	0	0	0	1	0	0	0	0	0	0	0	0	0	1	0	0	1	0	0	0	0	0	0	0	0	0	0	0	0	0	0	0	0	0	0	0	0	0	0	0	0	0	0	0	0	0
770	0	0	0	0	0	0	0	0	0	0	0	0	0	0	0	0	0	0	0	0	0	0	0	0	0	0	0	0	0	0	0	0	0	1	0	0	0	0	0	0	0	0	0	0	0	0	0	0	0
771	0	0	0	0	0	0	0	0	0	0	0	0	0	0	0	0	0	0	0	0	0	0	0	0	0	0	0	0	0	0	0	0	0	1	0	0	0	0	0	0	0	0	0	0	0	0	0	0	0
772	0	0	0	0	0	0	0	0	0	0	0	0	0	0	0	0	0	0	0	0	0	0	0	0	0	0	0	0	0	0	0	0	0	0	0	0	0	0	0	0	0	0	0	0	0	0	0	0	0
773	0	0	0	0	0	0	0	1	0	0	0	0	0	0	0	0	0	0	0	0	0	0	0	0	0	0	0	0	0	0	0	0	0	0	0	0	0	0	0	0	0	0	0	0	0	0	0	0	0
774	0	0	0	0	0	0	0	0	0	0	0	0	0	0	0	0	0	0	0	0	0	0	0	0	0	0	0	0	0	0	0	0	0	0	0	0	0	0	0	0	0	0	0	0	0	0	0	0	0
775	0	0	0	0	0	0	0	0	0	0	0	0	0	1	0	0	0	0	1	0	0	0	0	0	0	0	0	0	0	0	0	0	0	0	0	0	0	0	0	0	0	0	0	0	0	0	0	0	0
776	0	0	0	0	0	0	0	0	0	0	0	0	0	0	0	0	0	0	0	0	0	0	0	0	0	0	0	0	0	0	0	0	0	0	0	0	0	0	0	0	0	0	0	0	0	0	0	0	0
777	0	0	0	0	0	0	0	0	0	0	0	0	0	0	0	0	0	0	0	0	0	0	0	0	0	0	0	0	0	0	0	0	0	0	1	0	0	0	0	0	0	0	0	0	0	0	0	0	0
778	0	0	0	0	0	0	0	0	0	0	0	0	0	0	0	0	0	0	0	0	0	0	0	0	0	0	0	0	0	0	0	0	0	0	0	0	0	0	0	0	0	0	0	0	0	0	0	0	0
779	0	0	0	0	0	0	0	0	0	0	0	0	0	0	0	0	0	0	0	0	0	0	0	0	0	0	0	0	0	0	0	0	0	0	0	0	0	0	0	0	0	0	0	0	0	0	0	0	0
780	0	0	0	0	0	0	0	0	0	0	0	0	0	0	0	0	0	0	0	0	0	0	0	0	0	0	0	0	0	0	0	0	0	0	0	0	0	0	0	0	0	0	0	0	0	0	0	0	0
781	0	0	0	0	0	0	0	0	0	0	0	0	0	0	0	0	0	0	0	0	0	0	0	0	0	0	0	0	0	1	0	0	0	0	1	0	0	0	0	0	0	0	0	0	0	0	0	0	0
782	0	0	0	0	0	0	0	0	0	0	0	0	0	0	0	0	0	0	0	0	0	0	0	0	0	0	0	0	0	0	0	0	0	0	0	0	0	0	0	0	0	0	0	0	0	0	0	0	0
783	0	0	0	0	0	0	0	0	0	0	0	0	0	0	0	0	0	0	0	0	0	0	0	0	0	0	0	0	0	0	0	0	0	0	0	0	0	1	0	0	0	0	0	0	0	0	0	0	0
784	0	0	0	0	1	0	0	1	0	0	0	0	0	1	0	0	0	1	0	0	0	0	0	0	0	0	0	0	0	0	0	0	0	0	0	0	0	0	0	0	0	1	0	0	0	0	0	0	0
785	0	0	0	0	0	0	0	0	0	0	0	0	0	0	0	0	0	0	0	0	0	0	0	0	0	0	0	0	0	0	0	0	0	0	1	0	0	0	0	0	0	0	0	0	0	0	0	0	0
786	0	0	0	0	0	0	0	0	0	0	0	0	0	0	0	0	0	0	0	0	0	0	0	0	0	0	0	0	0	0	0	0	0	1	0	0	0	0	0	0	0	0	0	0	0	0	0	0	0
787	0	0	0	0	0	0	0	0	0	0	0	0	0	0	0	0	0	0	0	0	0	0	0	0	0	0	0	0	0	0	0	0	0	0	0	0	0	0	0	0	0	0	0	0	0	0	0	0	0
789	0	0	0	0	0	0	0	0	1	0	0	0	0	1	0	0	0	0	1	0	0	0	0	0	0	0	0	0	0	0	0	0	0	0	0	0	0	0	0	0	0	0	0	0	0	0	0	0	0
790	0	0	0	0	0	0	0	1	0	0	0	0	0	0	0	0	0	0	0	0	0	0	0	0	0	0	0	0	0	0	0	0	0	0	0	0	0	0	0	0	0	0	0	0	0	0	0	0	0
791	0	0	0	0	0	0	0	0	0	0	0	0	0	0	0	0	0	0	0	0	0	0	0	0	0	0	0	0	0	0	0	0	0	0	0	0	0	0	0	0	0	0	0	0	0	0	0	0	0
793	0	0	0	0	0	0	0	0	0	0	0	0	0	0	0	0	0	0	0	0	0	0	0	0	0	0	0	0	0	0	0	0	0	0	0	0	0	0	0	0	0	0	0	0	0	0	0	0	0
795	0	0	0	0	0	0	0	0	0	0	0	0	0	0	0	0	0	0	0	0	0	0	0	0	0	0	0	0	0	0	0	0	0	0	0	0	0	0	0	0	0	0	0	0	0	0	0	0	0
797	0	0	0	0	0	0	0	0	0	0	0	0	0	0	0	0	0	0	0	0	0	0	0	0	0	0	0	0	0	0	0	0	0	0	0	0	0	0	0	0	0	0	0	0	0	0	0	0	0
798	0	0	0	0	0	0	0	0	0	0	0	0	0	0	0	0	0	0	0	0	0	0	0	0	0	0	0	0	0	0	0	0	0	0	0	0	0	0	0	0	0	0	0	0	0	0	0	0	0
799	0	0	0	0	0	0	0	0	0	0	0	0	0	0	0	0	0	0	0	0	0	0	0	0	0	0	0	0	0	0	0	0	0	0	1	0	0	0	0	0	0	0	0	0	0	0	0	0	0
800	0	0	0	0	0	0	0	0	0	0	0	0	0	0	0	0	0	0	0	0	0	0	0	0	0	0	0	0	0	0	0	0	0	0	0	0	0	0	0	0	0	0	0	0	0	0	0	0	0
804	0	0	0	0	0	0	0	0	0	0	0	0	0	0	0	0	0	0	0	0	0	0	0	0	0	0	0	0	0	0	0	0	0	0	1	0	0	0	0	0	0	1	0	0	0	0	0	0	0
805	0	0	0	0	0	0	0	0	0	0	0	0	0	0	0	0	0	0	0	0	0	0	0	0	0	0	0	0	0	0	0	0	0	1	0	0	0	0	0	0	0	0	0	0	0	0	0	0	0
807	0	0	0	0	0	0	0	0	0	0	0	0	0	0	0	0	0	0	0	0	0	0	0	0	0	0	0	0	0	0	0	0	1	0	0	0	0	0	0	0	0	0	0	0	0	0	0	0	0
810	0	0	0	0	0	0	0	0	0	0	0	0	0	0	0	0	0	0	0	0	0	0	0	0	0	0	0	0	0	0	0	0	0	0	0	0	0	0	0	0	0	0	0	0	0	0	0	0	0
812	0	0	0	0	0	0	0	0	0	0	0	0	0	0	0	0	0	0	0	0	0	0	0	0	0	0	0	0	0	0	0	0	0	0	0	0	0	0	0	0	0	0	0	0	0	0	0	0	0
815	0	0	0	0	0	0	0	0	0	0	0	0	0	0	0	0	1	0	0	0	0	0	0	0	0	0	0	0	0	0	0	0	0	0	0	0	0	0	0	0	0	0	0	0	0	0	0	0	0
816	0	0	0	0	0	0	0	0	0	0	0	0	0	0	0	0	0	0	0	0	0	0	0	0	0	0	0	0	0	0	0	0	0	0	0	0	0	0	0	0	0	0	0	0	0	0	0	0	0
817	0	0	0	0	0	0	0	0	0	0	0	0	0	0	0	0	0	0	0	0	0	0	0	0	0	0	0	0	0	0	0	0	0	0	0	0	0	0	0	0	0	0	0	0	0	0	0	0	0
818	0	0	0	0	0	0	0	0	0	0	0	0	0	0	0	0	0	0	0	0	0	0	0	0	0	0	0	0	0	0	0	0	0	0	0	0	0	0	0	0	0	0	0	0	0	0	0	0	0
820	0	0	0	0	0	0	0	0	0	0	0	0	0	0	0	0	0	0	0	0	0	0	0	0	0	0	0	0	0	0	0	0	0	0	0	0	0	0	0	0	0	0	0	0	0	0	0	0	0
823	0	0	0	0	0	0	0	0	0	0	0	0	0	0	0	0	0	0	0	0	0	0	0	0	0	0	0	0	0	0	0	0	0	0	0	0	0	0	0	0	0	0	0	0	0	0	0	0	0
826	0	0	0	0	0	0	0	0	0	0	0	0	0	0	0	0	0	0	0	0	0	0	0	0	0	0	0	0	0	0	0	0	0	0	0	0	0	0	0	0	0	0	0	0	0	0	0	0	0
829	0	0	0	0	0	0	0	0	0	0	0	0	0	0	0	0	0	0	0	0	0	0	0	0	0	0	0	0	0	0	0	0	0	0	0	0	0	0	0	0	0	0	0	0	0	0	0	0	0
830	0	0	0	0	0	0	0	0	0	0	0	0	0	0	0	0	0	0	0	0	0	0	0	0	0	0	0	0	0	0	0	0	0	0	0	0	0	1	0	0	0	0	0	0	0	0	0	0	0
831	0	0	0	0	0	0	0	0	0	0	0	0	0	0	0	0	0	0	0	0	0	0	0	0	0	0	0	0	0	0	0	0	0	1	0	0	0	0	0	0	0	0	0	1	0	0	0	0	0
833	0	0	0	0	0	0	0	0	0	0	0	0	0	0	0	0	0	0	0	0	0	0	0	0	0	0	0	0	1	0	0	0	0	0	0	0	0	0	0	0	0	0	0	0	0	0	0	0	0
834	0	0	0	0	0	0	0	0	0	0	0	0	0	0	0	0	0	0	0	0	0	0	0	0	0	0	0	0	0	0	0	0	0	0	0	0	0	0	0	0	0	0	0	0	0	0	0	0	0
835	0	0	0	0	0	0	0	0	0	0	0	0	0	0	0	0	0	0	0	0	0	0	0	0	0	0	0	0	0	0	0	0	0	0	1	0	0	0	0	0	0	0	0	0	0	0	0	0	0
837	0	0	0	0	0	0	0	0	0	0	0	0	0	0	0	0	0	0	0	0	0	0	0	0	0	0	0	0	0	0	0	0	0	0	1	0	0	0	0	0	0	0	0	0	0	0	0	0	0
838	0	0	0	0	0	0	0	0	0	0	0	0	0	0	0	0	0	0	0	0	0	0	0	0	0	0	0	0	0	0	0	0	0	0	0	0	0	0	0	0	0	0	0	0	0	0	0	0	0
839	0	0	0	0	0	0	0	0	0	0	0	0	0	0	0	0	0	0	0	0	0	0	0	0	0	0	0	0	0	1	0	0	0	0	1	0	0	0	0	0	0	0	0	0	0	0	0	0	0
840	0	0	0	0	0	0	0	0	0	0	0	0	0	0	0	0	0	0	0	0	0	0	0	0	0	0	0	0	0	0	0	0	0	1	0	0	0	0	0	0	0	0	0	0	0	0	0	0	0
841	0	0	0	0	0	0	0	0	0	0	0	0	0	0	0	0	0	0	0	0	0	0	0	0	0	0	0	0	0	0	0	0	0	0	0	0	0	0	0	0	0	0	0	0	0	0	0	0	0
843	0	0	0	0	0	0	0	0	0	0	0	0	0	0	0	0	0	0	0	0	0	0	0	0	0	0	0	0	0	0	0	0	0	0	1	0	0	0	0	0	0	0	0	1	0	0	0	0	0
844	0	0	0	0	0	0	0	0	0	0	0	0	0	0	0	0	0	0	0	0	0	0	0	0	0	0	0	0	0	0	0	0	0	0	1	0	0	0	0	0	0	0	0	0	0	0	0	0	0
845	0	0	0	0	0	0	0	0	0	0	0	0	0	0	0	0	0	0	0	0	0	0	0	0	0	0	0	0	0	0	0	0	0	0	1	0	0	0	0	0	0	0	0	0	0	0	0	0	0
846	0	0	0	0	0	0	0	0	0	0	0	0	0	0	0	0	0	0	0	0	0	0	0	0	0	0	0	0	1	0	0	0	0	0	0	0	0	0	0	0	0	0	0	0	0	0	0	0	0
847	0	0	0	0	0	0	0	0	0	0	0	0	0	0	0	0	0	0	0	0	0	0	0	0	0	0	0	0	0	0	0	0	0	0	0	0	0	0	0	0	0	0	0	0	0	0	0	0	0
850	0	0	0	0	0	0	0	1	0	0	0	0	0	0	0	0	0	0	0	0	0	0	0	0	0	0	0	0	0	0	0	0	0	0	0	0	0	0	0	0	0	0	0	0	0	0	0	0	0
851	0	0	0	0	0	0	0	0	0	0	0	0	0	0	0	0	0	0	0	0	0	0	0	0	0	0	0	0	0	0	0	0	0	0	1	0	0	0	0	0	0	0	0	0	0	0	0	0	0
852	0	0	0	0	0	0	0	0	0	0	0	0	0	0	0	0	0	0	0	0	0	0	0	0	0	0	0	0	0	0	0	0	0	0	1	0	0	0	0	0	0	0	0	0	0	0	0	0	0
856	0	0	0	0	0	0	0	0	0	0	0	0	0	0	0	0	0	0	0	0	0	0	0	0	0	0	0	0	0	0	0	0	0	0	0	0	0	0	0	0	0	0	0	0	0	0	0	0	0
857	0	0	0	0	0	0	0	0	0	0	0	2	0	0	0	0	0	0	0	0	0	0	0	0	0	0	0	0	0	0	0	1	0	0	0	0	0	0	1	0	0	0	0	0	0	0	0	0	0
858	0	0	0	0	0	0	0	0	0	0	0	0	0	0	0	0	0	0	0	0	0	0	0	0	0	0	0	0	0	0	0	0	0	0	0	0	0	0	0	0	0	0	0	0	0	0	0	0	0
859	0	0	0	0	0	0	0	0	1	0	0	0	0	0	0	0	0	0	0	0	0	0	0	0	0	0	0	0	0	0	0	1	0	0	0	0	0	0	0	0	0	0	0	0	0	0	0	0	0
860	0	0	0	0	0	0	0	0	0	0	0	0	0	0	0	0	0	0	0	0	0	0	0	0	0	0	0	0	0	0	0	0	0	0	0	0	0	0	0	0	0	0	0	0	0	0	0	0	0
861	0	0	0	0	0	0	0	0	0	0	0	0	0	0	0	0	0	0	0	0	0	0	0	0	0	0	0	0	0	0	0	0	0	0	0	0	0	0	0	0	0	0	0	0	0	0	0	0	0
862	0	0	0	0	0	0	0	0	0	0	0	0	0	0	0	0	0	0	0	0	0	0	0	0	0	0	0	0	0	0	0	0	0	0	0	0	0	0	0	0	0	0	0	0	0	0	0	0	0
863	0	0	0	0	0	0	0	0	0	0	0	0	0	0	0	0	0	0	0	0	0	0	0	0	0	0	0	0	0	0	0	0	0	0	1	0	0	0	0	0	0	0	0	0	0	0	0	0	0
865	0	0	0	0	0	0	0	1	0	0	0	0	0	0	0	0	0	0	0	0	0	0	0	0	0	0	0	0	0	0	0	0	0	0	0	0	0	0	0	0	0	0	0	0	0	0	0	0	0
866	0	0	0	0	0	0	0	0	0	0	0	0	0	0	0	0	0	0	0	0	0	0	0	0	0	0	0	0	0	0	0	0	0	0	0	0	0	0	0	0	0	0	0	0	0	0	0	0	0
867	0	0	0	0	0	0	0	0	1	0	0	0	0	0	0	0	0	0	0	0	0	0	0	0	0	0	0	0	0	0	0	0	0	0	0	0	0	0	0	0	0	0	0	0	0	0	0	0	0
868	0	0	0	0	0	0	0	0	0	0	0	0	0	0	0	0	0	0	0	0	0	0	0	0	0	0	0	0	0	0	1	0	0	0	0	0	0	0	0	0	0	0	0	0	0	0	0	0	0
869	0	0	0	0	0	0	0	0	0	0	0	0	0	0	0	0	0	0	0	0	0	0	0	0	0	0	0	0	0	0	0	0	0	0	0	0	0	0	0	0	0	0	0	0	0	0	0	0	0
870	0	0	0	0	0	0	0	0	0	0	0	0	0	0	0	0	0	0	0	0	0	0	0	0	0	0	0	0	0	0	0	0	0	0	0	0	0	0	0	0	0	0	0	0	0	0	0	0	0
871	0	0	0	0	0	0	0	0	1	0	0	0	0	0	0	0	1	0	0	0	0	0	0	0	0	0	0	0	0	0	0	0	0	0	0	0	0	0	0	0	0	0	0	0	0	0	0	0	0
874	0	0	0	0	0	0	0	0	0	0	0	0	0	0	0	0	0	0	0	0	0	0	0	0	0	0	0	0	0	0	0	0	0	0	0	0	0	0	0	0	0	0	0	0	0	0	0	0	0
875	0	0	0	0	0	0	0	0	0	0	0	0	0	0	0	0	0	0	0	0	0	0	0	0	0	0	0	0	0	0	0	0	0	0	0	0	0	0	0	0	0	0	0	0	0	0	0	0	0
876	0	0	0	0	0	0	0	0	0	0	0	0	0	0	0	0	0	0	0	0	0	0	0	0	0	0	0	0	0	0	0	0	0	0	1	0	0	0	0	0	0	0	0	0	0	0	0	0	0
877	0	0	0	0	0	0	0	0	0	0	0	0	0	0	0	0	0	0	0	0	0	0	0	0	0	0	0	0	0	0	0	0	0	0	0	0	0	0	0	0	0	0	0	0	0	0	0	0	0
880	0	0	0	0	0	0	0	0	0	0	0	0	0	0	0	0	0	0	0	0	0	0	0	0	0	0	0	0	0	0	0	0	0	2	0	0	0	0	0	0	0	0	0	0	0	0	0	0	0
882	0	0	0	0	0	0	0	0	0	0	0	0	0	0	0	2	0	0	0	0	0	0	0	0	0	0	0	0	0	0	0	0	0	0	0	0	0	0	0	0	0	0	0	0	0	0	0	0	0
887	0	0	0	0	0	0	0	0	0	0	0	0	0	0	0	0	0	0	0	0	0	0	0	0	0	0	0	0	0	0	0	0	0	0	1	0	0	0	0	0	0	0	0	0	0	0	0	0	0
890	0	0	0	0	0	0	0	0	0	0	0	0	0	0	0	0	0	0	0	0	0	0	0	0	0	0	0	0	0	0	0	0	0	0	0	0	0	0	0	0	0	0	0	0	0	0	0	0	0
891	0	0	0	0	0	0	0	0	0	0	0	0	0	0	0	0	0	0	0	0	0	0	0	0	0	0	0	0	0	0	0	0	0	0	0	0	0	0	0	0	0	0	0	0	0	0	0	0	0
892	0	0	0	0	0	0	0	0	0	0	0	0	0	0	0	0	2	0	0	0	0	0	0	0	0	0	0	0	0	0	0	0	0	0	0	0	0	0	0	0	0	0	0	0	0	0	0	0	0
896	0	0	0	0	0	0	0	0	0	0	0	0	0	0	0	0	0	0	0	0	0	0	0	0	0	0	0	0	0	0	0	0	0	0	1	0	0	0	0	0	0	0	0	0	0	0	0	0	0
899	0	0	0	0	0	0	0	0	0	0	0	0	0	0	0	0	0	0	0	0	0	0	0	0	0	0	0	0	0	0	0	0	0	0	0	0	0	0	0	0	0	0	0	0	0	0	0	0	0
903	0	0	0	0	0	0	0	0	0	0	0	0	0	0	0	0	0	0	0	0	0	0	0	0	0	0	0	0	0	0	0	0	0	1	0	0	0	0	0	0	0	0	0	0	0	0	0	0	0
904	0	0	0	0	0	0	0	0	0	0	0	0	0	0	0	0	0	0	0	0	0	0	0	0	0	0	0	0	0	0	0	0	0	1	0	0	0	0	0	0	0	0	0	0	0	0	0	0	0
905	0	0	0	0	0	0	0	0	0	0	0	0	0	0	0	0	0	0	0	0	0	0	0	0	0	0	0	0	0	0	0	0	0	1	0	0	0	0	0	0	0	0	0	0	0	0	0	0	0
907	0	0	0	0	0	0	0	0	0	0	0	0	0	0	0	0	0	0	0	0	0	0	0	0	0	0	0	0	0	0	0	0	0	0	0	0	0	0	0	0	0	0	0	0	0	0	0	0	0
913	0	0	0	0	0	0	0	0	0	0	0	0	0	0	0	0	0	0	0	0	0	0	0	0	0	0	0	0	0	0	0	0	0	0	0	0	0	0	0	0	0	0	0	0	0	0	0	0	0
914	0	0	0	0	0	0	0	0	0	0	0	0	0	0	0	0	0	0	0	0	0	0	0	0	0	0	0	0	0	0	0	0	0	0	0	0	0	0	0	0	0	0	0	0	0	0	0	0	0
917	0	0	0	0	0	0	0	0	0	0	0	0	0	0	0	0	0	0	0	0	0	0	0	0	0	0	0	0	0	0	0	0	0	0	0	0	0	0	0	0	0	0	0	0	0	0	0	0	0
919	0	0	0	0	1	1	0	0	0	0	0	0	0	0	0	0	0	0	0	0	0	0	0	0	0	0	0	0	0	1	0	0	0	0	0	0	0	0	0	0	0	0	0	0	0	0	0	0	0
920	0	0	0	0	0	1	0	1	1	0	0	0	0	0	0	0	0	0	0	0	0	0	0	0	0	0	0	0	0	0	0	0	0	0	0	0	0	0	0	0	0	0	0	0	0	0	0	0	0
921	0	0	0	0	0	0	0	0	0	0	0	0	0	2	0	0	0	0	0	0	0	0	0	0	0	0	0	0	0	0	0	1	0	0	0	0	0	0	0	0	0	0	0	0	0	0	0	0	0
922	0	0	0	0	0	0	0	0	1	0	0	0	0	0	0	0	0	0	0	0	0	0	0	0	0	0	0	0	0	0	0	0	0	0	0	0	0	0	0	0	0	1	0	0	0	0	0	0	0
923	0	0	0	0	0	0	0	0	0	0	0	0	0	0	0	0	1	0	1	0	0	0	0	0	0	0	0	0	0	0	0	0	0	0	0	0	0	0	0	0	0	0	0	0	0	0	0	0	0
924	0	0	0	0	0	0	0	0	0	0	0	0	0	0	0	0	0	0	0	0	0	0	0	0	0	0	0	0	0	0	0	0	0	0	0	0	0	0	0	0	0	0	0	0	0	0	0	0	0
925	0	0	0	0	0	0	0	0	0	0	0	0	0	1	0	0	0	0	0	0	0	0	0	0	0	0	0	0	0	0	0	0	0	0	1	0	0	0	0	0	0	0	0	0	0	0	0	0	0
926	0	0	0	0	0	0	0	1	0	0	0	0	0	0	0	0	0	0	0	0	0	0	0	0	0	0	0	0	0	0	0	0	0	0	0	0	0	0	0	0	0	0	0	0	0	0	0	0	0
928	0	0	0	0	0	0	0	1	0	0	0	0	0	0	0	0	0	0	0	0	0	0	0	0	0	0	0	0	0	0	0	0	0	0	0	0	0	0	0	0	0	0	0	0	0	0	0	0	0
929	0	0	0	0	0	0	0	0	0	0	0	0	0	0	0	0	0	0	0	0	0	0	0	0	0	0	0	0	0	0	0	0	0	0	1	0	0	0	0	0	0	0	0	0	0	0	0	0	0
930	0	0	0	0	0	0	0	0	1	0	0	0	0	0	0	0	0	0	0	0	0	0	0	0	0	0	0	0	0	0	0	0	0	0	0	0	0	0	0	0	0	0	0	0	0	0	0	0	0
931	0	0	0	0	0	0	0	0	0	0	0	0	0	0	0	0	0	0	0	0	0	0	0	0	0	0	0	0	0	0	0	0	0	0	0	0	0	0	0	0	0	0	0	0	0	0	0	0	0
932	0	0	0	0	0	0	0	0	1	0	0	0	0	0	0	0	0	0	0	0	0	0	0	0	0	0	0	0	0	0	0	0	0	0	0	0	0	0	0	0	0	0	0	0	0	0	0	0	0
933	0	0	0	0	0	0	0	0	0	0	0	0	0	0	0	0	0	0	0	0	0	0	0	0	0	0	0	0	0	0	0	0	0	0	0	0	0	0	0	0	0	0	0	0	0	0	0	0	0
934	0	0	0	0	0	0	0	0	0	0	0	0	0	0	0	0	0	0	0	0	0	0	0	0	0	0	0	0	0	0	0	0	0	0	1	0	0	0	0	0	0	0	0	0	0	0	0	0	0
935	0	0	0	0	0	0	0	0	0	0	0	0	0	0	0	0	0	0	0	0	0	0	0	0	0	0	0	0	0	1	0	0	0	0	0	0	0	0	0	0	0	0	0	0	0	0	0	0	0
936	0	0	0	0	0	0	0	0	0	0	0	0	0	0	0	0	0	0	0	0	0	0	0	0	0	0	0	0	0	0	0	0	0	0	0	0	0	0	0	0	0	0	0	0	0	0	0	0	0
940	0	0	0	0	0	0	0	0	0	0	0	0	0	0	0	0	0	0	0	0	0	0	0	0	0	0	0	0	0	0	0	0	0	0	0	0	0	0	0	0	0	0	0	0	0	0	0	0	0
941	0	0	0	0	0	0	0	0	0	0	0	0	0	0	0	0	0	0	0	0	0	0	0	0	0	0	0	0	0	0	0	0	0	0	0	0	0	0	0	0	0	0	0	0	0	0	0	0	0
942	0	0	0	0	0	0	0	0	0	0	1	0	0	1	0	0	0	0	1	0	0	0	0	0	0	0	0	0	0	0	0	0	0	0	0	0	0	0	0	0	0	0	0	0	0	0	0	0	0
943	0	0	0	0	0	0	0	0	0	0	0	0	0	0	0	0	0	0	0	0	0	0	0	0	0	0	0	0	0	0	0	0	0	0	1	0	0	0	0	0	0	0	0	0	0	0	0	0	0
944	0	0	0	0	0	0	0	0	0	0	0	0	0	0	0	0	0	0	0	0	0	0	0	0	0	0	0	0	0	0	0	0	0	0	0	0	0	0	0	0	0	0	0	0	0	0	0	0	0
945	0	0	0	0	0	0	0	0	0	0	0	0	0	0	0	0	0	0	0	0	0	0	0	0	0	0	0	0	0	0	0	0	0	0	0	0	0	0	0	0	0	1	0	0	0	0	0	0	0
946	0	0	0	0	0	0	0	0	0	0	0	0	0	0	0	0	0	0	0	0	0	0	0	0	0	0	0	0	0	0	0	0	0	0	1	0	0	0	0	0	0	0	0	0	0	0	0	0	0
947	0	0	0	0	0	0	0	0	0	0	0	0	0	0	0	0	0	0	0	0	0	0	0	0	0	0	0	0	0	0	0	0	0	0	1	0	0	0	0	0	0	0	0	0	0	0	0	0	0
948	0	0	0	0	0	0	0	0	0	0	0	0	0	0	0	0	0	0	0	0	0	0	0	0	0	0	0	0	0	0	0	0	0	0	1	0	0	0	0	0	0	0	0	0	0	0	0	0	0
951	0	0	0	0	0	0	0	0	0	0	0	0	0	0	0	0	0	0	0	0	0	0	0	0	0	0	0	0	0	0	0	0	0	1	0	0	0	0	0	0	0	0	0	0	0	0	0	0	0
952	0	0	0	0	0	0	0	0	0	0	0	0	0	0	0	0	0	0	0	0	0	0	0	0	0	0	0	0	0	0	0	0	0	0	0	0	0	0	0	0	0	0	0	0	0	0	0	0	0
953	0	0	0	0	0	0	0	0	0	0	0	0	0	0	0	0	0	0	0	0	0	0	0	0	0	0	0	0	0	0	0	0	0	1	0	0	0	0	0	0	0	0	0	0	0	0	0	0	0
954	0	0	0	0	0	0	0	0	0	0	0	0	0	0	0	0	0	0	0	0	0	0	0	0	0	0	0	0	0	0	0	0	0	0	1	0	0	0	0	0	0	0	0	0	0	0	0	0	0
955	0	0	0	0	0	0	0	2	0	1	0	0	0	0	0	1	0	0	1	0	0	0	0	0	0	0	0	0	0	0	0	0	0	0	0	0	0	0	0	0	0	0	0	0	0	0	0	0	0
957	0	0	0	0	0	0	0	0	0	0	0	0	0	0	0	0	0	0	0	0	0	0	0	0	0	0	0	0	0	0	0	0	0	1	0	0	0	0	0	0	0	0	0	0	0	0	0	0	0
960	0	0	0	0	0	0	0	0	0	0	0	0	0	0	0	0	0	0	0	0	0	0	0	0	0	0	0	0	0	0	0	0	0	0	0	0	0	0	0	0	0	0	0	0	0	0	0	0	0
962	0	0	0	0	0	0	0	0	1	0	0	0	0	1	0	0	0	0	1	0	0	0	0	0	0	0	0	0	0	0	0	0	0	0	0	0	0	0	0	0	0	0	0	0	0	0	0	0	0
963	0	0	0	0	0	0	0	0	0	0	0	0	0	0	0	0	0	0	0	0	0	0	0	0	0	0	0	0	0	0	0	0	0	1	0	0	0	0	0	0	0	0	0	0	0	0	0	0	0
964	0	0	0	0	0	0	0	0	0	0	0	0	0	0	0	0	0	0	0	0	0	0	0	0	0	0	0	0	0	0	0	0	0	0	1	0	0	0	0	0	0	0	0	0	0	0	0	0	0
965	0	0	0	0	0	0	0	0	0	0	0	0	0	0	0	0	0	0	0	0	0	0	0	0	0	0	0	0	0	0	0	0	0	0	1	0	0	0	0	0	0	0	0	0	0	0	0	0	0
966	0	0	0	0	0	0	0	0	0	0	0	0	0	0	0	0	0	0	0	0	0	0	0	0	0	0	0	0	0	0	0	0	0	0	0	0	0	0	0	0	0	0	0	0	0	0	0	0	0
968	0	0	0	0	0	0	0	0	0	0	0	0	0	0	0	0	0	0	0	0	0	0	0	0	0	0	0	0	0	0	0	0	0	0	0	0	0	0	0	0	0	0	0	0	0	0	0	0	0
969	0	0	0	0	0	0	0	0	0	0	0	0	0	0	0	0	0	0	0	0	0	0	0	0	0	0	0	0	0	0	0	0	1	0	0	0	0	0	0	0	0	0	0	0	0	0	0	0	0
970	0	0	0	0	0	0	0	0	0	0	0	0	0	0	0	0	0	0	0	0	0	0	0	0	0	0	0	0	0	0	0	0	0	0	1	0	0	0	0	0	0	0	0	0	0	0	0	0	0
976	0	0	0	0	0	0	0	0	0	0	0	0	0	0	0	0	0	0	0	0	0	0	0	0	0	0	0	0	1	0	0	0	0	0	0	0	0	0	0	0	0	0	0	0	0	0	0	0	0
977	0	0	0	0	0	0	0	0	0	0	0	0	0	0	0	0	0	0	0	0	0	0	0	0	0	0	0	0	0	1	0	0	0	1	0	0	0	0	0	0	0	0	0	0	0	0	0	0	0
978	0	0	0	0	0	0	0	0	0	0	0	0	0	0	0	0	0	0	0	0	0	0	0	0	0	0	0	0	0	0	0	0	0	0	0	0	0	0	0	0	0	0	0	0	0	0	0	0	0
979	0	0	0	0	0	0	0	0	0	0	0	0	0	0	0	0	0	0	0	0	0	0	0	0	0	0	0	0	0	0	0	0	0	0	1	0	0	0	0	0	0	0	0	0	0	0	0	0	0
980	0	0	0	0	0	0	0	0	0	0	0	0	0	0	0	0	0	0	0	0	0	0	0	0	0	0	0	0	0	0	0	0	0	1	0	0	0	0	0	0	0	0	0	0	0	0	0	0	0
981	0	0	0	0	0	0	0	0	0	0	0	1	0	0	0	0	0	1	0	0	0	0	0	0	0	0	0	0	0	0	0	0	0	0	0	0	0	0	0	0	0	0	0	0	0	0	0	0	0
982	0	0	0	0	0	0	0	0	1	0	1	0	0	0	0	0	0	0	0	0	0	0	0	0	0	0	0	0	0	0	0	0	0	0	0	0	0	0	0	0	0	0	0	0	0	0	0	0	0
983	0	0	0	0	0	0	0	0	0	0	0	0	0	0	0	0	0	0	0	0	0	0	0	0	0	0	0	0	0	0	1	0	0	0	0	0	0	0	0	0	0	0	0	0	0	0	0	0	0
984	0	0	0	0	0	0	0	0	0	0	0	0	0	0	0	0	0	0	0	0	0	0	0	0	0	0	0	0	0	0	0	0	0	0	0	0	0	0	0	0	0	0	0	0	0	0	0	0	0
985	0	0	0	0	0	0	0	0	0	0	0	0	0	0	0	0	0	0	0	0	0	0	0	0	0	0	0	0	0	0	0	0	1	0	0	0	0	0	0	0	1	0	0	0	0	0	0	0	0
986	0	0	0	0	0	0	0	0	0	0	0	0	0	0	0	0	0	0	0	0	0	0	0	0	0	0	0	0	0	0	0	0	0	0	1	0	0	0	0	0	0	0	0	0	0	0	0	0	0
987	0	0	0	0	0	0	0	0	0	0	0	0	0	0	0	0	0	0	0	0	0	0	0	0	0	0	0	0	0	0	0	0	0	1	0	0	0	0	0	0	0	0	0	0	0	0	0	0	0
988	0	0	0	0	0	0	0	0	0	0	0	0	0	0	0	0	0	0	0	0	0	0	0	0	0	0	0	0	0	0	0	0	0	0	1	0	1	0	0	0	0	0	0	0	0	0	0	0	0
990	0	0	0	0	0	0	0	0	0	0	0	1	0	0	0	0	0	0	0	0	0	0	0	0	0	0	0	0	0	0	0	0	0	0	0	0	0	0	0	0	0	0	0	0	0	0	0	0	0
991	0	0	0	0	0	0	0	0	0	0	0	0	0	0	0	0	0	0	0	0	0	0	0	0	0	0	0	0	0	0	0	0	0	0	1	0	0	0	0	0	0	0	0	0	0	0	0	0	0
992	0	0	0	0	0	0	0	0	0	0	0	0	0	0	0	0	0	0	0	0	0	0	0	0	0	0	0	0	0	0	0	0	0	1	0	0	0	0	0	0	0	0	0	0	0	0	0	0	0
993	0	0	0	0	0	0	0	0	0	0	0	0	0	0	0	0	0	0	0	0	0	0	0	0	0	0	0	0	0	0	0	0	0	0	1	0	0	0	0	0	0	0	0	0	0	0	0	0	0
995	0	0	0	0	0	1	0	0	0	0	0	0	0	0	0	0	0	0	0	0	0	0	0	0	0	0	0	0	0	0	0	1	0	0	0	0	0	0	0	0	0	0	0	0	0	0	0	0	0
997	0	0	0	0	0	0	0	0	0	0	0	0	0	0	0	0	0	0	0	0	0	0	0	0	0	0	0	0	0	0	0	0	0	0	0	0	0	0	0	0	0	0	0	0	0	0	0	0	0
998	0	0	0	0	0	0	0	0	0	0	0	0	0	0	0	0	0	0	0	0	0	0	0	0	0	0	0	0	0	0	0	0	0	1	0	0	0	0	0	0	0	0	0	0	0	0	0	0	0
999	0	0	0	0	0	0	0	0	0	0	0	0	0	0	0	0	0	0	0	0	0	0	0	0	0	0	0	0	0	0	0	0	0	0	1	0	0	0	0	0	0	0	0	0	0	0	0	0	0
1003	0	0	0	0	1	0	0	0	0	0	0	0	0	1	0	1	0	0	0	0	0	0	0	0	0	0	0	0	0	0	0	0	0	0	0	0	0	0	0	0	0	0	0	0	0	0	0	0	0
1005	0	0	0	0	0	0	0	0	0	0	0	0	0	0	0	0	0	0	0	0	0	0	0	0	0	0	0	0	1	0	0	0	0	0	0	0	0	0	0	0	0	0	0	0	0	0	0	0	0
1006	0	0	0	0	0	0	0	1	1	0	0	0	0	0	0	0	0	0	0	0	0	0	0	0	0	0	0	0	0	0	0	0	0	0	0	0	0	0	0	0	0	0	0	0	0	0	0	0	0
1007	0	0	0	0	0	0	0	0	0	0	0	0	0	0	0	0	0	0	0	0	0	0	0	0	0	0	0	0	0	0	0	0	0	0	0	0	0	0	0	0	0	0	0	0	0	0	0	0	0
1008	0	0	0	0	0	0	0	0	0	0	0	0	0	0	0	0	0	0	0	0	0	0	0	0	0	0	0	0	0	0	0	1	0	0	0	0	0	0	0	0	0	0	0	0	0	0	0	0	0
1009	0	0	0	0	0	0	0	1	0	0	0	0	0	0	0	0	0	0	0	0	0	0	0	0	0	0	0	0	0	0	0	0	0	0	1	0	1	1	0	0	0	0	0	0	0	0	0	0	0
1010	0	0	0	0	0	0	0	1	0	0	0	0	0	0	0	0	0	0	0	0	0	0	0	0	0	0	0	0	0	0	0	0	0	1	0	0	0	0	0	0	0	0	0	0	0	0	0	0	0
1011	0	0	0	0	0	0	0	0	1	0	0	0	0	0	0	0	0	0	0	0	0	0	0	0	0	0	0	0	0	0	0	0	0	0	0	0	0	0	0	0	0	0	0	0	0	0	0	0	0
1012	0	0	0	0	0	0	0	0	0	0	0	0	0	0	0	0	0	0	0	0	0	0	0	0	0	0	0	0	0	0	0	0	0	0	1	0	0	0	0	0	0	0	0	0	0	0	0	0	0
1014	0	0	0	0	0	0	0	0	0	0	0	1	0	0	0	0	0	0	0	0	0	0	0	0	0	0	0	0	0	1	0	0	0	0	0	0	0	0	0	0	0	0	0	0	0	0	0	0	0
1015	0	0	0	0	0	0	0	0	0	0	0	0	0	0	0	0	0	0	0	0	0	0	0	0	0	0	0	0	0	0	0	0	0	0	0	0	0	0	0	0	0	0	0	0	0	0	0	0	0
1016	0	0	0	0	0	0	0	0	0	0	0	0	0	0	0	1	0	0	1	0	0	0	0	0	0	0	0	0	0	0	0	0	0	0	0	0	0	0	0	0	0	0	1	0	0	0	0	0	0
1017	0	0	0	0	0	0	0	0	0	0	0	0	0	0	0	0	1	0	1	0	0	0	0	0	0	0	0	0	0	0	0	0	0	0	0	0	0	0	0	0	0	0	0	0	0	0	0	0	0
1018	0	0	0	0	0	0	0	0	0	0	0	0	0	0	0	0	0	0	0	0	0	0	0	0	0	0	0	0	0	0	0	0	0	1	0	0	0	0	0	0	0	0	0	0	0	0	0	0	0
1020	0	0	0	0	0	0	0	0	0	0	0	0	0	0	0	0	0	0	0	0	0	0	0	0	0	0	0	0	0	0	1	0	0	0	0	0	0	0	0	0	0	0	0	0	0	0	0	0	0
1022	0	0	0	0	0	0	0	0	0	0	0	0	0	0	0	0	0	0	0	0	0	0	0	0	0	0	0	0	0	0	0	0	0	1	0	0	0	0	0	0	0	0	0	0	0	0	0	0	0
1024	0	0	0	0	0	0	0	0	0	0	0	0	0	0	0	0	0	0	0	0	0	0	0	0	0	0	0	0	0	0	0	0	0	0	0	0	0	0	0	0	0	0	0	0	0	0	0	0	0
1025	0	0	0	0	0	0	0	0	0	0	0	0	0	0	0	0	0	0	0	0	0	0	0	0	0	0	0	0	0	0	0	0	0	0	0	0	0	0	0	0	0	0	0	0	0	0	0	0	0
1026	0	0	0	0	0	0	0	0	0	0	0	0	0	0	0	0	0	0	0	0	0	0	0	0	0	0	0	0	0	0	0	0	0	0	0	0	0	0	0	0	0	0	0	0	0	0	0	0	0
1028	0	0	0	0	0	0	0	0	0	0	0	0	0	0	0	0	0	0	0	0	0	0	0	0	0	0	0	0	0	0	0	0	0	0	0	0	0	0	0	0	0	0	0	0	0	0	0	0	0
1029	0	0	0	0	0	0	0	0	0	0	0	0	0	0	0	0	0	0	0	0	0	0	0	0	0	0	0	0	0	0	0	0	0	0	0	0	0	0	0	0	0	0	0	0	0	0	0	0	0
1030	0	0	0	0	0	0	0	0	0	0	0	0	0	0	0	0	0	0	0	0	0	0	0	0	0	0	0	0	1	0	0	0	0	0	0	0	0	0	0	0	0	0	0	0	0	0	0	0	0
1031	0	0	0	0	0	0	0	0	0	0	0	0	0	0	0	0	0	0	0	0	0	0	0	0	0	0	0	0	0	0	0	1	0	1	0	0	0	0	0	0	0	0	0	0	0	0	0	0	0
1032	0	0	0	0	0	0	0	0	0	0	0	0	0	0	0	0	0	0	0	0	0	0	0	0	0	0	0	0	0	0	0	0	0	0	0	0	0	0	0	0	0	0	0	0	0	0	0	0	0
1035	0	0	0	0	0	0	0	0	0	0	0	0	0	0	0	0	0	0	0	0	0	0	0	0	0	0	0	0	0	0	0	0	0	0	1	0	0	0	0	0	0	0	0	0	0	0	0	0	0
1036	0	0	0	0	0	0	0	0	0	0	0	0	0	0	0	0	0	0	0	0	0	0	0	0	0	0	0	0	0	0	0	0	0	1	0	0	0	0	0	0	0	0	0	0	0	0	0	0	0
1037	0	0	0	0	0	0	1	0	0	0	0	0	0	0	0	0	0	0	0	0	0	0	0	0	0	0	0	0	0	0	0	0	0	0	1	0	0	0	0	0	0	0	0	0	0	0	0	0	0
1038	0	1	0	0	0	0	0	0	0	0	0	0	0	0	0	0	0	0	0	0	0	0	0	0	0	0	0	0	0	0	0	0	0	1	0	0	0	0	0	0	0	0	0	0	0	0	0	0	0
1039	0	0	0	0	0	0	0	0	0	0	0	0	0	0	0	0	0	0	0	0	0	0	0	0	0	0	0	0	0	0	0	0	0	1	0	0	0	0	0	0	0	0	0	0	0	0	0	0	0
1040	1	0	0	0	0	0	0	0	0	0	0	0	0	0	0	0	0	0	0	0	0	0	0	0	0	0	0	0	0	0	0	0	0	1	0	0	0	0	0	0	0	0	0	0	0	0	0	0	0
1041	0	0	0	0	0	0	0	0	0	0	0	0	0	0	0	0	0	0	0	0	0	0	0	0	0	0	0	0	0	0	0	0	0	0	0	0	0	0	0	0	0	0	0	0	0	0	0	0	0
1042	0	0	0	0	0	0	0	0	0	0	0	0	0	0	0	0	0	0	0	0	0	0	0	0	0	0	0	0	0	0	0	0	0	0	0	0	0	0	0	0	0	0	0	0	0	0	0	0	0
1043	0	0	0	0	0	0	0	0	0	0	0	0	0	0	0	0	0	0	0	0	0	0	0	0	0	0	0	0	0	0	0	0	0	0	0	0	0	0	0	0	0	0	0	0	0	0	0	0	0
1044	0	0	0	0	0	0	0	0	0	0	0	0	0	0	0	0	0	0	0	0	0	0	0	0	0	0	0	0	0	0	0	0	0	1	0	0	0	0	0	0	0	0	0	0	0	0	0	0	0
1045	0	0	0	0	0	0	0	0	0	0	0	0	0	0	0	0	0	0	0	0	0	0	0	0	0	0	0	0	0	0	0	0	0	0	0	0	0	0	2	0	0	0	0	0	0	0	0	0	0
1046	0	0	0	0	0	0	0	0	0	0	0	0	0	0	0	0	0	0	0	0	0	0	0	0	0	0	0	0	0	0	0	0	0	0	0	0	0	0	0	0	0	0	0	0	0	0	0	0	0
1050	0	0	0	0	0	0	0	0	0	0	0	0	0	0	0	0	0	0	0	0	0	0	0	0	0	0	0	0	0	0	0	0	0	1	0	0	0	0	0	0	0	0	0	0	0	0	0	0	0
1051	0	0	0	0	0	0	0	0	0	0	0	0	0	0	0	0	0	0	0	0	0	0	0	0	0	0	0	0	0	0	0	0	0	1	0	0	0	0	0	0	0	0	0	0	0	0	0	0	0
1053	0	0	0	0	0	0	0	0	0	0	0	0	0	0	0	0	0	0	0	0	0	0	0	0	0	0	0	0	0	0	0	0	0	1	0	0	0	0	0	0	0	0	0	0	0	0	0	0	0
1055	1	0	0	0	0	0	0	0	0	0	0	0	0	0	0	0	0	0	0	0	0	0	0	0	0	0	0	0	0	0	0	0	0	0	0	0	0	0	0	0	0	0	0	0	0	0	0	0	0
1056	0	0	0	0	0	0	0	0	0	0	0	0	0	0	0	0	0	0	0	0	0	0	0	0	0	0	0	0	0	0	0	0	0	0	0	0	0	0	0	0	0	0	0	0	0	0	0	0	0
1057	0	0	0	0	0	0	1	0	0	0	1	1	0	0	0	0	0	0	0	0	0	0	0	0	0	0	0	0	0	0	0	0	0	0	0	0	0	0	0	0	0	0	0	0	0	0	0	0	0
1059	0	0	0	0	0	0	0	0	0	0	0	0	0	1	0	0	0	0	1	0	0	0	0	0	0	0	0	0	0	0	0	0	0	0	1	0	0	0	0	0	0	0	0	0	0	0	0	0	0
1060	0	0	0	0	0	0	0	0	0	0	0	0	0	0	0	0	0	0	0	0	0	0	0	0	0	0	0	0	0	0	0	0	0	1	0	0	0	0	0	0	0	0	0	0	0	0	0	0	0
1061	0	0	0	0	0	0	0	0	0	0	0	0	0	0	0	0	0	0	0	0	0	0	0	0	0	0	0	0	0	0	0	0	0	0	0	0	0	0	0	0	0	0	0	0	0	0	0	0	0
1062	0	0	0	0	0	0	0	0	0	0	0	0	0	0	0	0	0	0	0	0	0	0	0	0	0	0	0	0	0	0	0	0	0	0	0	0	0	0	0	0	0	0	0	0	0	0	0	0	0
1063	0	0	0	0	0	0	0	0	0	0	0	0	0	0	0	0	0	0	0	0	0	0	0	0	0	0	0	0	0	0	0	0	0	0	0	0	0	0	0	0	0	0	0	0	0	0	0	0	0
1065	0	0	0	0	0	0	0	0	0	0	0	0	0	0	0	0	0	0	0	0	0	0	0	0	0	0	0	0	0	0	0	0	0	0	1	0	0	0	0	0	0	0	0	0	0	0	0	0	0
1066	0	1	0	0	0	0	0	0	1	0	0	0	0	0	0	0	0	0	0	0	0	0	0	0	0	0	0	0	0	0	0	0	0	0	0	0	0	0	0	0	0	0	0	0	0	0	0	0	0
1067	1	0	0	0	0	0	0	0	0	0	0	0	0	0	0	0	0	0	0	0	0	0	0	0	0	0	0	0	0	0	0	1	0	0	0	0	0	0	0	0	0	0	0	0	0	0	0	0	0
1068	0	0	0	0	0	0	0	0	0	0	1	0	0	0	0	0	0	0	1	0	0	0	0	0	0	0	0	0	0	0	0	0	0	0	0	0	0	0	0	0	0	0	0	0	0	0	0	0	0
1070	0	0	0	0	0	0	0	0	0	0	0	0	1	0	0	0	0	0	1	0	0	0	0	0	0	0	0	0	0	0	0	0	0	0	0	0	0	0	0	0	0	0	0	0	0	0	0	0	0
1071	0	0	0	0	0	0	0	0	0	0	0	0	0	0	0	0	0	0	0	0	0	0	0	0	0	0	0	0	0	0	0	0	0	0	0	0	0	0	0	0	0	0	0	0	0	0	0	0	0
1072	0	0	0	0	0	0	0	0	0	0	0	0	0	0	0	0	0	0	0	0	0	0	0	0	0	0	0	0	0	0	0	0	0	0	0	0	0	0	0	0	0	0	0	0	0	0	0	0	0
1074	0	0	0	0	0	0	0	0	0	0	0	0	0	0	0	0	0	0	0	0	0	0	0	0	0	0	0	0	0	0	0	0	0	0	1	0	0	0	0	0	0	0	0	0	0	0	0	0	0
1076	1	0	0	0	0	0	0	0	0	0	0	0	0	0	0	0	0	0	0	0	0	0	0	0	0	0	0	0	0	0	0	1	0	0	0	0	0	0	0	0	0	0	0	0	0	0	0	0	0
1077	0	0	0	0	0	0	1	0	0	0	0	0	0	0	0	0	0	0	0	0	0	0	0	0	0	0	0	0	0	0	0	0	0	0	0	0	0	0	0	0	0	0	0	0	0	0	0	0	0
1079	0	0	0	0	0	0	0	0	0	0	0	0	0	0	0	0	0	1	0	0	0	0	0	0	0	0	0	0	0	0	0	0	0	0	0	0	0	0	0	0	0	0	0	0	0	0	0	0	0
1080	0	0	0	0	0	0	0	0	0	0	0	0	0	0	0	0	0	0	0	0	0	0	0	0	0	0	0	0	0	0	0	0	0	0	0	0	0	0	0	0	0	0	0	0	0	0	0	0	0
1081	0	0	0	0	0	0	0	0	0	0	0	0	0	0	0	2	0	0	0	0	0	0	0	0	0	0	0	0	0	0	0	0	0	0	0	0	0	0	0	0	0	0	0	0	0	0	0	0	0
1083	0	0	0	0	0	0	0	0	0	0	0	0	0	0	0	0	0	0	0	0	0	0	0	0	0	0	0	0	0	0	0	0	0	0	0	0	0	0	0	0	0	0	0	0	0	0	0	0	0
1084	0	0	0	0	0	0	0	0	0	0	0	0	0	0	0	0	0	0	0	0	0	0	0	0	0	0	0	0	0	0	0	0	0	1	0	0	0	0	0	0	0	0	0	0	0	0	0	0	0
1085	0	0	0	0	0	0	0	0	0	0	0	0	0	0	0	0	0	0	0	0	0	0	0	0	0	0	0	0	0	0	0	0	0	0	0	0	0	0	0	0	0	0	0	0	0	0	0	0	0
1088	0	0	0	0	0	0	0	0	0	0	0	0	0	0	0	0	0	0	0	0	0	0	0	0	0	0	0	0	0	0	0	0	0	0	0	0	0	0	1	0	0	0	0	0	0	0	0	0	0
1089	0	0	0	0	0	0	0	0	0	0	0	0	0	0	0	0	0	0	0	0	0	0	0	0	0	0	0	0	0	0	0	0	0	0	0	0	0	0	0	0	1	0	0	0	0	0	0	0	0
1090	0	0	0	0	0	0	1	0	0	0	0	0	0	0	0	0	0	0	0	0	0	0	0	0	0	0	0	0	0	0	0	0	0	0	0	0	0	0	0	0	0	0	0	0	0	0	0	0	0
1092	0	0	0	0	0	0	1	0	0	0	0	0	0	0	0	0	0	0	0	0	0	0	0	0	0	0	0	0	0	0	0	0	0	0	0	0	0	0	0	0	0	0	0	0	0	0	0	0	0
1094	0	0	0	0	0	0	0	0	0	0	0	0	0	0	0	0	0	0	0	0	0	0	0	0	0	0	0	0	0	0	0	0	0	1	0	0	0	0	0	0	0	0	1	0	0	0	0	0	0
1101	0	0	0	0	0	0	0	0	0	0	0	0	0	0	0	0	0	0	0	0	0	0	0	0	0	0	0	0	0	0	0	0	0	0	0	0	1	0	0	0	0	0	0	0	0	0	0	0	0
1102	0	0	0	0	0	0	0	0	0	0	0	0	0	0	0	0	0	0	0	0	0	0	0	0	0	0	0	0	0	0	0	0	0	1	0	0	0	0	0	0	0	0	0	0	0	0	0	0	0
1103	0	0	0	0	0	0	0	0	0	0	0	0	0	0	0	0	0	0	0	0	0	0	0	0	0	0	0	0	0	0	0	0	0	1	0	0	0	0	0	0	0	0	0	0	0	0	0	0	0
1105	0	0	0	0	0	0	0	0	0	0	0	0	0	0	0	0	0	0	0	0	0	0	0	0	0	0	0	0	0	0	0	0	0	0	0	0	0	0	0	0	0	0	0	0	0	0	0	0	0
1107	0	0	0	0	0	0	0	0	0	0	0	0	0	0	0	0	0	0	0	0	0	0	0	0	0	0	0	0	0	0	1	0	0	0	0	0	0	1	0	0	0	0	0	0	0	0	0	0	0
1108	0	0	0	0	0	0	0	0	0	0	0	0	0	0	0	0	0	0	0	0	0	0	0	0	0	0	0	0	0	0	0	0	0	0	0	0	2	2	0	0	0	0	0	0	0	0	0	0	0
1109	0	0	0	0	0	0	0	0	0	1	1	1	0	0	0	0	0	0	0	0	0	0	0	0	0	0	0	0	0	0	0	0	0	0	0	0	0	0	0	0	0	0	0	3	0	0	0	0	0
1115	0	0	0	0	0	0	0	0	0	0	0	0	0	0	0	0	0	0	0	0	0	0	0	0	0	0	0	0	0	0	0	0	0	0	0	0	0	0	1	0	0	1	0	0	0	0	0	0	0
1125	0	0	0	0	0	0	0	0	0	0	0	0	0	0	0	0	0	0	0	0	0	0	0	0	0	0	0	0	0	0	0	0	0	0	0	0	0	0	0	0	0	0	0	1	0	0	0	0	0
1126	0	0	0	0	0	0	0	0	0	0	0	0	0	0	0	0	0	0	0	0	0	0	0	0	0	0	0	0	0	0	0	0	0	0	0	0	0	0	0	0	0	0	0	0	0	0	0	0	0
1127	0	0	0	0	0	0	0	0	0	0	0	0	0	0	0	0	0	0	0	0	0	0	0	0	0	0	0	0	0	0	0	0	0	0	0	0	0	0	0	0	0	0	0	0	0	0	0	0	0
1130	0	0	0	0	0	0	0	0	0	0	0	0	0	0	0	0	0	0	0	0	0	0	0	0	0	0	0	0	0	0	0	0	0	2	0	0	0	0	0	0	0	0	0	0	0	0	0	0	0
1135	0	0	0	0	0	0	0	0	0	0	0	0	0	0	0	0	0	0	0	0	0	0	0	0	0	0	0	0	0	0	0	0	0	0	0	0	0	0	0	0	0	0	0	0	0	0	0	0	0
1138	0	0	0	0	0	0	0	0	0	0	0	0	0	0	0	0	0	0	0	0	0	0	0	0	0	0	0	0	0	0	0	0	0	0	0	0	0	0	0	0	0	0	0	0	0	0	0	0	0
1139	0	0	0	0	0	0	0	0	0	0	0	0	0	0	0	0	0	0	0	0	0	0	0	0	0	0	0	0	0	0	1	0	0	0	0	0	0	0	0	0	0	0	0	0	0	0	0	0	0
1141	0	0	0	0	0	0	0	0	0	0	0	0	0	0	0	0	0	0	0	0	0	0	0	0	0	0	0	0	0	0	0	0	0	1	0	0	0	0	0	0	0	0	0	0	0	0	0	0	0
1144	0	0	0	0	0	0	0	0	0	0	0	0	0	0	0	0	0	0	0	0	0	0	0	0	0	0	0	0	0	0	0	0	0	0	0	0	0	0	0	0	0	0	0	0	0	0	0	0	0
1149	0	0	0	0	0	0	0	0	0	0	0	0	0	0	0	0	0	0	0	0	0	0	0	0	0	0	0	0	0	0	0	0	0	0	0	0	0	0	0	1	0	0	1	0	0	0	0	0	0
1154	0	1	0	0	0	0	0	0	0	0	0	0	0	0	0	0	0	0	0	0	0	0	0	0	0	0	0	0	0	0	0	0	0	0	0	0	0	0	0	0	0	0	0	2	0	0	0	0	0
1157	0	0	0	0	0	0	0	0	0	0	0	0	0	0	0	0	0	0	0	0	0	0	0	0	0	0	0	0	0	0	0	0	0	1	0	0	0	0	0	0	0	0	0	0	0	0	0	0	0
1158	0	0	0	0	0	0	0	0	0	0	0	0	0	0	0	0	0	0	0	0	0	0	0	0	0	0	0	0	0	0	0	0	0	0	0	0	1	0	0	0	0	1	0	0	0	0	0	0	0
1162	1	0	0	0	0	0	0	0	0	0	0	0	0	0	0	0	0	0	0	0	0	0	0	0	0	0	0	0	0	0	0	0	0	0	0	0	2	0	0	0	0	0	0	0	0	0	0	0	0
1167	0	0	0	0	0	0	0	0	0	0	0	0	0	0	0	0	0	0	0	0	0	0	0	0	0	0	0	0	0	0	0	0	0	0	1	0	0	0	1	0	0	0	0	0	0	0	0	0	0
1170	0	0	0	0	0	0	0	0	0	0	0	0	0	0	0	0	0	0	0	0	0	0	0	0	0	0	0	0	0	0	0	0	0	0	0	0	0	1	0	0	0	0	0	0	0	0	0	0	0
1171	1	0	0	0	0	0	0	0	0	0	0	0	0	0	0	0	0	0	0	0	0	0	0	0	0	0	0	0	1	0	0	0	0	0	0	0	0	0	0	0	0	0	0	1	0	0	0	0	0
1172	0	0	0	0	0	0	0	0	0	0	0	0	0	0	0	0	0	0	0	0	0	0	0	0	0	0	0	0	0	0	0	0	0	0	0	0	0	0	0	0	0	0	0	1	0	0	0	0	0
1173	0	0	0	0	0	0	0	0	0	0	0	0	0	0	0	0	0	0	0	0	0	0	0	0	0	0	0	0	0	0	0	0	0	0	0	0	0	0	0	0	0	0	0	0	0	0	0	0	0
1174	0	0	0	0	0	0	0	0	0	0	0	0	0	0	0	0	0	0	0	0	0	0	0	0	0	0	0	0	0	0	0	0	0	0	0	0	0	0	0	0	0	0	0	0	0	0	0	0	0
1176	0	0	0	0	0	0	0	0	0	0	0	0	0	0	0	0	0	0	0	0	0	0	0	0	0	0	0	0	0	0	0	0	0	0	0	0	0	0	0	0	0	0	1	1	0	0	0	0	0
1177	0	0	1	0	0	0	0	0	0	0	0	0	0	0	0	0	0	0	0	0	0	0	0	0	0	0	0	0	0	0	0	0	0	0	0	0	0	0	0	0	0	0	0	0	0	0	0	0	0
1180	0	0	0	0	0	0	0	0	0	0	0	0	0	0	0	0	0	0	0	0	0	0	0	0	0	0	0	0	0	0	0	0	0	0	0	0	2	0	0	0	0	0	0	0	0	0	0	0	0
1187	0	0	0	0	0	0	0	0	0	0	0	0	0	0	0	0	0	0	0	0	0	0	0	0	0	0	0	0	0	0	0	0	0	0	0	0	0	1	0	0	0	0	0	0	0	0	0	0	0
1188	0	0	0	0	0	0	0	0	0	0	0	0	0	0	0	0	0	0	0	0	0	0	0	0	0	0	0	0	0	0	0	0	0	0	0	0	0	0	0	0	0	0	0	0	0	0	0	0	0
1189	0	0	0	0	0	0	0	0	0	0	0	0	0	0	0	0	0	0	0	0	0	0	0	0	0	0	0	0	0	0	0	0	0	0	0	0	0	0	0	0	0	0	0	0	0	0	0	0	0
1193	1	0	0	0	0	0	0	0	0	0	0	0	0	0	0	0	0	0	0	0	0	0	0	0	0	0	0	0	0	0	0	0	0	0	0	0	1	0	0	0	0	0	0	0	0	0	0	0	0
1194	1	0	0	0	0	0	0	0	0	0	0	0	0	0	0	0	0	0	0	0	0	0	0	0	0	0	0	0	0	0	0	0	0	0	0	0	0	0	0	0	0	0	0	0	0	0	0	0	0
1202	1	0	0	0	0	0	0	0	0	0	0	0	0	0	0	0	0	0	0	0	0	0	0	0	0	0	0	0	0	0	0	0	0	0	0	0	0	0	0	0	0	0	0	0	0	0	0	0	0
1204	0	0	1	0	0	0	0	0	0	0	0	0	0	0	0	0	0	0	0	0	0	0	0	0	0	0	0	0	0	0	0	0	0	0	0	0	1	0	0	0	0	0	0	0	0	0	0	0	0
1205	1	0	0	0	0	0	0	0	0	0	0	0	0	0	0	0	0	0	0	0	0	0	0	0	0	0	0	0	0	0	0	0	0	0	0	0	0	0	0	0	0	0	0	1	0	0	0	0	0
1209	1	0	0	0	0	0	0	0	0	0	0	0	0	0	0	0	0	0	0	0	0	0	0	0	0	0	0	0	0	0	0	1	0	0	0	0	0	0	0	0	1	0	0	0	0	0	0	0	0
1210	0	0	0	0	0	0	0	0	0	0	0	0	0	0	0	0	0	0	0	0	0	0	0	0	0	0	0	0	0	0	0	0	0	1	0	0	0	0	0	0	0	0	0	0	0	0	0	0	0
1211	0	0	0	0	0	0	0	0	0	0	0	0	0	0	0	0	0	0	0	0	0	0	0	0	0	0	0	0	0	0	0	0	0	0	0	0	0	0	0	0	0	0	0	1	0	0	0	0	0
1212	0	0	0	0	0	0	0	0	0	0	0	0	0	0	0	0	0	0	0	0	0	0	0	0	0	0	0	0	0	0	0	0	0	0	0	0	0	0	0	0	0	0	0	0	0	0	0	0	0
1214	0	0	0	1	0	0	0	0	0	0	0	0	0	0	0	0	0	0	0	0	0	0	0	0	0	0	0	0	0	0	0	0	0	0	0	0	0	0	0	1	0	1	0	0	0	0	0	0	0
1219	0	0	0	0	0	0	0	0	0	0	0	0	0	0	0	0	0	0	0	0	0	0	0	0	0	0	0	0	0	0	0	0	0	0	0	0	0	0	0	0	0	0	0	0	0	0	0	0	0
1222	0	1	0	0	0	0	0	0	0	0	0	0	0	0	0	0	0	0	0	0	0	0	0	0	0	0	0	0	0	0	0	0	0	0	0	0	0	0	0	1	0	0	0	0	0	0	0	0	0
1226	0	0	0	0	0	0	0	0	0	0	0	0	0	0	0	0	0	0	0	0	0	0	0	0	0	0	0	0	0	0	0	0	0	0	0	0	0	1	0	0	0	0	0	0	0	0	0	0	0
1227	0	1	0	0	0	0	0	0	0	0	0	0	0	0	0	0	0	0	0	0	0	0	0	0	0	0	0	0	0	0	0	0	0	0	0	0	0	1	0	0	0	0	0	0	0	0	0	0	0
1228	0	0	0	0	0	0	0	0	0	0	0	0	0	0	0	0	0	0	0	0	0	0	0	0	0	0	0	0	0	0	0	0	0	0	0	0	0	1	0	0	0	1	0	0	0	0	0	0	0
1238	0	0	0	0	0	0	0	0	0	0	0	0	0	0	0	0	0	0	0	0	0	0	0	0	0	0	0	0	0	0	0	0	0	0	0	0	0	0	1	0	0	0	0	0	0	0	0	0	0
1239	0	0	0	0	0	0	0	0	0	0	0	0	0	0	0	0	0	0	0	0	0	0	0	0	0	0	0	0	0	0	0	0	0	0	0	0	0	1	0	0	0	0	0	0	0	0	0	0	0
1240	0	0	0	0	0	0	0	0	0	0	0	0	0	0	0	0	0	0	0	0	0	0	0	0	0	0	0	0	0	0	0	0	0	0	0	0	0	0	0	0	0	0	0	0	0	0	0	0	0
1241	0	0	0	0	0	0	0	0	0	0	0	0	0	0	0	0	0	0	0	0	0	0	0	0	0	0	0	0	0	0	0	0	0	0	0	0	0	1	0	0	0	0	0	0	0	0	0	0	0
1242	0	0	0	0	0	0	0	0	0	0	0	0	0	0	0	0	0	0	0	0	0	0	0	0	0	0	0	0	0	0	1	0	0	0	0	0	0	0	0	0	0	0	0	0	0	0	0	0	0
1243	0	0	0	0	0	0	0	0	0	0	0	0	0	0	0	0	0	0	0	0	0	0	0	0	0	0	0	0	0	0	0	0	0	0	0	0	0	0	0	0	0	0	0	0	0	0	0	0	0
1245	0	0	0	0	0	0	0	0	0	0	0	0	0	0	0	0	0	0	0	0	0	0	0	0	0	0	0	0	0	0	0	0	0	1	0	0	0	0	0	0	0	0	0	0	0	0	0	0	0
1246	0	0	0	0	0	0	0	0	0	0	0	0	0	0	0	0	0	0	0	0	0	0	0	0	0	0	0	0	0	0	0	0	0	0	0	0	0	0	0	0	0	0	0	0	0	0	0	0	0
1247	0	0	0	0	0	0	0	0	0	0	0	0	0	0	0	0	0	0	0	0	0	0	0	0	0	0	0	0	0	0	0	0	0	0	0	0	0	0	0	0	0	0	0	0	0	0	0	0	0
1249	0	0	0	0	0	0	0	0	0	0	0	0	0	0	0	0	0	0	0	0	0	0	0	0	0	0	0	0	0	0	1	0	0	0	0	0	0	0	0	0	0	1	0	0	0	0	0	0	0
1250	0	0	0	0	0	0	0	0	0	0	0	0	0	0	0	0	0	0	0	0	0	0	0	0	0	0	0	0	0	0	1	0	0	0	0	0	0	0	1	0	0	0	0	0	0	0	0	0	0
1251	0	0	0	0	0	0	0	0	0	0	0	0	0	0	0	0	0	0	0	0	0	0	0	0	0	0	0	0	0	0	0	0	0	0	0	0	0	0	0	0	0	0	0	0	0	0	0	0	0
1252	0	0	0	0	0	0	0	0	0	0	0	0	0	0	0	0	0	0	0	0	0	0	0	0	0	0	0	0	0	0	0	0	0	0	0	0	0	0	0	0	0	0	0	0	0	0	0	0	0
1253	0	0	0	0	0	0	0	0	0	0	0	0	0	0	0	0	0	0	0	0	0	0	0	0	0	0	0	0	0	0	0	0	1	0	0	0	0	0	0	0	1	0	0	0	0	0	0	0	0
1254	0	0	0	0	0	0	0	0	1	0	0	0	0	0	0	0	0	0	0	0	0	0	0	0	0	0	0	0	0	0	0	0	0	0	0	0	0	0	0	0	0	0	0	0	0	0	0	0	0
1255	0	0	0	0	0	0	0	0	0	0	0	0	0	0	0	0	0	0	0	0	0	0	0	0	0	0	0	0	0	1	0	0	0	0	0	0	0	0	1	0	0	0	0	0	0	0	0	0	0
1257	0	0	0	0	0	0	0	0	0	0	0	0	0	0	0	0	0	0	0	0	0	0	0	0	0	0	0	0	0	0	1	0	0	0	0	0	1	0	0	0	0	0	0	0	0	0	0	0	0
1258	0	0	0	0	0	0	0	0	0	0	0	0	0	0	0	0	0	0	0	0	0	0	0	0	0	0	0	0	0	0	0	0	0	0	0	0	0	0	0	0	0	0	0	0	0	0	0	0	0
1259	0	0	0	0	0	0	0	0	0	0	0	0	0	0	0	0	0	0	0	0	0	0	0	0	0	0	0	0	0	0	0	0	0	0	0	0	0	0	0	0	0	0	0	0	0	0	0	0	0
1261	0	0	0	0	0	0	0	0	0	0	0	0	0	0	0	0	0	0	0	0	0	0	0	0	0	0	0	0	0	0	0	0	0	0	1	0	0	0	0	0	0	1	0	0	0	0	0	0	0
1262	0	0	0	0	0	0	0	0	0	0	0	0	0	0	0	0	0	0	0	0	0	0	0	0	0	0	0	0	0	0	0	0	0	1	0	0	0	0	0	0	0	0	0	0	0	0	0	0	0
1265	0	0	0	0	0	0	0	0	0	0	0	0	0	0	0	0	0	0	0	0	0	0	0	0	0	0	0	0	0	0	0	0	0	0	0	0	0	0	0	0	0	0	0	0	0	0	0	0	0
1267	0	0	0	0	0	0	0	0	0	0	0	0	0	0	0	0	0	0	0	0	0	0	0	0	0	0	0	0	1	0	0	0	0	0	0	0	1	0	0	0	0	0	0	0	0	0	0	0	0
1268	0	0	0	0	0	0	0	0	0	0	0	0	0	0	0	0	0	0	0	0	0	0	0	0	0	0	0	0	0	0	0	0	0	0	0	0	1	1	0	0	0	0	0	0	0	0	0	0	0
1269	0	0	0	0	0	1	0	0	0	0	0	1	0	0	0	0	0	0	0	0	0	0	0	0	0	0	0	0	0	0	0	0	0	0	0	0	0	0	0	0	0	0	0	1	0	0	0	0	0
1270	0	0	1	0	0	0	0	0	0	0	0	0	0	0	0	0	0	0	0	0	0	0	0	0	0	0	0	0	0	0	0	1	0	0	0	0	0	0	0	0	0	0	0	0	0	0	0	0	0
1271	0	0	0	0	0	0	0	0	0	1	0	0	0	0	0	0	0	0	0	0	0	0	0	0	0	0	0	0	0	0	0	0	0	0	0	0	0	0	0	0	0	0	0	0	0	0	0	0	0
1272	0	0	0	0	0	0	0	0	0	0	1	0	0	0	0	0	0	0	0	0	0	0	0	0	0	0	0	0	0	0	0	0	0	0	0	0	0	0	0	0	0	0	0	0	0	0	0	0	0
1274	0	0	0	0	0	0	0	0	0	0	0	0	0	0	0	0	0	0	0	0	0	0	0	0	0	0	0	0	0	0	0	0	0	1	0	0	0	0	0	0	0	0	0	0	0	0	0	0	0
1275	0	0	0	0	0	0	0	0	0	0	0	0	0	0	0	0	0	0	0	0	0	0	0	0	0	0	0	0	1	0	0	0	0	0	0	0	0	0	0	0	0	0	0	0	0	0	0	0	0
1276	0	0	0	0	0	0	0	0	0	0	0	0	0	0	0	0	0	0	0	0	0	0	0	0	0	0	0	0	0	0	0	0	0	0	0	0	0	0	0	0	0	0	0	0	0	0	0	0	0
1277	0	0	0	0	0	0	0	0	0	0	0	0	0	0	0	0	0	0	0	0	0	0	0	0	0	0	0	0	0	0	0	0	0	0	0	0	0	0	0	0	0	0	0	0	0	0	0	0	0
1278	0	0	0	0	0	0	0	0	0	0	0	0	0	0	0	0	0	0	0	0	0	0	0	0	0	0	0	0	0	0	0	0	0	1	0	0	0	0	0	0	0	0	0	0	0	0	0	0	0
1279	0	0	0	0	0	0	0	0	0	0	0	0	0	0	0	0	0	0	0	0	0	0	0	0	0	0	0	0	0	0	0	0	0	1	0	0	0	0	0	0	0	0	0	0	0	0	0	0	0
1280	0	0	0	0	0	0	0	0	0	0	0	0	0	0	0	0	0	0	0	0	0	0	0	0	0	0	0	0	0	0	0	0	0	1	0	0	0	0	0	0	0	1	0	0	0	0	0	0	0
1281	0	0	0	0	0	0	0	0	0	0	0	0	0	1	0	0	0	0	0	1	0	0	0	0	0	0	0	0	0	0	0	0	0	1	0	0	0	0	0	0	0	0	0	0	0	0	0	0	0
1282	0	0	0	0	0	0	0	0	0	0	0	0	0	0	0	0	0	0	0	0	0	0	0	0	0	0	0	0	0	0	0	0	0	0	2	0	0	0	0	0	0	0	0	0	0	0	0	0	0
1283	0	0	0	0	0	0	0	0	0	0	0	0	0	0	0	0	0	0	0	0	0	0	0	0	0	0	0	0	0	1	0	0	0	0	0	0	0	0	0	0	0	0	0	0	0	0	0	0	0
1284	0	0	0	0	0	0	0	0	0	0	0	0	0	0	0	0	0	0	0	0	0	0	0	0	0	0	0	0	0	1	0	0	0	0	0	0	0	0	0	0	0	0	0	0	0	0	0	0	0
1285	0	0	0	0	0	0	0	0	0	0	0	0	0	0	0	0	0	0	0	0	0	0	0	0	0	0	0	0	0	0	0	0	0	0	1	0	0	0	0	0	0	0	0	0	0	0	0	0	0
1286	0	0	0	0	0	0	0	0	0	0	0	0	0	0	0	0	0	0	0	0	0	0	0	0	0	0	0	0	0	0	0	0	0	1	0	0	0	0	0	0	0	0	0	0	0	0	0	0	0
1287	0	0	0	0	0	0	0	0	0	0	0	0	0	0	0	0	0	0	0	0	0	0	0	0	0	0	0	0	0	0	0	0	0	0	0	0	0	0	0	0	0	0	0	0	0	0	0	0	0
1288	0	0	0	0	0	0	0	0	0	0	0	0	0	0	0	0	0	0	0	0	0	0	0	0	0	0	0	0	0	0	0	0	0	1	1	0	0	0	0	0	0	0	0	0	0	0	0	0	0
1289	0	0	0	0	0	0	0	0	0	0	0	0	0	0	0	0	0	0	0	0	0	0	0	0	0	0	0	0	0	0	0	0	0	1	0	0	0	0	0	0	0	0	0	0	0	0	0	0	0
1290	0	0	0	0	0	0	0	0	0	0	0	0	0	0	0	0	0	0	0	0	0	0	0	0	0	0	0	0	0	0	0	0	0	1	0	0	0	0	0	0	0	0	0	0	0	0	0	0	0
1291	0	0	0	0	0	0	0	0	0	0	0	0	0	0	0	0	0	0	0	0	0	0	0	0	0	0	0	0	0	0	0	0	0	0	0	0	0	0	0	0	0	0	0	0	0	0	0	0	0
1292	0	0	0	0	0	0	1	0	0	0	0	0	0	0	2	0	0	0	0	0	0	0	0	0	0	0	0	0	0	0	0	0	0	0	0	0	0	0	0	0	0	0	0	0	0	0	0	0	0
1293	1	0	0	0	0	0	0	0	0	0	0	0	0	0	0	0	0	0	0	0	0	0	0	0	0	0	0	0	1	0	0	0	0	0	0	0	0	0	0	0	0	0	0	0	0	0	0	0	0
1294	1	0	0	0	0	0	0	0	0	0	0	0	0	0	0	0	0	0	0	0	0	0	0	0	0	0	0	0	0	0	0	0	0	0	1	0	0	0	0	0	0	0	0	0	0	0	0	0	0
1295	1	0	0	0	0	0	0	0	0	0	0	0	0	0	0	0	0	0	0	0	0	0	0	0	0	0	0	0	0	0	0	0	0	1	0	0	0	0	0	0	0	0	0	0	0	0	0	0	0
1296	0	0	0	0	0	0	0	0	0	0	0	0	0	0	0	0	0	1	0	0	0	0	0	0	0	0	0	0	0	0	0	0	0	0	0	0	0	0	0	0	0	0	0	0	0	0	0	0	0
1297	0	1	0	0	0	0	0	0	1	0	0	0	0	0	0	0	0	0	0	0	0	0	0	0	0	0	0	0	0	0	0	0	0	0	0	0	0	0	0	0	0	0	0	0	0	0	0	0	0
1298	0	0	0	0	0	0	0	0	0	0	0	0	0	0	0	0	0	0	0	0	0	0	0	0	0	0	0	0	0	0	0	0	0	1	0	0	0	0	0	0	0	0	0	0	0	0	0	0	0
1299	0	0	0	0	0	0	0	0	0	0	0	0	0	0	0	0	0	0	0	0	0	0	0	0	0	0	0	0	0	0	0	0	0	0	0	0	0	0	0	0	0	0	0	0	0	0	0	0	0
1300	0	0	0	0	0	0	0	0	0	0	0	0	0	0	0	0	0	0	0	0	0	0	0	0	0	0	0	0	0	0	0	0	0	1	0	0	0	0	0	0	0	0	0	0	0	0	0	0	0
1301	0	0	0	0	0	0	0	0	0	0	0	0	0	0	0	0	0	0	0	0	0	0	0	0	0	0	0	0	0	0	0	0	0	1	0	0	0	0	0	0	0	0	0	0	0	0	0	0	0
1302	0	0	0	0	0	0	0	0	0	0	0	0	0	0	0	0	0	0	0	0	0	0	0	0	0	0	0	0	0	0	0	0	0	0	0	0	0	0	0	0	0	0	0	0	0	0	0	0	0
1303	0	0	0	0	0	0	0	0	0	0	0	0	0	0	0	0	0	0	0	0	0	0	0	0	0	0	0	0	1	0	0	0	0	0	0	0	0	0	0	0	0	0	0	0	0	0	0	0	0
1305	0	0	0	0	1	0	1	0	0	0	0	1	0	0	0	0	0	0	0	0	0	0	0	0	0	0	0	0	0	0	0	0	0	0	0	0	0	0	0	0	0	0	0	0	0	0	0	0	0
1306	0	0	0	0	0	0	0	0	0	0	0	0	0	0	0	0	0	0	0	0	0	0	0	0	0	0	0	0	0	0	0	0	0	0	1	0	0	0	0	0	0	0	0	0	0	0	0	0	0
1307	0	0	0	0	0	0	0	0	1	0	0	0	0	0	0	0	0	0	0	0	0	0	0	0	0	0	0	0	0	0	0	0	0	0	0	0	0	0	0	0	0	0	0	0	0	0	0	0	0
1310	0	0	0	0	0	0	0	0	0	0	0	0	0	0	0	0	0	0	0	0	0	0	0	0	0	0	0	0	0	0	0	0	0	0	1	0	0	0	0	0	0	0	0	0	0	0	0	0	0
1311	0	0	0	0	0	0	0	0	0	0	0	0	1	0	0	0	0	0	0	0	0	0	0	0	0	0	0	0	0	0	0	0	0	0	0	0	0	0	0	0	0	0	0	0	0	0	0	0	0
1313	0	0	0	0	0	0	0	0	0	0	0	0	0	0	0	0	0	0	0	0	0	0	0	0	0	0	0	0	0	0	0	0	0	0	1	0	0	0	0	0	0	0	0	0	0	0	0	0	0
1315	0	0	0	0	1	0	0	0	0	0	0	0	0	0	0	0	0	1	1	0	0	0	0	0	0	0	0	0	0	0	0	0	0	0	0	0	0	0	0	0	0	0	0	0	0	0	0	0	0
1316	1	0	0	0	0	0	0	0	0	0	0	0	0	0	0	0	0	0	0	0	0	0	0	0	0	0	0	0	0	0	0	0	0	0	1	0	0	0	0	0	0	0	0	0	0	0	0	0	0
1317	0	0	0	0	0	0	0	0	0	0	0	0	0	0	0	0	0	0	0	0	0	0	0	0	0	0	0	0	0	0	0	0	0	0	0	0	0	0	0	0	0	0	0	0	0	0	0	0	0
1318	0	0	0	0	0	0	0	0	0	0	0	0	0	0	0	0	0	0	0	0	0	0	0	0	0	0	0	0	0	0	0	0	0	0	0	0	0	0	0	0	0	0	0	0	0	0	0	0	0
1320	0	0	0	0	0	0	0	0	0	0	0	2	0	0	0	0	0	0	0	0	0	0	0	0	0	0	0	0	0	0	0	0	0	0	0	0	0	0	0	0	0	0	0	0	0	0	0	0	0
1321	0	0	0	0	0	0	0	0	0	0	0	0	0	0	0	0	0	0	0	0	0	0	0	0	0	0	0	0	1	0	0	0	0	0	0	0	0	0	0	0	0	0	0	0	0	0	0	0	0
1322	0	0	0	0	0	0	0	0	0	0	0	0	0	0	0	0	0	0	0	0	0	0	0	0	0	0	0	0	0	0	0	0	0	0	0	0	0	0	0	0	0	0	0	0	0	0	0	0	0
1323	0	0	1	0	0	0	0	0	0	0	0	0	0	0	0	0	0	0	0	0	0	0	0	0	0	0	0	0	0	0	0	0	0	0	0	0	0	0	0	0	0	0	0	0	0	0	0	0	0
1324	1	0	0	0	0	0	0	0	0	0	0	0	0	0	0	0	0	0	0	1	0	0	0	0	0	0	0	0	0	0	0	0	0	0	0	0	0	0	0	0	0	0	0	1	0	0	0	0	0
1325	1	0	0	0	0	0	0	0	0	0	0	0	0	0	0	0	0	0	0	0	0	0	0	0	0	0	0	0	0	0	0	0	0	0	0	0	0	0	0	0	0	0	0	0	0	0	0	0	0
1329	0	0	0	0	0	0	0	0	0	0	0	0	0	0	0	0	0	0	0	0	0	0	0	0	0	0	0	0	0	0	1	0	0	0	0	0	0	0	0	0	0	0	0	0	0	0	0	0	0
1332	0	0	0	0	0	0	0	0	0	0	0	0	0	0	0	0	0	0	0	0	0	0	0	0	0	0	0	0	0	0	0	0	0	0	0	0	0	0	0	0	0	0	0	0	0	0	0	0	0
1333	0	0	0	0	0	0	0	0	0	0	0	0	0	0	0	0	0	0	0	0	0	0	0	0	0	0	0	0	0	0	0	0	0	0	0	0	0	0	0	0	0	0	0	0	0	0	0	0	0
1334	0	0	0	0	0	0	0	0	0	0	0	0	0	0	1	0	0	0	0	0	0	0	0	0	0	0	0	0	0	0	0	0	0	0	1	0	0	0	0	0	0	0	0	0	0	0	0	0	0
1335	0	0	0	0	0	0	0	0	0	0	0	0	0	0	0	0	0	0	0	0	0	0	0	0	0	0	0	0	0	0	0	0	0	1	0	0	0	0	0	0	0	0	0	0	0	0	0	0	0
1336	0	0	0	0	0	0	0	0	0	0	0	0	0	0	0	0	0	0	0	0	0	0	0	0	0	0	0	0	0	0	0	0	0	1	0	0	0	0	0	0	0	0	0	0	0	0	0	0	0
1337	0	0	0	0	0	0	0	0	0	0	0	0	0	0	0	0	0	0	0	0	0	0	0	0	0	0	0	0	0	0	0	0	1	0	0	0	1	0	0	0	0	0	0	0	0	0	0	0	0
1338	0	0	0	0	0	0	0	0	0	0	0	0	0	0	0	0	0	0	0	0	0	0	0	0	0	0	0	0	0	0	0	0	0	1	0	0	0	0	0	0	0	0	0	0	0	0	0	0	0
1340	0	0	0	0	0	0	0	0	0	0	0	0	0	0	0	0	0	0	0	0	0	0	0	0	0	0	0	0	0	0	0	0	0	0	1	0	0	0	0	0	0	0	0	0	0	0	0	0	0
1342	0	0	0	0	0	0	0	0	0	0	0	0	0	0	0	0	0	0	0	0	0	0	0	0	0	0	0	0	0	0	0	0	0	1	0	0	0	0	0	0	0	0	0	0	0	0	0	0	0
1343	0	0	0	0	0	0	0	0	0	0	0	0	0	0	0	0	0	0	0	0	0	0	0	0	0	0	0	0	0	0	0	0	0	0	1	0	0	0	0	0	0	0	0	0	0	0	0	0	0
1344	0	0	0	0	0	0	0	0	0	0	0	0	0	0	0	0	0	0	0	0	0	0	0	0	0	0	0	0	0	0	0	0	0	1	0	0	0	0	0	0	0	0	0	0	0	0	0	0	0
1345	0	0	0	0	0	0	0	0	0	0	0	0	0	0	0	0	0	0	0	0	0	0	0	0	0	0	0	0	0	0	0	0	0	1	0	0	0	0	0	0	0	0	0	0	0	0	0	0	0
1349	0	0	0	0	0	0	0	0	0	0	0	0	0	0	0	0	0	0	0	0	0	0	0	0	0	0	0	0	0	0	0	0	0	1	0	0	0	0	0	0	0	0	0	0	0	0	0	0	0
1350	0	0	0	0	0	0	0	0	0	0	0	0	0	0	0	0	0	0	0	0	0	0	0	0	0	0	0	0	0	0	0	0	0	0	0	0	0	0	0	0	0	0	0	0	0	0	0	0	0
1352	0	0	0	0	0	0	0	0	0	0	0	0	0	0	0	0	0	0	0	0	0	0	0	0	0	0	0	0	0	0	0	0	0	1	0	0	0	0	0	0	0	0	0	0	0	0	0	0	0
1355	0	0	0	0	0	0	0	0	0	0	0	0	0	0	0	0	0	0	0	0	0	0	0	0	0	0	0	0	0	0	0	0	0	1	1	0	0	0	0	0	0	1	0	0	0	0	0	0	0
1356	0	0	0	0	0	0	0	0	0	0	0	0	0	0	0	0	0	0	0	0	0	0	0	0	0	0	0	0	0	0	0	0	0	1	0	0	0	0	0	0	0	0	0	0	0	0	0	0	0
1357	0	0	0	0	0	0	0	0	0	0	0	0	0	0	0	0	0	0	0	0	0	0	0	0	0	0	0	0	0	0	0	0	0	0	0	0	0	0	0	0	0	0	0	0	0	0	0	0	0
1359	0	0	0	0	0	0	0	0	0	0	0	0	0	0	0	0	0	0	0	0	0	0	0	0	0	0	0	0	0	0	0	0	0	0	0	0	0	0	0	0	0	0	0	0	0	0	0	0	0
1360	0	0	0	0	0	0	0	0	0	0	0	0	0	0	0	0	0	0	0	0	0	0	0	0	0	0	0	0	1	0	0	0	0	0	0	0	0	0	0	0	0	0	0	0	0	0	0	0	0
1361	0	0	0	0	0	0	0	0	0	0	0	0	0	0	0	0	0	0	0	0	0	0	0	0	0	0	0	0	0	0	0	0	0	0	0	0	0	0	0	0	0	0	0	0	0	0	0	0	0
1362	0	0	0	0	0	0	0	0	0	0	0	0	0	0	0	0	0	0	0	0	0	0	0	0	0	0	0	0	0	0	0	0	0	0	0	0	0	0	0	0	0	0	0	0	0	0	0	0	0
1363	0	0	0	0	0	0	1	0	0	0	0	1	0	0	0	0	0	0	0	0	0	0	0	0	0	0	0	0	0	0	0	0	0	0	0	0	0	0	0	0	0	0	0	0	0	0	0	0	0
1366	0	0	0	0	0	0	0	0	0	0	0	0	0	0	0	0	0	0	0	0	0	0	0	0	0	0	0	0	0	0	0	0	0	1	0	0	0	0	0	0	0	0	0	0	0	0	0	0	0
1367	0	0	0	0	0	0	0	0	0	0	0	0	0	0	0	0	0	0	0	0	0	0	0	0	0	0	0	0	0	0	0	0	0	0	0	0	0	0	0	0	0	0	0	0	0	0	0	0	0
1368	0	0	0	0	0	0	0	0	0	0	0	0	0	0	0	0	0	0	0	0	0	0	0	0	0	0	0	0	0	0	0	0	0	0	0	0	0	0	0	0	0	0	0	1	0	0	0	0	0
1369	0	0	0	0	0	0	0	0	0	0	0	0	0	0	0	0	0	0	0	0	0	0	0	0	0	0	0	0	0	0	0	0	0	0	0	0	0	0	1	0	0	0	0	1	0	0	0	0	0
1370	0	0	0	0	0	0	0	0	0	0	0	0	0	0	0	0	0	0	0	0	0	0	0	0	0	0	0	0	0	0	0	0	0	0	0	0	0	0	0	0	0	0	0	0	0	0	0	0	0
1371	0	0	0	0	0	0	0	0	0	0	0	0	0	0	0	0	0	0	0	0	0	0	0	0	0	0	0	0	0	0	0	0	0	0	0	0	0	0	0	0	1	0	0	0	0	0	0	0	0
1373	0	0	0	0	0	0	0	0	0	0	0	0	0	0	0	0	0	0	0	0	0	0	0	0	0	0	0	0	0	0	0	0	0	0	0	0	0	0	0	0	0	0	0	0	0	0	0	0	0
1374	0	0	0	0	0	0	0	0	0	0	0	0	0	0	1	0	0	0	0	0	0	0	0	0	0	0	0	0	1	0	0	0	0	0	0	0	0	0	0	0	0	0	0	0	0	0	0	0	0
1376	0	0	0	0	0	0	0	0	0	0	0	0	0	0	0	0	0	0	0	0	0	0	0	0	0	0	0	0	0	0	0	0	0	0	0	0	0	0	0	0	0	0	0	0	0	0	0	0	0
1377	0	0	0	0	0	0	0	0	0	0	0	0	0	0	0	0	0	0	0	0	0	0	0	0	0	0	0	0	0	0	0	0	0	0	0	0	0	0	0	0	0	0	0	1	0	0	0	0	0
1378	1	0	0	0	0	0	0	0	0	0	0	0	0	0	0	0	0	0	0	0	0	0	0	0	0	0	0	0	0	0	0	0	0	0	2	0	0	0	0	0	0	0	0	0	0	0	0	0	0
1379	0	0	0	0	0	0	0	0	0	0	0	0	0	0	0	0	0	0	0	0	0	0	0	0	0	0	0	0	0	0	0	0	0	1	0	0	0	0	0	0	0	0	0	0	0	0	0	0	0
1380	0	0	0	0	0	0	0	0	0	0	0	0	0	0	0	0	0	0	0	0	0	0	0	0	0	0	0	0	0	0	0	0	0	0	0	0	0	0	0	0	0	0	0	0	0	0	0	0	0
1381	0	0	0	0	0	0	0	0	0	0	0	0	0	0	0	0	0	0	0	0	0	0	0	0	0	0	0	0	0	0	0	0	0	0	0	0	0	0	0	0	0	0	0	0	0	0	0	0	0
1383	0	0	0	0	0	0	0	0	0	0	0	0	0	0	0	0	0	0	0	0	0	0	0	0	0	0	0	0	0	0	0	0	0	0	0	0	0	1	0	0	0	0	1	0	0	0	0	0	0
1384	1	0	0	0	0	0	0	0	0	0	0	0	0	0	0	0	0	0	0	0	0	0	0	0	0	0	0	0	0	0	0	0	0	1	0	0	0	0	0	0	0	0	0	0	0	0	0	0	0
1385	0	0	0	0	0	0	0	0	0	0	0	0	0	0	0	0	0	0	0	0	0	0	0	0	0	0	0	0	0	0	0	0	0	0	1	0	0	0	0	1	0	0	0	0	0	0	0	0	0
1387	0	0	0	0	0	0	0	0	0	0	0	0	0	0	0	0	0	0	0	0	0	0	0	0	0	0	0	0	0	0	0	0	0	1	0	0	0	0	0	0	0	0	0	0	0	0	0	0	0
1388	0	0	0	0	0	0	0	0	0	0	0	0	0	0	0	0	0	0	0	0	0	0	0	0	0	0	0	0	0	0	0	0	0	0	0	0	0	0	0	0	0	0	0	0	0	0	0	0	0
1390	0	0	0	0	0	0	0	0	0	0	0	0	0	0	0	0	0	0	0	0	0	0	0	0	0	0	0	0	0	0	0	1	0	0	0	0	0	0	0	0	0	0	0	0	0	0	0	0	0
1391	1	0	0	0	0	0	0	0	0	0	0	0	0	0	0	0	0	0	1	0	0	0	0	0	0	0	0	0	0	0	0	0	0	0	1	0	0	0	0	0	0	0	0	0	0	0	0	0	0
1392	0	0	0	0	0	0	0	0	0	0	0	0	0	0	0	0	0	0	0	0	0	0	0	0	0	0	0	0	0	0	0	0	0	0	0	0	0	0	0	0	0	0	0	1	0	0	0	0	0
1395	0	0	0	0	0	0	0	0	0	0	0	0	0	0	0	0	0	0	0	0	0	0	0	0	0	0	0	0	0	0	0	0	0	0	0	0	1	0	1	0	0	0	0	0	0	0	0	0	0
1396	0	0	0	0	0	0	0	0	0	0	0	0	0	0	0	0	0	0	0	0	0	0	0	0	0	0	0	0	0	0	0	0	0	0	0	0	0	0	0	0	0	0	0	1	0	0	0	0	0
1397	0	0	0	0	0	0	0	0	0	0	0	0	0	0	0	0	0	0	0	0	0	0	0	0	0	0	0	0	0	0	0	0	0	0	0	0	0	0	0	0	0	0	0	0	0	0	0	0	0
1398	0	0	0	0	0	0	0	0	0	0	0	0	0	0	0	0	0	0	0	0	0	0	0	0	0	0	0	0	0	0	0	0	0	0	0	0	0	1	0	0	0	0	0	0	0	0	0	0	0
1399	1	0	0	0	0	0	0	0	0	0	0	0	0	0	0	0	0	0	0	0	0	0	0	0	0	0	0	0	0	0	0	0	0	0	0	0	0	0	0	0	0	0	0	0	0	0	0	0	0
1401	0	0	0	0	0	0	0	0	0	0	0	0	0	0	0	0	0	0	0	0	0	0	0	0	0	0	0	0	0	0	0	0	0	0	0	0	0	0	0	0	0	0	1	0	0	0	0	0	0
1403	0	0	0	0	0	0	0	0	0	0	0	0	0	0	0	0	0	0	0	0	0	0	0	0	0	0	0	0	0	0	0	0	0	0	0	0	0	0	0	0	0	0	0	0	0	0	0	0	0
1404	0	0	0	0	0	0	0	0	0	0	0	0	0	0	0	0	0	0	0	0	0	0	0	0	0	0	0	0	0	0	0	0	0	0	0	0	0	1	0	0	0	0	0	0	0	0	0	0	0
1408	0	0	0	0	0	0	0	0	0	0	0	0	0	0	0	0	0	0	0	0	0	0	0	0	0	0	0	0	0	0	1	0	0	0	0	0	0	0	0	0	0	0	0	0	0	0	0	0	0
1412	1	0	0	0	0	0	0	0	0	0	0	0	0	0	0	0	0	0	0	0	0	0	0	0	0	0	0	0	0	0	0	0	0	0	0	0	0	0	0	0	0	0	0	0	0	0	0	0	0
1416	0	0	0	0	0	0	0	0	0	0	0	0	0	0	0	0	0	0	0	0	0	0	0	1	0	0	0	0	0	0	0	0	0	0	0	0	0	0	1	0	0	0	0	0	0	0	0	0	0
1417	0	0	0	0	0	0	0	0	0	0	0	0	0	0	0	0	0	0	0	0	0	0	0	0	0	0	0	0	0	0	0	0	0	0	0	0	0	0	0	0	0	0	0	0	0	0	0	0	0
1427	0	0	0	0	0	0	0	0	0	0	0	0	0	0	0	0	0	0	0	0	0	0	0	0	0	0	0	0	0	0	0	0	0	0	0	0	0	0	0	0	1	0	0	0	0	0	0	0	0
1429	0	0	0	0	0	0	0	0	0	0	0	0	0	0	0	0	0	0	0	0	0	0	0	0	0	0	0	0	0	0	0	0	0	1	0	0	0	0	0	0	0	0	0	0	0	0	0	0	0
1431	0	0	0	0	0	0	0	0	0	0	0	0	0	0	0	0	0	0	0	0	0	0	0	0	0	0	0	0	0	0	1	0	0	0	0	0	0	0	0	0	0	1	0	0	0	0	0	0	0
1435	0	0	0	0	0	0	0	0	0	0	0	0	0	0	0	0	0	0	0	0	0	0	0	0	0	0	0	0	0	0	0	0	0	0	0	0	0	0	0	0	0	0	0	0	0	0	0	0	0
1436	0	0	0	0	0	0	0	0	0	0	0	0	0	0	0	0	0	0	0	0	0	0	0	0	0	0	0	0	0	0	0	0	0	1	0	0	0	0	0	0	0	0	0	0	0	0	0	0	0
1443	0	0	0	0	0	0	0	0	0	0	0	0	0	0	0	0	0	0	0	0	0	0	0	0	0	0	0	0	0	0	0	0	0	0	0	0	0	0	0	0	0	0	0	0	0	0	0	0	0
1459	0	0	0	0	0	0	0	0	0	0	0	0	0	0	0	0	0	0	0	0	0	0	0	0	0	0	0	0	0	0	0	0	0	0	0	0	0	0	0	0	0	0	0	0	0	0	0	0	0
1461	0	0	0	0	0	0	0	0	0	0	0	0	0	0	0	0	0	0	0	0	0	0	0	0	0	0	0	0	0	0	0	0	0	0	0	0	0	0	0	0	0	0	0	0	0	0	0	0	0
1464	0	1	0	0	0	0	0	0	0	0	0	0	0	0	0	0	0	0	0	0	0	0	0	0	0	0	0	0	0	0	0	0	0	0	0	0	0	0	0	0	1	0	0	0	0	0	0	0	0
1470	0	0	0	0	0	0	0	0	0	0	0	0	0	0	0	0	0	0	0	0	0	0	0	0	0	0	0	0	0	0	0	1	0	0	0	0	0	0	0	0	0	0	0	0	0	0	0	0	0
1473	1	0	0	0	0	0	0	0	1	0	0	0	0	0	0	0	0	0	0	0	0	0	0	0	0	0	0	0	0	0	0	0	0	0	0	0	0	0	0	0	0	1	0	0	0	0	0	0	0
1474	0	0	0	0	0	0	0	0	0	0	0	0	0	0	0	0	0	0	0	0	0	0	0	0	0	0	0	0	0	0	0	0	0	0	0	0	0	0	0	0	0	0	0	0	0	0	0	0	0
1477	0	0	0	0	0	0	0	0	0	0	0	0	0	0	0	0	0	0	0	0	0	0	0	0	0	0	0	0	0	0	0	0	0	0	0	0	0	0	0	0	0	0	0	0	0	0	0	0	0
1479	0	0	0	0	0	0	0	0	0	0	0	0	0	0	0	0	0	0	0	0	0	0	0	0	0	0	0	0	0	0	0	0	0	0	0	0	0	0	0	0	0	0	0	0	0	0	0	0	0
1482	0	0	0	0	0	0	0	0	0	0	0	0	0	0	0	0	0	0	0	0	0	0	0	0	0	0	0	0	0	0	0	0	0	0	0	0	0	0	0	0	0	0	0	0	0	0	0	0	0
1487	0	0	0	0	0	0	0	0	0	0	0	0	0	0	0	0	0	0	0	0	0	0	0	0	0	0	0	0	0	0	0	0	0	0	0	0	0	0	0	0	0	0	0	0	0	0	0	0	0
1488	0	0	0	0	0	0	0	0	0	0	0	0	0	0	0	0	0	0	0	0	0	0	0	0	0	0	0	0	0	0	0	0	0	0	0	0	0	0	0	0	0	0	0	0	0	0	0	0	0
1489	0	0	0	0	0	0	0	0	0	0	0	0	0	0	0	0	0	0	0	0	0	0	0	0	0	0	0	0	0	0	0	0	0	0	0	0	0	0	0	0	0	0	0	0	0	0	0	0	0
1491	0	0	0	0	0	0	0	0	0	0	0	0	0	0	0	0	0	0	0	0	0	0	0	0	0	0	0	0	0	0	0	1	0	0	0	0	0	0	0	0	0	0	0	0	0	0	0	0	0
1497	0	0	0	0	0	0	0	0	0	0	0	0	0	0	0	0	0	0	0	0	0	0	0	0	0	0	0	0	0	0	0	0	0	0	0	0	0	0	0	0	0	0	0	0	0	0	0	0	0
1499	0	0	0	0	0	0	0	0	0	0	0	0	0	0	0	0	0	0	0	0	0	0	0	0	0	0	0	0	0	0	0	0	0	0	0	0	0	0	0	0	0	0	0	0	0	0	0	0	0
1502	0	0	0	0	0	0	0	0	0	0	0	0	0	0	0	0	0	0	0	0	0	0	0	0	0	0	0	0	0	0	0	0	0	0	1	0	0	0	0	0	0	0	0	0	0	0	0	0	0
1506	0	0	0	0	0	0	0	0	0	0	0	0	0	0	0	0	0	0	0	0	0	0	0	0	0	0	0	0	0	0	0	0	0	0	0	0	0	0	0	0	0	0	0	0	0	0	0	0	0
1507	0	0	0	0	0	0	0	0	0	0	0	0	0	0	0	0	0	0	0	0	0	0	0	0	0	0	0	0	0	0	0	0	0	1	0	0	0	0	0	0	0	0	0	0	0	0	0	0	0
1508	1	0	0	0	0	0	0	0	0	0	0	0	1	0	0	0	0	0	0	0	0	0	0	0	0	0	0	0	0	0	0	0	0	1	0	0	0	0	0	0	0	0	0	0	0	0	0	0	0
1509	0	0	0	0	0	0	0	0	0	0	0	0	0	0	0	0	0	0	0	0	0	0	0	0	0	0	0	0	0	0	0	0	0	0	0	0	0	0	0	0	0	0	0	0	0	0	0	0	0
1511	1	0	0	0	0	0	0	0	0	0	0	0	0	0	0	0	0	0	0	0	0	0	0	0	0	0	0	0	0	0	0	1	0	0	0	0	0	0	0	0	2	0	0	0	0	0	0	0	0
1513	1	0	0	0	0	0	0	0	0	0	0	0	0	0	0	0	0	0	0	0	0	0	0	0	0	0	0	0	0	0	0	0	0	0	0	0	0	0	0	1	0	0	0	0	0	0	0	0	0
1515	1	0	0	0	0	0	0	0	0	0	0	0	0	0	0	0	0	0	0	0	0	0	0	0	0	0	0	0	0	0	0	1	0	0	0	0	0	1	0	0	0	0	1	0	0	0	0	0	0
1516	0	0	0	0	0	0	0	0	0	0	0	0	0	0	0	0	0	0	0	0	0	0	0	0	0	0	0	0	0	0	0	0	0	0	0	0	0	0	0	0	0	0	0	0	0	0	0	0	0
1517	0	0	0	0	0	0	0	0	0	0	0	0	0	0	0	0	0	0	0	0	0	0	0	0	0	0	0	0	0	0	0	0	0	0	0	0	0	0	0	0	0	0	0	0	0	0	0	0	0
1519	1	0	0	0	0	0	0	0	0	0	0	0	0	0	0	0	1	0	1	0	0	0	0	0	0	0	0	0	0	0	0	1	0	0	0	0	0	0	0	0	0	0	0	0	0	0	0	0	0
1524	0	0	0	0	0	0	0	0	0	0	0	0	0	0	0	0	0	0	0	0	0	0	0	0	0	0	0	0	0	0	0	0	0	0	0	0	0	0	0	0	0	0	0	0	0	0	0	0	0
1527	1	0	0	0	0	0	0	0	0	0	0	0	0	0	0	0	0	0	0	0	0	0	0	0	0	0	0	0	0	0	0	0	0	0	0	0	0	0	0	0	0	0	0	0	0	0	0	0	0
1530	1	0	0	0	0	0	0	0	0	0	0	0	0	0	0	0	0	0	0	0	0	0	0	0	0	0	0	0	0	0	0	0	0	1	0	0	0	0	0	0	0	1	0	0	0	0	0	0	0
1531	0	0	0	0	0	0	0	0	0	0	0	0	0	0	0	0	0	0	0	0	0	0	0	0	0	0	0	0	0	0	0	0	0	0	0	0	0	0	0	0	0	0	0	0	0	0	0	0	0
1532	0	0	0	0	0	0	0	0	0	0	0	0	0	0	0	0	0	0	0	0	0	0	0	0	0	0	0	0	0	0	0	0	0	0	0	0	0	0	0	0	0	0	0	0	0	0	0	0	0
1534	0	0	0	0	0	0	0	0	0	0	0	0	0	0	0	0	0	0	0	0	0	0	0	0	0	0	0	0	0	0	0	0	0	0	0	0	0	0	0	0	0	0	0	0	0	0	0	0	0
1537	0	0	0	0	0	0	0	0	0	0	0	0	0	0	0	0	0	0	0	0	0	0	0	0	0	0	0	0	1	0	0	0	0	0	0	0	0	1	0	0	0	1	1	0	0	0	0	0	0
1538	0	0	0	0	0	0	0	0	0	0	0	0	1	0	0	0	0	0	0	0	0	0	0	0	0	0	0	0	0	0	0	0	0	0	0	0	0	1	0	0	0	0	0	0	0	0	0	0	0
1539	0	0	0	0	0	1	0	0	0	0	0	0	0	0	0	0	0	0	0	0	0	0	0	0	0	0	0	0	0	0	0	0	0	0	0	0	0	0	0	0	0	0	0	0	0	0	0	0	0
1552	0	0	0	0	0	0	0	0	0	0	0	0	0	0	0	0	0	0	0	0	0	0	0	0	0	0	0	0	0	0	0	0	0	0	0	0	0	0	0	0	0	0	0	0	0	0	0	0	0
1553	0	0	0	0	0	0	0	0	0	0	0	0	0	0	0	0	0	0	0	0	0	0	0	0	0	0	0	0	0	0	0	0	0	0	0	0	0	0	0	0	0	0	0	0	0	0	0	0	0
1555	0	0	0	0	0	0	0	0	0	0	0	0	0	0	0	0	0	0	0	0	0	0	0	0	0	0	0	0	0	0	0	0	0	1	0	0	0	0	0	0	0	0	0	0	0	0	0	0	0
1556	0	0	0	0	0	0	0	0	0	0	0	0	0	0	0	0	0	0	0	0	0	0	0	0	0	0	0	0	0	0	0	0	0	0	0	0	0	0	0	0	0	0	0	0	0	0	0	0	0
1557	0	0	0	0	0	0	0	0	0	0	0	0	0	0	0	0	0	0	0	0	0	0	0	0	0	0	0	0	0	0	0	0	0	0	0	0	0	0	0	0	0	0	0	0	0	0	0	0	0
1558	0	0	0	0	0	0	0	0	0	0	0	0	0	0	0	0	0	0	0	0	0	0	0	0	0	0	0	0	0	0	0	0	0	0	0	0	0	0	0	0	0	0	0	0	0	0	0	0	0
1560	0	0	0	0	0	0	0	0	0	0	0	0	0	0	0	0	0	0	0	0	0	0	0	0	0	0	0	0	0	0	0	0	0	0	0	0	0	0	0	0	0	0	0	0	0	0	0	0	0
1561	0	0	0	0	0	0	0	0	0	0	0	0	0	0	0	0	0	0	0	0	0	0	0	0	0	0	0	0	0	0	0	0	0	0	0	0	0	0	0	0	0	0	0	0	0	0	0	0	0
1562	0	0	0	0	0	0	0	0	0	0	0	0	0	0	0	0	0	0	0	0	0	0	0	0	0	0	0	0	0	0	0	0	0	0	0	0	0	0	0	0	0	0	0	0	0	0	0	0	0
1564	0	0	0	0	0	0	0	0	0	0	0	0	0	0	0	0	0	0	0	0	0	0	0	0	0	0	0	0	0	0	0	0	0	1	0	0	0	0	0	0	0	0	0	0	0	0	0	0	0
1567	0	0	0	0	0	0	0	0	0	1	0	0	0	0	0	0	0	0	0	0	0	0	0	0	0	0	0	0	0	0	0	0	0	0	0	0	0	0	0	0	0	0	0	0	0	0	0	0	0
1569	0	0	1	0	0	0	0	0	0	0	0	0	0	0	0	0	0	0	0	0	0	0	0	0	0	0	0	0	1	0	0	0	0	0	0	0	0	0	0	0	0	0	0	0	0	0	0	0	0
1573	0	0	0	0	0	0	0	0	0	0	0	0	0	0	0	0	0	0	0	0	0	0	0	0	0	0	0	0	0	0	0	0	0	0	0	0	1	0	0	0	1	0	0	0	0	0	0	0	0
1577	0	0	0	0	0	0	0	0	0	0	0	0	0	0	0	0	0	0	0	0	0	0	0	0	0	0	0	0	0	0	0	0	0	0	0	0	0	0	0	0	0	0	0	0	0	0	0	0	0
1578	0	0	0	0	0	0	0	0	0	0	0	0	0	0	0	0	0	0	0	0	0	0	0	0	0	0	0	0	0	0	0	0	0	0	0	0	0	0	0	0	0	0	0	0	0	0	0	0	0
1581	1	0	0	0	0	0	0	0	0	0	0	0	0	0	0	0	0	0	0	0	0	0	0	0	0	0	0	0	0	0	0	1	0	0	0	0	0	0	0	0	0	0	0	0	0	0	0	0	0
1586	0	0	0	0	0	0	0	0	0	0	0	0	0	0	0	0	0	0	0	0	0	0	0	0	0	0	0	0	0	0	0	0	0	0	1	0	0	0	0	0	0	0	0	0	0	0	0	0	0
1590	0	0	0	0	0	0	0	0	0	0	0	0	0	0	0	0	0	0	0	0	0	0	0	0	0	0	0	0	0	0	0	0	0	0	0	0	0	0	0	0	0	0	0	0	0	0	0	0	0
1599	0	0	0	0	0	0	0	0	0	0	0	0	0	0	0	0	0	0	0	0	0	0	0	0	0	0	0	0	0	0	0	0	0	0	0	0	1	0	0	0	0	0	0	0	0	0	0	0	0
1603	0	0	0	0	0	0	0	0	0	0	0	0	0	0	0	0	0	0	0	0	0	0	0	0	0	0	0	0	0	0	0	0	0	1	0	0	0	0	0	0	0	0	0	0	0	0	0	0	0
1604	0	0	0	0	0	0	0	0	0	0	0	0	0	0	0	0	0	0	0	0	0	0	0	0	0	0	0	0	0	0	0	0	1	0	0	0	0	0	0	0	0	0	0	0	0	0	0	0	0
1607	0	0	0	0	0	0	0	0	0	0	0	0	0	0	0	0	0	0	0	0	0	0	0	0	0	0	0	0	0	0	0	0	0	0	0	0	0	0	0	0	0	0	0	0	0	0	0	0	0
1611	0	0	0	0	0	0	0	0	0	0	0	0	0	0	0	0	0	0	0	0	0	0	0	0	0	0	0	0	0	0	0	0	0	0	0	0	0	0	0	0	0	0	0	0	0	0	0	0	0
1612	0	0	0	0	0	0	0	0	1	0	0	0	0	0	0	0	0	0	0	0	0	0	0	0	0	0	0	0	0	0	0	0	0	0	0	0	0	1	0	0	0	0	0	1	0	0	0	0	0
1613	0	0	0	0	0	0	0	0	0	0	0	0	0	0	0	0	0	0	0	0	0	0	0	0	0	0	0	0	1	0	0	0	0	0	0	0	0	0	1	0	0	0	0	0	0	0	0	0	0
1614	0	0	0	0	0	0	0	0	0	0	0	0	0	0	0	0	0	0	0	0	0	0	0	0	0	0	0	0	0	0	0	0	0	0	0	0	0	0	0	0	0	0	0	0	0	0	0	0	0
1615	0	0	0	0	0	0	0	0	0	0	0	0	0	0	0	0	0	0	0	0	0	0	0	0	0	0	0	0	0	0	0	0	0	0	0	0	0	0	0	0	0	1	0	0	0	0	0	0	0
1620	0	0	0	0	0	0	0	0	0	0	0	0	0	0	0	0	0	0	0	0	0	0	0	0	0	0	0	0	0	0	0	0	0	0	0	0	0	0	0	0	1	0	0	0	0	0	0	0	0
1644	1	0	0	0	0	0	0	0	0	0	0	0	0	0	0	0	0	0	0	0	0	0	0	0	0	0	0	0	0	0	0	0	0	0	0	0	0	0	0	1	0	0	0	0	0	0	0	0	0
1655	0	0	0	0	0	0	0	0	0	0	0	0	0	0	0	0	0	0	0	0	0	0	0	0	0	0	0	0	0	0	0	0	0	0	0	0	0	0	0	0	0	0	0	0	0	0	0	0	0
1672	0	1	0	0	0	0	0	0	0	0	0	0	0	0	0	0	0	0	0	0	0	0	0	0	0	0	0	0	0	0	0	0	0	0	0	0	0	0	0	1	0	0	0	0	0	0	0	0	0
1693	0	0	0	0	0	0	0	0	0	0	0	0	0	0	0	0	0	0	0	0	0	0	0	0	0	0	0	0	0	0	0	0	0	0	0	0	0	0	0	0	0	0	0	0	0	0	0	0	0
1700	1	0	0	0	0	0	0	0	0	0	0	0	0	0	0	0	0	0	0	0	0	0	0	0	0	0	0	0	0	0	0	0	0	0	1	0	0	0	0	0	0	0	0	0	0	0	0	0	0
1712	0	0	0	0	0	0	0	0	0	0	0	0	0	0	0	0	0	0	0	0	0	0	0	0	0	0	0	0	0	0	0	0	0	0	0	0	0	0	0	0	0	1	0	0	0	0	0	0	0
1713	1	0	0	0	0	0	0	0	0	0	0	0	0	0	0	0	0	0	0	0	0	0	0	0	0	0	0	0	0	0	0	0	0	0	0	0	0	0	0	0	0	1	0	0	0	0	0	0	0
1736	1	0	0	0	0	0	0	0	0	0	0	0	0	0	0	0	0	0	0	0	0	0	0	0	0	0	0	0	0	0	0	0	0	0	0	0	0	0	0	0	1	0	0	0	0	0	0	0	0
1748	1	0	0	0	0	0	0	0	0	0	0	0	0	0	0	0	0	0	0	0	0	0	0	0	0	0	0	0	0	0	0	0	0	0	0	0	0	1	0	0	0	0	0	0	0	0	0	0	0
1757	0	0	0	0	0	0	0	0	0	0	0	0	0	0	0	0	0	0	0	0	0	0	0	0	0	0	0	0	0	0	0	0	1	0	0	0	0	0	0	0	0	0	0	0	0	0	0	0	0
1786	1	0	0	0	0	0	0	0	0	0	0	0	0	0	0	0	0	0	0	0	0	0	0	0	0	0	0	0	0	0	0	0	0	0	0	0	0	0	0	0	1	0	0	0	0	0	0	0	0
1801	0	0	0	0	0	0	0	0	0	0	0	0	0	0	0	0	0	0	0	0	0	0	0	0	0	0	0	0	0	0	0	0	0	0	0	0	0	0	0	0	0	1	0	0	0	0	0	0	0
1802	0	0	0	0	1	0	0	0	0	0	0	0	0	0	0	0	0	0	0	0	0	0	0	0	0	0	0	0	1	0	0	0	0	0	0	0	0	0	0	0	0	0	0	0	0	0	0	0	0
1803	0	0	0	0	0	0	0	1	0	0	0	0	0	0	0	1	0	0	0	0	0	0	0	0	0	0	0	0	0	0	0	0	0	0	0	0	1	0	0	0	0	0	0	0	0	0	0	0	0
1805	0	0	0	0	0	0	0	0	0	0	0	0	0	0	0	0	0	0	0	0	0	0	0	0	0	0	0	0	0	0	0	0	0	0	0	0	0	0	0	0	0	0	0	0	0	0	0	0	0
1807	1	0	0	0	0	0	0	0	0	0	0	0	0	0	0	0	0	0	0	0	0	0	0	0	0	0	0	0	0	0	0	0	0	0	0	0	0	0	0	0	0	0	0	0	0	0	0	0	0
1808	0	0	0	0	0	0	0	0	0	0	0	0	0	0	0	0	0	0	0	0	0	0	0	0	0	0	0	0	0	0	0	0	0	1	0	0	0	0	0	0	0	0	0	0	0	0	0	0	0
1810	0	0	0	0	0	0	0	0	0	0	0	0	0	0	0	0	0	0	0	0	0	0	0	0	0	0	0	0	0	0	0	0	0	0	0	0	0	0	0	0	0	0	0	0	0	0	0	0	0
1811	0	0	0	0	0	0	0	0	0	0	0	0	0	0	0	0	0	0	0	0	0	0	0	0	0	0	0	0	0	0	0	0	0	0	0	0	0	0	0	0	0	0	0	0	0	0	0	0	0
1812	0	0	0	0	0	0	0	2	1	0	0	0	0	0	0	0	0	0	0	0	0	0	0	0	0	0	0	0	0	0	0	0	0	0	0	0	0	0	0	0	0	0	0	0	0	0	0	0	0
1814	0	0	0	0	0	0	0	0	0	0	0	0	0	0	0	0	0	0	0	0	0	0	0	0	0	0	0	0	0	0	0	0	0	0	1	0	0	0	0	0	0	0	0	0	0	0	0	0	0
1815	0	0	0	0	0	0	0	0	0	0	0	0	1	0	0	0	0	0	0	0	0	0	0	0	0	0	0	0	0	0	0	0	0	0	0	0	0	0	0	0	0	0	0	0	0	0	0	0	0
1817	0	0	0	0	0	0	0	0	0	0	0	0	0	0	0	0	0	0	0	0	0	0	0	0	0	0	0	0	0	0	0	0	0	0	0	0	2	0	0	0	0	0	0	0	0	0	0	0	0
1819	0	0	0	0	0	0	0	0	0	0	0	0	0	0	0	0	0	0	0	0	0	0	0	0	0	0	0	0	0	0	0	0	0	0	0	0	0	0	0	0	0	0	0	0	0	0	0	0	0
1820	0	0	0	0	0	0	0	0	0	0	0	0	0	0	0	0	0	0	0	0	0	0	0	0	0	0	0	0	0	0	0	0	0	0	0	0	0	0	0	0	0	0	0	0	0	0	0	0	0
1821	0	0	0	0	0	0	0	0	0	0	0	0	0	0	0	0	0	0	0	0	0	0	0	0	0	0	0	0	0	0	0	0	0	0	0	0	0	0	0	0	0	0	0	0	0	0	0	0	0
1822	0	0	0	0	0	0	0	0	0	0	0	0	0	0	0	0	0	0	0	0	0	0	0	0	0	0	0	0	0	0	0	0	0	0	0	0	0	0	0	0	0	0	0	0	0	0	0	0	0
1823	0	0	0	0	0	0	0	0	0	0	0	0	0	0	0	0	0	0	0	0	0	0	0	0	0	0	0	0	0	0	0	0	0	0	0	0	0	0	0	0	0	0	0	0	0	0	0	0	0
1824	0	0	0	0	0	0	0	0	0	0	0	0	0	0	0	0	0	0	0	0	0	0	0	0	0	0	0	0	0	0	0	0	0	1	0	0	0	0	0	0	0	0	0	0	0	0	0	0	0
1825	0	0	1	0	0	0	0	0	0	0	0	0	0	0	0	0	0	0	0	0	0	0	0	0	0	0	0	0	0	0	0	0	0	0	0	0	0	0	0	0	0	0	0	0	0	0	0	0	0
1827	1	0	0	0	0	0	0	0	0	0	0	0	0	0	0	0	0	0	0	0	0	0	0	0	0	0	0	0	0	0	0	0	0	0	0	0	0	0	0	0	0	0	0	0	0	0	0	0	0
1828	0	0	0	0	0	0	0	0	0	0	0	0	0	0	0	0	0	0	0	0	0	0	0	0	0	0	0	0	0	0	0	0	0	0	1	0	0	0	0	0	0	0	0	0	0	0	0	0	0
1830	0	0	0	0	1	0	1	1	1	1	1	1	0	0	0	0	1	0	0	0	0	0	0	0	0	0	0	0	0	0	0	0	0	0	0	0	0	0	0	0	0	0	0	0	0	0	0	0	0
1831	0	0	1	0	0	0	0	0	1	0	0	0	0	0	0	0	0	0	0	0	0	0	0	0	0	0	0	0	0	0	0	0	0	0	0	0	0	0	0	0	0	0	0	0	0	0	0	0	0
1832	0	0	0	0	1	1	0	0	0	0	0	0	0	0	0	0	0	0	0	0	0	0	0	0	0	0	0	0	1	0	0	0	0	0	0	0	0	0	0	0	0	0	0	0	0	0	0	0	0
1833	0	0	0	0	0	0	0	1	0	0	0	0	0	0	0	0	0	0	0	0	0	0	0	0	0	0	0	0	0	1	0	1	0	1	0	0	0	0	0	0	0	0	0	0	0	0	0	0	0
1834	0	0	0	0	0	0	0	0	0	0	0	0	0	0	0	0	0	0	0	0	0	0	0	0	0	0	0	0	0	0	0	0	0	1	0	0	0	0	0	0	0	0	0	0	0	0	0	0	0
1836	0	0	0	0	0	0	0	0	0	0	0	0	0	0	0	0	0	0	0	0	0	0	0	0	0	0	0	0	0	0	0	0	0	1	0	0	0	0	0	0	0	0	0	0	0	0	0	0	0
1837	1	0	0	0	0	0	0	0	0	0	0	0	0	0	0	0	0	0	0	0	0	0	0	0	0	0	0	0	0	0	0	0	0	0	0	0	0	0	0	0	0	0	0	0	0	0	0	0	0
1838	0	0	0	0	0	0	0	0	1	0	0	0	0	0	0	0	2	0	0	0	0	0	0	0	0	0	0	0	0	0	0	0	0	0	0	0	0	0	0	0	0	0	0	0	0	0	0	0	0
1840	0	0	1	0	0	0	0	0	0	0	0	0	0	0	0	0	0	0	0	0	0	0	0	0	0	0	0	0	0	0	0	0	0	0	1	0	0	0	0	0	0	0	0	0	0	0	0	0	0
1842	0	0	0	0	0	0	0	0	0	0	0	0	0	0	0	0	0	0	0	0	0	0	0	0	0	0	0	0	0	0	0	0	0	0	0	0	0	0	1	0	0	0	0	0	0	0	0	0	0
1844	0	0	0	0	0	0	0	0	0	0	0	0	0	0	0	0	0	0	0	0	0	0	0	0	0	0	0	0	0	0	0	0	0	0	0	0	0	0	0	0	0	0	0	0	0	0	0	0	0
1845	0	0	1	0	0	0	0	0	0	0	0	0	0	0	0	0	0	0	0	0	0	0	0	0	0	0	0	0	0	0	0	0	0	0	0	0	3	0	0	0	0	0	0	0	0	0	0	0	0
1846	0	0	0	0	0	0	0	0	0	0	0	0	0	0	0	0	0	0	0	0	0	0	0	0	0	0	0	0	0	0	0	0	0	1	0	0	0	0	0	0	0	0	0	0	0	0	0	0	0
1847	0	0	0	0	1	0	0	0	0	0	0	0	0	0	0	0	0	0	0	0	0	0	0	0	0	0	0	0	0	0	0	0	0	0	0	0	0	0	0	0	0	0	0	0	0	0	0	0	0
1848	0	0	0	0	0	0	0	0	0	0	0	0	0	0	0	0	0	0	0	0	0	0	0	0	0	0	0	0	0	0	0	1	0	0	0	0	0	0	0	0	0	0	0	0	0	0	0	0	0
1850	0	0	0	0	0	0	0	0	0	0	0	0	0	0	0	0	0	0	2	1	0	0	0	0	0	0	0	0	0	0	0	0	0	0	1	0	0	0	0	0	0	0	0	0	0	0	0	0	0
1851	1	0	0	0	0	0	0	0	0	0	0	0	0	0	0	0	0	0	0	0	0	0	0	0	0	0	0	0	0	0	0	0	0	0	1	0	0	0	0	0	0	0	0	0	0	0	0	0	0
1852	1	0	0	0	0	0	0	0	0	0	0	0	0	0	0	0	0	0	0	0	0	0	0	0	0	0	0	0	0	0	0	0	0	1	0	0	0	0	0	0	0	0	0	0	0	0	0	0	0
1853	0	0	0	0	0	0	0	0	0	0	0	0	0	0	0	0	0	0	0	0	0	0	0	0	0	0	0	0	0	0	0	0	0	0	0	0	0	0	0	0	0	0	0	0	0	0	0	0	0
1854	0	0	0	0	0	0	0	0	0	0	0	0	0	0	0	0	0	0	0	0	0	0	0	0	0	0	0	0	0	0	0	0	0	0	0	0	0	0	0	0	0	0	0	0	0	0	0	0	0
1855	0	0	0	0	0	0	0	0	0	0	0	0	0	0	0	0	0	0	0	0	0	0	0	0	0	0	0	0	0	0	2	0	0	0	0	0	0	0	0	0	0	0	0	0	0	0	0	0	0
1857	0	0	0	0	0	0	0	0	0	0	0	0	0	0	0	0	0	0	0	0	0	0	0	0	0	0	0	0	0	0	0	0	0	0	0	0	0	0	0	0	0	0	0	1	0	0	0	0	0
1859	0	0	0	0	0	0	0	0	0	0	0	0	0	0	0	0	0	0	0	0	0	0	0	0	0	0	0	0	1	0	0	0	0	0	0	0	0	0	0	0	0	0	0	0	0	0	0	0	0
1861	1	0	0	0	0	0	0	0	0	0	0	0	0	0	0	0	2	0	0	0	0	0	0	0	0	0	0	0	0	0	0	1	0	0	0	0	0	0	0	0	0	0	0	0	0	0	0	0	0
1862	1	0	0	0	0	0	0	0	0	0	0	0	0	0	0	0	0	0	0	0	0	0	0	0	0	0	0	0	0	0	0	0	0	0	0	0	0	0	0	0	1	0	0	0	0	0	0	0	0
1867	1	0	0	0	0	0	0	0	0	0	0	0	0	0	0	0	0	0	0	0	0	0	0	0	0	0	0	0	0	0	0	0	0	0	1	0	0	0	0	0	0	0	0	0	0	0	0	0	0
1868	0	0	0	0	0	0	0	0	0	0	0	0	0	0	0	0	0	0	0	0	0	0	1	0	0	0	0	0	0	0	0	0	0	0	0	0	0	0	0	0	0	1	0	0	0	0	0	0	0
1870	0	1	0	0	0	0	0	0	0	0	0	0	0	0	0	0	0	0	0	0	0	0	0	0	0	0	1	0	0	0	0	0	0	0	0	0	0	1	0	0	0	0	0	0	0	0	0	0	0
1874	0	1	0	0	0	0	0	0	0	0	0	0	0	0	0	0	0	0	0	0	0	0	0	0	0	0	0	0	0	0	0	0	0	0	0	0	0	1	0	0	0	0	0	0	0	0	0	0	0
1875	1	0	0	0	0	0	0	0	0	0	0	0	0	0	0	0	0	0	0	0	0	0	0	0	0	2	0	0	0	0	0	0	0	0	0	0	0	0	0	0	0	2	0	0	0	0	0	0	0
1878	0	0	0	0	0	0	0	0	0	0	0	0	0	0	0	0	0	0	0	0	0	0	0	0	0	1	0	0	0	0	0	0	0	0	0	0	1	0	0	0	0	0	0	0	0	0	0	0	0
1883	1	0	0	0	0	0	0	0	0	0	0	0	0	0	0	0	0	0	0	0	0	0	0	0	0	0	0	1	0	0	0	0	0	0	0	0	0	0	0	0	0	0	0	0	0	0	0	0	0
1888	0	1	0	0	0	0	0	0	0	0	0	0	0	0	0	0	0	0	0	0	0	0	0	0	1	0	0	0	0	0	0	0	0	0	0	0	0	0	0	0	1	0	0	0	0	0	0	0	0
1889	1	0	0	0	0	0	0	0	0	0	0	0	0	0	0	0	0	0	0	0	0	0	0	0	0	0	0	0	0	0	0	0	0	0	0	0	0	1	0	0	0	0	0	0	0	0	0	0	0
1890	0	0	0	0	0	0	0	0	0	0	0	0	0	0	0	0	0	0	0	0	0	0	0	0	0	0	0	0	0	0	0	0	0	0	0	0	0	0	0	0	0	0	0	0	0	0	0	0	0
1893	0	1	0	0	0	0	0	0	0	0	0	0	0	0	0	0	0	0	0	0	0	0	0	2	0	0	0	0	0	0	0	0	0	0	0	0	0	0	0	0	0	0	0	0	0	0	0	0	0
1895	0	1	0	0	0	0	0	0	0	0	0	0	0	0	0	0	0	0	0	0	1	0	0	0	0	0	0	0	0	0	0	0	0	0	0	0	0	0	0	0	0	0	0	0	0	0	0	0	0
1904	0	0	0	0	0	0	0	0	0	0	0	0	0	0	0	0	0	0	0	0	0	0	1	0	0	0	0	0	0	0	0	0	0	0	0	0	0	0	0	0	0	0	0	0	0	0	0	0	0
1908	0	0	0	0	0	0	0	0	0	0	0	0	0	0	0	0	0	0	0	0	1	0	0	0	0	0	0	0	0	0	0	0	0	0	0	0	0	0	0	0	0	0	0	0	0	0	0	0	0
1910	0	1	0	0	0	0	0	0	0	0	0	0	0	0	0	0	0	0	0	0	1	0	0	0	0	0	0	0	0	0	0	0	0	0	0	0	0	0	0	0	0	0	1	0	0	0	0	0	0
1934	1	0	0	0	0	0	0	0	0	0	0	0	0	0	0	0	0	0	0	0	0	0	0	0	0	0	0	0	0	0	0	0	1	0	0	0	0	0	0	0	0	0	0	0	0	0	0	0	0
1936	1	0	0	0	0	0	0	0	0	0	0	0	0	0	0	0	0	0	0	0	0	0	0	0	0	0	0	0	0	0	0	0	0	0	0	0	0	0	0	0	0	0	0	0	0	0	0	0	0
1937	0	0	0	0	0	0	0	0	0	0	0	0	0	0	0	0	0	0	0	0	0	0	0	0	0	1	0	0	0	0	0	0	0	0	0	0	0	0	0	0	0	1	0	0	0	0	0	0	0
1941	1	0	0	0	0	0	0	0	0	0	0	0	0	0	0	0	0	0	0	0	0	0	0	0	0	0	0	0	0	0	0	0	0	0	0	0	1	0	0	0	0	0	0	0	0	0	0	0	0
1942	0	0	0	0	0	0	0	0	0	0	0	0	0	0	0	0	0	0	0	0	0	0	0	0	0	0	0	1	0	0	0	0	0	0	0	0	0	0	0	0	0	0	0	1	0	0	0	0	0
1944	0	1	0	0	0	0	0	0	0	0	0	0	0	0	0	0	0	0	0	0	0	0	1	0	0	0	0	1	0	0	0	0	0	0	0	0	0	0	0	0	0	0	0	1	0	0	0	0	0
1951	0	0	0	0	0	0	0	0	0	0	0	0	0	0	0	0	0	0	0	0	1	0	0	0	0	0	0	0	0	0	0	0	0	0	0	0	1	0	0	0	0	0	0	0	0	0	0	0	0
1952	0	0	0	1	0	0	0	0	0	0	0	0	0	0	0	0	0	0	0	0	1	0	0	0	0	0	0	0	0	0	0	0	0	0	0	0	0	0	0	0	0	0	0	1	0	0	0	0	0
1955	0	0	0	0	0	0	0	0	0	0	0	0	0	0	0	0	0	0	0	0	0	0	0	0	0	0	0	0	0	0	0	0	0	0	0	0	0	0	0	0	0	0	0	0	0	0	0	0	0
1962	0	0	0	0	0	0	0	0	0	0	0	0	0	0	0	0	0	0	0	0	0	0	0	0	0	0	0	0	0	0	0	0	0	1	0	0	0	0	0	0	0	0	0	0	0	0	0	0	0
1964	0	1	0	0	0	0	0	0	0	0	0	0	0	0	0	0	0	0	0	0	0	0	0	0	0	0	0	0	0	0	0	0	0	0	0	0	0	0	0	0	0	0	0	0	0	0	0	0	0
1965	0	0	0	0	0	0	0	0	0	0	0	0	0	0	0	0	0	0	0	0	0	0	0	0	0	0	0	0	0	0	0	0	0	0	0	0	0	1	0	0	0	0	0	0	0	0	0	0	0
1967	0	1	0	0	0	0	0	0	0	0	0	0	0	0	0	0	0	0	0	0	0	0	0	0	0	0	0	0	0	0	0	0	0	0	0	0	0	0	0	0	0	0	0	0	0	0	0	0	0
1969	0	0	0	0	0	0	0	0	0	0	0	0	0	0	0	0	0	0	0	0	0	0	0	0	0	0	0	0	0	0	0	0	0	0	0	0	0	0	0	0	0	0	2	1	0	0	0	0	0
1971	0	1	0	0	0	0	0	0	0	0	0	0	0	0	0	0	0	0	0	0	0	0	1	0	0	0	0	0	0	0	0	0	0	0	0	0	0	0	0	1	0	0	0	0	0	0	0	0	0
1972	0	1	0	0	0	0	0	0	0	0	0	0	0	0	0	0	0	0	0	0	0	0	0	0	0	1	0	0	0	0	0	0	0	0	0	0	0	0	0	0	0	0	0	0	0	0	0	0	0
1994	0	0	0	0	0	0	0	0	0	0	0	0	0	0	0	0	0	0	0	0	0	0	0	0	0	1	0	0	0	0	0	0	0	0	0	0	0	0	2	0	0	1	0	0	0	0	0	0	0
1997	0	1	0	0	0	0	0	0	0	0	0	0	0	0	0	0	0	0	0	0	0	0	0	0	0	0	0	0	0	0	0	0	0	0	0	0	0	0	0	0	0	0	1	0	0	0	0	0	0
1998	0	0	0	0	0	0	0	0	0	0	0	0	0	0	0	0	0	0	0	0	0	0	0	0	0	0	0	0	0	0	0	0	0	0	0	0	0	0	0	0	0	0	0	0	0	0	0	0	0
1999	0	0	0	0	0	0	0	0	0	0	0	0	0	0	0	0	0	0	0	0	0	0	0	0	0	0	0	0	0	0	0	0	0	0	0	0	0	0	0	0	0	0	0	0	0	0	0	0	0
2000	0	0	0	0	0	0	0	0	0	0	0	0	0	0	0	0	0	0	0	0	0	0	0	0	0	0	0	0	0	0	0	0	0	0	0	0	0	0	0	0	0	0	0	2	0	0	0	0	0
2002	0	0	0	0	0	0	0	0	0	0	0	0	0	0	0	0	0	0	0	0	0	0	0	0	0	0	0	0	0	0	0	0	0	0	0	0	0	0	0	0	0	0	0	0	0	0	0	0	0
2003	0	0	0	0	0	0	0	0	0	0	0	0	0	0	0	0	0	0	0	0	0	0	0	0	0	0	0	0	0	0	0	0	0	0	0	0	0	0	0	0	0	0	0	0	0	0	0	0	0
2005	0	0	0	0	0	0	0	0	0	0	0	0	0	0	0	0	0	0	0	0	0	0	0	0	0	0	1	0	0	0	0	0	0	0	0	0	0	0	0	0	0	0	0	0	0	0	0	0	0
2007	0	0	0	0	0	0	0	0	0	0	0	0	0	0	0	0	0	0	0	0	0	0	0	0	0	0	0	0	0	0	0	0	0	0	0	0	0	0	0	0	0	0	1	0	0	0	0	0	0
2008	0	0	0	0	0	0	0	0	0	0	0	0	0	0	0	0	0	0	0	0	0	0	0	0	0	0	0	0	0	0	0	0	0	0	0	0	0	0	0	0	0	0	0	0	0	0	0	0	0
2009	0	0	0	0	0	0	0	0	0	0	0	0	0	0	0	0	0	0	0	0	1	0	0	0	0	0	0	0	0	0	0	0	0	0	0	0	1	0	0	0	0	0	0	0	0	0	0	0	0
2012	0	0	0	0	0	0	0	0	0	0	0	0	0	0	0	0	0	0	0	0	0	0	0	0	0	0	0	1	0	0	0	0	0	0	0	0	0	0	0	0	0	0	0	1	0	0	0	0	0
2013	1	0	0	0	0	0	0	0	0	0	0	0	0	0	0	0	0	0	0	0	0	0	0	0	0	0	0	0	0	0	0	0	0	0	0	0	0	0	0	0	0	0	0	0	0	0	0	0	0
2014	0	1	0	0	0	0	0	0	0	0	0	0	0	0	0	0	0	0	0	0	1	0	0	0	0	0	0	0	0	0	0	0	0	0	0	0	0	0	1	0	0	0	0	0	0	0	0	0	0
2016	0	0	0	0	0	0	0	0	0	0	0	0	0	0	0	0	0	0	0	0	1	0	0	0	0	0	0	0	0	0	0	0	0	0	0	0	0	0	0	0	0	1	0	0	0	0	0	0	0
2018	0	0	0	0	0	0	0	0	0	0	0	0	0	0	0	0	0	0	0	0	0	0	0	0	0	1	0	0	0	0	0	0	0	0	0	0	1	0	0	0	0	0	0	0	0	0	0	0	0
2030	0	1	0	0	0	0	0	0	0	0	0	0	0	0	0	0	0	0	0	0	0	0	0	0	0	1	0	0	0	0	0	0	0	0	0	0	0	0	0	0	0	0	1	0	0	0	0	0	0
2035	1	0	0	0	0	0	0	0	0	0	0	0	0	0	0	0	0	0	0	0	0	0	1	0	1	0	0	0	0	0	0	0	0	0	0	0	0	0	0	0	0	0	0	0	0	0	0	0	0
2036	1	0	0	0	0	0	0	0	0	0	0	0	0	0	0	0	0	0	0	0	0	0	0	0	0	0	0	0	0	0	0	0	0	0	0	0	0	0	0	1	0	0	0	0	0	0	0	0	0
2038	0	1	0	0	0	0	0	0	0	0	0	0	0	0	0	0	0	0	0	0	0	0	0	0	0	0	0	1	0	0	0	0	0	0	0	0	1	0	0	0	0	0	0	0	0	0	0	0	0
2039	0	1	0	0	0	0	0	0	0	0	0	0	0	0	0	0	0	0	0	0	0	0	0	0	0	0	1	0	0	0	0	0	0	0	0	0	0	0	0	0	0	0	1	0	0	0	0	0	0
2041	0	0	0	0	0	0	0	0	0	0	0	0	0	0	0	0	0	0	0	0	0	0	0	0	0	0	0	1	0	0	0	0	0	0	0	0	0	0	0	0	0	0	0	0	0	0	0	0	0
2042	0	1	0	0	0	0	0	0	0	0	0	0	0	0	0	0	0	0	0	0	0	0	0	0	0	1	0	0	0	0	0	0	0	0	0	0	0	0	0	0	0	0	0	0	0	0	0	0	0
2043	1	0	0	0	0	0	0	0	0	0	0	0	0	0	0	0	0	0	0	0	0	0	0	0	0	0	0	0	0	0	0	0	0	0	0	0	0	0	0	0	0	0	1	0	0	0	0	0	0
2044	1	0	0	0	0	0	0	0	0	0	0	0	0	0	0	0	0	0	0	0	0	0	0	0	0	0	1	0	0	0	0	0	0	0	0	0	0	0	0	0	1	0	0	0	0	0	0	0	0
2054	1	0	0	0	0	0	0	0	0	0	0	0	0	0	0	0	0	0	0	0	1	0	0	0	0	0	0	0	0	0	0	0	0	1	0	0	0	1	0	0	0	0	0	0	0	0	0	0	0
2055	1	0	0	0	0	0	0	0	0	0	0	0	0	0	0	0	0	0	0	0	0	0	1	0	0	0	0	0	0	0	0	0	1	0	0	0	0	0	0	1	0	0	0	0	0	0	0	0	0
2058	0	0	0	0	0	0	0	0	0	0	0	0	0	0	0	0	0	0	0	0	0	0	0	0	0	0	0	0	0	0	0	0	0	0	0	0	0	0	1	0	0	0	0	0	0	0	0	0	0
2059	1	0	0	0	0	0	0	0	0	0	0	0	0	0	0	0	0	0	0	0	0	0	0	0	1	0	0	0	0	0	0	0	0	0	0	0	0	0	0	0	0	0	0	0	0	0	0	0	0
2061	1	0	0	0	0	0	0	0	0	0	0	0	0	0	0	0	0	0	0	0	0	0	0	0	0	0	0	1	0	0	0	0	0	0	0	0	0	0	0	0	0	0	0	0	0	0	0	0	0
2062	1	0	0	0	0	0	0	0	0	0	0	0	0	0	0	0	0	0	0	0	0	0	0	0	0	0	0	0	0	0	0	0	0	0	0	0	0	1	0	0	0	0	0	0	0	0	0	0	0
2064	0	1	0	0	0	0	0	0	0	0	0	0	0	0	0	0	0	0	0	0	0	1	0	0	0	0	0	0	0	0	0	0	0	0	0	0	0	1	0	0	0	0	0	0	0	0	0	0	0
2066	0	0	0	0	0	0	0	0	0	0	0	0	0	0	0	0	0	0	0	0	0	0	1	0	0	0	0	1	0	0	0	0	0	0	0	0	1	0	0	0	0	0	0	1	0	0	0	0	0
2069	0	1	0	0	0	0	0	0	0	0	0	0	0	0	0	0	0	0	0	0	0	0	0	0	0	0	0	0	0	0	0	0	0	0	0	0	0	0	0	0	0	0	0	0	0	0	0	0	0
2071	0	1	0	0	0	0	0	0	0	0	0	0	0	0	0	0	0	0	0	0	0	1	0	0	0	0	0	0	0	0	0	0	0	0	0	0	0	0	1	0	0	0	0	0	0	0	0	0	0
2073	0	0	0	0	0	0	0	0	0	0	0	0	0	0	0	0	0	0	0	0	0	0	0	0	0	0	0	0	0	0	0	0	0	0	0	0	0	0	0	0	0	0	0	0	0	0	0	0	0
2075	1	0	0	0	0	0	0	0	0	0	0	0	0	0	0	0	0	0	0	0	0	0	1	0	0	0	0	0	0	0	0	0	0	0	0	0	0	1	0	0	0	0	0	0	0	0	0	0	0
2076	0	0	0	0	0	0	0	0	0	0	0	0	0	0	0	0	0	0	0	0	0	0	0	0	0	0	0	0	0	0	0	0	0	0	0	0	0	0	0	0	0	0	0	0	0	0	0	0	0
2078	1	0	0	0	0	0	0	0	0	0	0	0	0	0	0	0	0	0	0	0	0	0	0	0	0	0	0	0	0	0	0	0	0	0	0	0	0	0	1	0	0	0	0	0	0	0	0	0	0
2087	0	0	0	0	0	0	0	0	0	0	0	0	0	0	0	0	0	0	0	0	0	0	0	0	0	0	0	0	0	0	0	0	0	0	0	0	0	0	0	0	0	0	0	0	0	0	0	0	0
2088	0	0	0	0	0	0	0	0	0	0	0	0	0	0	0	0	0	0	0	0	0	0	0	0	0	0	0	0	0	0	0	0	0	0	0	0	0	0	0	0	0	0	0	0	0	0	0	0	0
2090	0	1	0	0	0	0	0	0	0	0	0	0	0	0	0	0	0	0	0	0	0	0	0	0	0	0	0	0	0	0	0	0	0	0	0	0	0	0	0	0	0	0	0	0	0	0	0	0	0
2094	0	1	0	0	0	0	0	0	0	0	0	0	0	0	0	0	0	0	0	0	1	0	0	0	0	0	0	0	0	0	0	0	0	0	0	0	1	0	0	0	0	0	0	0	0	0	0	0	0
2095	0	1	0	0	0	0	0	0	0	0	0	0	0	0	0	0	0	0	0	0	0	0	0	0	0	0	0	0	0	1	0	0	0	0	0	0	0	0	0	0	0	0	0	0	0	0	0	0	0
2096	0	0	0	0	0	0	0	0	0	0	0	0	0	0	0	0	0	0	0	0	0	0	1	0	0	0	0	0	0	0	0	0	0	0	0	0	1	0	0	0	0	0	0	0	0	0	0	0	0
2099	0	0	0	0	0	0	0	0	0	0	0	0	0	0	0	0	0	0	0	0	0	0	0	0	0	0	0	0	0	0	1	0	0	0	0	0	0	0	0	0	0	0	0	0	0	0	0	0	0
2101	1	0	0	0	0	0	0	0	0	0	0	0	0	0	0	0	0	0	0	0	0	0	0	0	1	0	0	0	0	0	0	0	0	0	0	0	1	0	0	0	0	0	0	0	0	0	0	0	0
2102	0	1	0	0	0	0	0	0	0	0	0	0	0	0	0	0	0	0	0	0	0	0	0	0	0	0	0	1	0	0	0	0	0	0	0	0	0	0	0	0	0	0	0	0	0	0	0	0	0
2116	1	0	0	0	0	0	0	0	0	0	0	0	0	0	0	0	0	0	0	0	0	0	0	0	0	0	0	0	0	0	0	0	0	0	0	0	0	0	0	0	0	0	0	0	0	0	0	0	0
2122	1	0	0	0	0	0	0	0	0	0	0	0	0	0	0	0	0	0	0	0	0	0	0	0	0	0	0	0	0	0	0	0	0	0	0	0	0	0	0	0	0	0	0	0	0	0	0	0	0
2126	1	0	0	0	0	0	0	0	0	0	0	0	0	0	0	0	0	0	0	0	0	0	1	0	0	0	0	0	0	0	0	0	0	0	0	0	0	0	0	0	0	0	0	0	0	0	0	0	0
2130	1	0	0	0	0	0	0	0	0	0	0	0	0	0	0	0	0	0	0	0	0	0	0	0	0	0	1	0	0	0	0	0	0	0	0	0	1	0	0	0	0	0	0	0	0	0	0	0	0
2131	1	0	0	0	0	0	0	0	0	0	0	0	0	0	0	0	0	0	0	0	1	0	0	0	0	0	0	0	0	0	0	1	0	0	0	0	0	1	0	0	0	0	0	0	0	0	0	0	0
2133	0	1	0	0	0	0	0	0	0	0	0	0	0	0	0	0	0	0	0	0	0	0	0	0	0	0	0	0	0	0	0	0	0	0	0	0	0	0	0	0	0	0	0	0	0	0	0	0	0
2137	0	1	0	0	0	0	0	0	0	0	0	0	0	0	0	0	0	0	0	0	0	0	0	0	0	0	0	0	0	0	0	0	0	0	0	0	0	0	0	0	0	0	0	0	0	0	0	0	0
2138	0	1	0	0	0	0	0	0	0	0	0	0	0	0	0	0	0	0	0	0	0	0	1	0	0	0	0	0	0	0	0	0	0	0	0	0	0	0	0	0	0	0	0	0	0	0	0	0	0
2140	0	0	0	0	0	0	0	0	0	0	0	0	0	0	0	0	0	0	0	0	0	0	1	0	0	0	0	0	0	0	0	0	0	0	0	0	0	1	0	0	0	0	0	0	0	0	0	0	0
2145	0	1	0	0	0	0	0	0	0	0	0	0	0	0	0	0	0	0	0	0	0	0	0	0	0	1	0	0	0	0	0	0	0	0	0	0	0	0	0	0	0	0	0	0	0	0	0	0	0
2147	0	1	0	0	0	0	0	0	0	0	0	0	0	0	0	0	0	0	0	0	0	0	0	0	0	0	0	0	0	0	0	0	0	0	0	0	0	0	0	0	0	0	0	0	0	0	0	0	0
2149	0	0	0	0	0	0	0	0	0	0	0	0	0	0	0	0	0	0	0	0	0	0	0	0	0	0	0	1	0	0	0	0	0	0	0	0	0	0	0	0	0	1	0	0	0	0	0	0	0
2151	0	1	0	0	0	0	0	0	0	0	0	0	0	0	0	0	0	0	0	0	0	0	0	0	0	0	0	0	0	0	0	0	0	0	0	0	0	0	1	0	0	0	0	0	0	0	0	0	0
2154	0	1	0	0	0	0	0	0	0	0	0	0	0	0	0	0	0	0	0	0	0	0	0	0	0	1	0	0	0	0	0	0	0	0	0	0	0	0	0	0	0	0	0	0	0	0	0	0	0
2155	0	1	0	0	0	0	0	0	0	0	0	0	0	0	0	0	0	0	0	0	0	0	0	0	0	0	0	0	0	0	0	0	0	0	0	0	0	0	0	0	0	0	0	0	0	0	0	0	0
2160	0	1	0	0	0	0	0	0	0	0	0	0	0	0	0	0	0	0	0	0	0	1	0	0	0	0	0	0	0	0	0	0	0	0	0	0	0	1	0	0	0	0	0	0	0	0	0	0	0
2161	0	0	0	0	0	0	0	0	0	0	0	0	0	0	0	0	0	0	0	0	0	0	1	0	0	0	0	0	0	0	0	0	0	0	0	0	0	0	0	0	0	0	0	0	0	0	0	0	0
2163	1	0	0	0	0	0	0	0	0	0	0	0	0	0	0	0	0	0	0	0	0	0	0	0	0	0	0	0	0	0	0	0	0	0	0	0	0	0	0	0	0	0	0	0	0	0	0	0	0
2170	0	1	0	0	0	0	0	0	0	0	0	0	0	0	0	0	0	0	0	0	0	0	1	0	0	0	0	0	0	0	0	0	0	0	0	0	0	0	0	0	0	0	0	0	0	0	0	0	0
2172	0	1	0	0	0	0	0	0	0	0	0	0	0	0	0	0	0	0	0	0	0	1	0	0	0	0	0	0	0	0	0	0	0	0	0	0	0	0	0	0	0	0	0	0	0	0	0	0	0
2173	0	0	0	0	0	0	0	0	0	0	0	0	0	0	0	0	0	0	0	0	0	0	1	0	0	0	0	0	0	0	0	0	0	0	0	0	0	0	0	0	0	0	0	0	0	0	0	0	0
2176	0	0	0	0	0	0	0	0	0	0	0	0	0	0	0	0	0	0	0	0	0	0	1	0	0	0	0	0	0	0	0	0	0	0	0	0	0	0	0	0	0	0	0	0	0	0	0	0	0
2177	0	0	0	0	0	0	0	0	0	0	0	0	0	0	0	0	0	0	0	0	0	0	1	0	0	0	0	0	0	0	0	0	0	0	0	0	0	0	0	0	0	0	1	1	0	0	0	0	0
2186	0	1	0	0	0	0	0	0	0	0	0	0	0	0	0	0	0	0	0	0	0	0	0	0	0	0	0	0	0	0	0	0	0	0	0	0	0	0	0	1	0	0	0	0	0	0	0	0	0
2187	0	1	0	0	0	0	0	0	0	0	0	0	0	0	0	0	0	0	0	0	0	0	0	0	0	1	0	0	0	0	0	0	0	0	0	0	0	0	0	0	0	0	0	0	0	0	0	0	0
2189	0	1	0	0	0	0	0	0	0	0	0	0	0	0	0	0	0	0	0	0	0	0	0	0	0	1	0	0	0	0	0	0	0	0	0	0	0	0	0	0	0	0	0	0	0	0	0	0	0
2190	1	0	0	0	0	0	0	0	0	0	0	0	0	0	0	0	0	0	0	0	0	0	0	0	0	0	0	1	0	0	0	0	0	0	0	0	1	0	0	0	0	0	0	0	1	0	0	0	0
2193	0	0	0	0	0	0	0	0	0	0	0	0	0	0	0	0	0	0	0	0	0	0	0	0	1	0	0	0	0	0	0	0	0	0	0	0	0	0	0	0	0	0	0	0	0	0	0	0	0
2194	0	0	0	0	0	0	0	0	0	0	0	0	0	0	0	0	0	0	0	0	0	0	0	0	0	0	0	0	0	0	0	0	0	0	0	0	0	0	1	0	0	0	0	0	0	0	0	0	0
2195	0	1	0	0	0	0	0	0	0	0	0	0	0	0	0	0	0	0	0	0	0	0	0	0	0	0	1	0	0	0	0	0	0	0	0	0	0	0	0	0	0	0	0	0	0	0	0	0	0
2196	1	0	0	0	0	0	0	0	0	0	0	0	0	0	0	0	0	0	0	0	0	0	0	0	0	0	0	1	0	0	0	0	0	0	0	0	0	0	0	0	0	0	0	0	0	0	0	0	0
2200	1	0	0	0	0	0	0	0	0	0	0	0	0	0	0	0	0	0	0	0	0	0	0	0	1	0	0	0	0	0	0	0	0	0	0	0	2	0	0	0	0	0	0	0	0	0	0	0	0
2206	0	1	0	0	0	0	0	0	0	0	0	0	0	0	0	0	0	0	0	0	0	0	0	0	0	0	0	0	0	0	0	0	0	0	0	0	0	0	0	0	0	0	0	0	0	0	0	0	0
2207	0	1	0	0	0	0	0	0	0	0	0	0	0	0	0	0	0	0	0	0	0	0	0	0	0	0	0	0	0	0	0	0	0	0	0	0	0	0	0	0	0	0	0	0	0	0	0	0	0
2208	1	0	0	0	0	0	0	0	0	0	0	0	0	0	0	0	0	0	0	0	0	0	0	0	0	0	1	0	0	0	0	0	1	0	0	0	0	0	0	0	0	0	0	0	0	0	0	0	0
2209	0	0	0	0	0	0	0	0	0	0	0	0	0	0	0	0	0	0	0	0	0	0	0	0	0	0	0	0	0	0	0	0	0	0	0	0	0	0	0	0	0	0	0	0	0	0	0	0	0
2210	1	0	0	0	0	0	0	0	0	0	0	0	0	0	0	0	0	0	0	0	0	1	0	0	0	0	0	0	0	0	0	0	0	0	0	0	0	0	0	0	0	0	0	0	0	0	0	0	0
2211	1	0	0	0	0	0	0	0	0	0	0	0	0	0	0	0	0	0	0	0	0	0	0	0	0	0	0	0	0	0	0	0	0	0	1	0	0	0	0	0	0	0	1	0	0	0	0	0	0
2212	1	0	0	0	0	0	0	0	0	0	0	0	0	0	0	0	0	0	0	0	0	0	0	0	0	0	0	0	0	0	0	0	0	0	0	0	0	0	0	0	0	0	0	0	0	0	0	1	1
2213	0	1	0	0	0	0	0	0	0	0	0	0	0	0	0	0	0	0	0	0	0	0	0	0	0	0	0	0	0	0	0	0	0	0	0	0	0	0	1	0	0	0	0	0	0	0	0	0	0
2214	0	0	0	0	0	0	0	0	0	0	0	0	0	0	0	0	0	0	0	0	0	0	0	0	0	0	0	0	0	1	0	0	0	0	0	0	0	0	0	0	0	0	0	0	0	0	0	0	0
2215	1	0	0	0	0	0	0	0	0	0	0	0	0	0	0	0	0	0	0	0	0	0	0	0	0	0	0	0	0	0	0	0	1	0	0	0	0	0	0	0	0	0	0	0	0	0	0	0	0
2216	1	0	0	0	0	0	0	0	0	0	0	0	0	0	0	0	0	0	0	0	0	0	0	0	1	0	2	0	0	0	1	0	0	0	0	0	0	0	0	0	0	0	0	0	0	0	0	0	0
2217	0	1	0	0	0	0	0	0	0	0	0	0	0	0	0	0	0	0	0	0	0	1	2	0	0	0	0	0	0	0	0	0	0	0	0	0	1	0	0	0	0	0	0	0	0	0	0	0	4
2219	0	0	0	0	0	0	0	0	0	0	0	0	0	0	0	0	0	0	0	0	0	0	0	0	0	0	1	0	0	0	0	0	0	0	0	0	0	0	0	0	0	0	0	0	0	0	0	0	0
2220	1	0	0	0	0	0	0	0	0	0	0	0	0	0	0	0	0	0	0	0	0	0	0	0	1	0	0	0	0	0	0	0	0	0	0	0	0	0	0	0	0	0	0	0	0	0	0	3	1
2222	1	0	0	0	0	0	0	0	0	0	0	0	0	0	0	0	0	0	0	0	0	0	0	0	0	0	0	0	0	0	0	0	0	0	0	0	0	0	1	0	0	0	0	0	0	0	0	0	0
2223	1	0	0	0	0	0	0	0	0	0	0	0	0	0	0	0	0	0	0	0	0	0	0	0	0	0	1	0	0	1	0	0	0	0	0	0	0	0	0	0	0	0	0	0	0	0	0	0	0
2224	0	1	0	0	0	0	0	0	0	0	0	0	0	0	0	0	0	0	0	0	0	0	0	0	0	0	0	1	0	0	0	0	0	0	0	0	0	0	0	0	0	0	0	0	0	0	0	0	0
2225	0	1	0	0	0	0	0	0	0	0	0	0	0	0	0	0	0	0	0	0	0	0	0	0	0	0	0	0	0	0	0	0	0	0	0	0	0	0	0	0	0	0	0	0	0	0	0	0	0
2226	1	0	0	0	0	0	0	0	0	0	0	0	0	0	0	0	0	0	0	0	0	0	0	0	0	0	0	0	0	0	0	0	0	0	0	0	0	0	0	0	0	0	0	0	0	0	0	3	0
2227	1	0	0	0	0	0	0	0	0	0	0	0	0	0	0	0	0	0	0	0	0	0	0	0	0	0	0	0	0	0	0	0	0	0	0	0	0	0	0	0	0	0	0	1	0	0	0	0	0
2228	1	0	0	0	0	0	0	0	0	0	0	0	0	0	0	0	0	0	0	0	0	0	0	0	0	0	0	0	0	0	0	0	0	0	0	0	0	0	0	0	0	0	0	0	0	0	0	0	0
2231	0	1	0	0	0	0	0	0	0	0	0	0	0	0	0	0	0	0	0	0	0	0	0	0	0	0	0	0	0	0	0	0	0	0	1	0	0	0	0	0	0	0	0	1	0	0	0	0	0
2232	1	0	0	0	0	0	0	0	0	0	0	0	0	0	0	0	0	0	0	0	0	0	0	0	0	0	0	0	0	0	0	0	0	0	1	0	0	1	0	0	0	0	0	0	0	0	0	0	0
2235	1	0	0	0	0	0	0	0	0	0	0	0	0	0	0	0	0	0	0	0	0	0	0	0	0	0	0	0	0	0	0	0	0	0	0	0	0	0	0	0	1	0	0	0	0	0	0	0	0
2236	1	0	0	0	0	0	0	0	0	0	0	0	0	0	0	0	0	0	0	0	0	0	0	0	0	0	0	0	0	0	0	1	0	0	0	0	0	0	0	0	0	0	0	0	0	0	0	0	0
2237	0	1	0	0	0	0	0	0	0	0	0	0	0	0	0	0	0	0	0	0	0	0	0	1	0	0	0	0	0	0	0	0	0	0	1	0	0	0	0	0	1	0	0	0	0	0	0	0	0
2238	1	0	0	0	0	0	0	0	0	0	0	0	0	0	0	0	0	0	0	0	0	0	0	0	0	0	0	0	0	0	0	0	0	0	0	0	0	0	0	0	0	0	0	0	0	0	0	0	0
2239	1	0	0	0	0	0	0	0	0	0	0	0	0	0	0	0	0	0	0	0	0	0	0	1	0	0	0	0	0	0	0	0	0	0	0	0	0	0	0	0	1	0	0	0	0	0	0	0	0
2240	1	0	0	0	0	0	0	0	0	0	0	0	0	0	0	0	0	0	0	0	0	0	0	0	0	0	0	0	0	0	0	0	0	0	0	0	0	0	0	0	1	0	0	0	0	0	0	0	0
2241	0	1	0	0	0	0	0	0	0	0	0	0	0	0	0	0	0	0	0	0	0	0	1	0	0	0	0	0	0	0	0	0	0	0	0	0	0	0	0	0	0	0	0	0	0	0	0	0	0
2242	1	0	0	0	0	0	0	0	0	0	0	0	0	0	0	0	0	0	0	0	1	0	0	0	0	0	0	0	0	0	0	0	0	0	0	0	1	0	0	0	0	0	0	0	0	0	0	0	0
2243	1	0	0	0	0	0	0	0	0	0	0	0	0	0	0	0	0	0	0	0	0	0	0	0	0	0	0	0	0	0	0	0	0	0	0	0	0	0	0	0	0	0	0	0	0	0	0	0	0
2244	1	0	0	0	0	0	0	0	0	0	0	0	0	0	0	0	0	0	0	0	0	0	0	0	0	0	0	0	0	0	0	0	0	0	0	0	1	0	0	0	0	0	0	0	0	0	0	0	0
2246	0	1	0	0	0	0	0	0	0	0	0	0	0	0	0	0	0	0	0	0	0	1	1	0	0	0	0	0	0	0	0	0	0	0	0	0	0	0	0	0	0	0	0	0	0	0	0	0	0
2247	0	0	1	0	0	0	0	0	0	0	0	0	0	0	0	0	0	0	0	0	0	1	0	1	0	0	0	0	0	0	0	0	0	0	1	0	0	0	0	3	0	0	0	0	0	0	0	0	0
2248	1	0	0	0	0	0	0	0	0	0	0	0	0	0	0	0	0	0	0	0	0	0	0	0	0	0	1	0	0	0	0	0	0	0	0	0	1	0	0	0	0	0	0	0	0	0	0	0	0
2250	1	0	0	0	0	0	0	0	0	0	0	0	0	0	0	0	0	0	0	0	1	0	0	0	0	0	0	0	0	0	0	0	0	0	0	0	0	0	0	0	0	0	1	0	0	0	0	0	0
2251	1	0	0	0	0	0	0	0	0	0	0	0	0	0	0	0	0	0	0	0	0	0	0	0	0	0	1	0	0	0	0	0	0	0	0	0	0	0	0	0	0	0	1	0	0	0	0	0	0
2253	0	1	0	0	0	0	0	0	0	0	0	0	0	0	0	0	0	0	0	0	0	0	0	0	0	1	0	0	0	0	0	0	0	0	0	0	0	0	0	0	0	0	0	1	0	0	0	0	0
2254	1	0	0	0	0	0	0	0	0	0	0	0	0	0	0	0	0	0	0	0	0	0	0	0	0	0	1	0	0	0	0	0	0	0	0	0	0	0	0	0	0	0	0	0	0	0	0	0	0
2255	0	1	0	0	0	0	0	0	0	0	0	0	0	0	0	0	0	0	0	0	0	0	0	1	0	0	0	0	0	0	0	0	0	0	0	0	0	2	0	0	0	0	1	0	0	0	0	0	0
2257	1	0	0	0	0	0	0	0	0	0	0	0	0	0	0	0	0	0	0	0	0	0	0	0	0	0	0	0	0	0	0	0	0	0	0	0	0	1	0	0	0	0	0	0	0	0	0	0	0
2259	1	0	0	0	0	0	0	0	0	0	0	0	0	0	0	0	0	0	0	0	0	0	1	0	0	0	0	0	0	0	0	0	0	0	0	0	0	1	0	0	0	0	0	0	0	0	0	0	0
2260	1	0	0	0	0	0	0	0	0	0	0	0	0	0	0	0	0	0	0	0	0	0	0	0	0	1	0	0	0	0	0	0	0	0	0	0	1	0	0	0	0	0	0	0	0	0	0	0	0
2261	1	0	0	0	0	0	0	0	0	0	0	0	0	0	0	0	0	0	0	0	0	0	0	0	0	0	0	0	0	0	0	0	0	0	0	0	0	0	0	0	1	0	0	0	0	0	0	0	0
2262	1	0	0	0	0	0	0	0	0	0	0	0	0	0	0	0	0	0	0	0	0	0	0	0	0	0	0	0	0	0	0	0	0	0	0	0	0	0	0	0	0	0	0	0	0	0	0	0	0
2263	1	0	0	0	0	0	0	0	1	0	0	0	0	0	0	0	0	0	0	0	1	0	0	0	0	0	0	1	0	0	0	0	0	0	0	0	2	0	0	0	0	0	0	0	0	0	0	0	0
2264	1	0	0	0	0	0	0	0	0	0	0	0	0	0	0	0	0	0	0	0	1	0	0	0	0	0	0	0	0	0	0	0	0	1	0	0	0	0	0	0	0	0	0	0	0	0	0	0	0
2265	1	0	0	0	0	0	0	0	0	0	0	0	0	0	0	0	0	0	0	0	1	0	0	0	0	0	0	0	0	0	0	0	0	0	1	0	0	0	0	0	0	0	1	0	0	0	0	0	0
[truncated: 35 more columns]

## Sheet: COSSIM_Allburials
Proximity Matrix (all burials to all burials)
Cosine of Vectors of Values
	19	38	44	51	60	63	76	83	84	91	119	125	126	127	129	132	141	154	157	165	169	173	178	185	189	191	197	206	207	208	213	217	221	224	229	232	237	238	247	248	251	254	289	291	296	322	333	338	342
19	1	0.00486821	0	0.68706	0.998274	0.010205	0	0.00225965	0	0	0	0	0	0	0	0.00130526	0	0.00230106	0.00186026	0	0	0.00297224	0	0	0	0.00163785	0.0024404	0	0.519368	0	0.00287066	0.00172637	0	0	0	0	0.058722	0	0	0.00344828	0	0.00344828	0.00142301	0	0.00172637	0	0	0.00287066	0.00154425
38	0.00486821	1	0	0.484989	0	0.0144073	0	0.00319014	0	0	0	0	0	0	0	0.00184274	0	0.00324859	0.00262629	0	0	0.00419615	0	0	0	0.00231229	0.00344532	0	0	0	0.00405275	0.00243726	0	0	0	0.45071	0.0829027	0	0	0.708325	0	0.708325	0.00200898	0.28735	0.00243726	0	0	0.00405275	0.31721
44	0	0	1	0	0	0	0	0	0	0	0.857143	0	0	0	0	0	0	0	0	0	0	0	0	0	0	0	0	0	0	0	0	0	0	0	0	0	0	0	0	0	0	0	0	0.815556	0.999568	0	0	0	0
51	0.68706	0.484989	0	1	0.688247	0	0	0	0	0	0	0	0	0	0	0	0	0	0	0	0	0	0	0	0	0	0	0	0.358072	0	0	0	0	0	0	0	0	0	0	0	0	0	0	0	0	0	0	0	0.307687
60	0.998274	0	0	0.688247	1	0	0	0	0	0	0	0	0	0	0	0	0	0	0	0	0	0	0	0	0	0	0	0	0.520266	0	0	0	0	0	0	0	0	0	0	0	0	0	0	0	0	0	0	0	0
63	0.010205	0.0144073	0	0	0	1	0	0.436164	0	0	0	0.419913	0	0	0	0.00386285	0	0.00680988	0.00550537	0	0	0.573708	0	0	0	0.00484715	0.00722227	0	0	0	0.0084956	0.00510912	0	0	0.370563	0	0.173785	0	0	0.010205	0	0.010205	0.00421134	0	0.00510912	0	0	0.0084956	0.00457013
76	0	0	0	0	0	0	1	0.436113	0	0	0	0	0	0	0	0	0	0	0	0	0	0	0	0	1	0	0	0	0	0	0	0	0	0	0	0	0	0	0	0	0	0	0	0	0	0	0	0	0
83	0.00225965	0.00319014	0	0	0	0.436164	0.436113	1	0.654169	0	0	0.185959	0	0	0	0.000855334	0.544301	0.00150788	0.353519	0	0.436113	0.502291	0	0.180156	0.436113	0.00107328	0.463767	0.299279	0	0.405352	0.00188114	0.00113129	0.436113	0	0.533338	0	0.0384805	0	0	0.00225965	0	0.00225965	0.000932498	0	0.00113129	0	0	0.00188114	0.00101194
84	0	0	0	0	0	0	0	0.654169	1	0	0	0	0	0	0	0	0.83205	0	0.538545	0	0.666667	0	0	0	0	0	0.706496	0.457496	0	0.619644	0	0	0.666667	0	0.564433	0	0	0	0	0	0	0	0	0	0	0	0	0	0
91	0	0	0	0	0	0	0	0	0	1	0	0	0	0	0.0457188	0.588146	0	0	0	0	0	0	0	0.0385784	0	0.738013	0	0	0	0	0	0	0	0	0	0	0	0	0	0	0	0	0.160302	0	0	0	0	0	0
119	0	0	0.857143	0	0	0	0	0	0	0	1	0	0.222971	0	0.314714	0.161945	0	0.285495	0	0	0	0	0	0.265562	0	0.0903156	0	0	0.222971	0	0.356167	0.428386	0	0.356593	0	0.274115	0	0	0	0	0	0	0	0.699048	0.856772	0	0	0	0
125	0	0	0	0	0	0.419913	0	0.185959	0	0	0	1	0	0	0	0.241687	0	0	0	0	0	0.244601	0	0	0	0	0	0	0	0	0	0	0	0	0.16045	0	0	0	0	0	0	0	0.263491	0	0	0.639602	0.639602	0.531545	0.28594
126	0	0	0	0	0	0	0	0	0	0	0.222971	0	1	0	0.551848	0.196593	0	0.693155	0.404714	0	0	0	0	0.32238	0	0	0	0.449592	0.661654	0.46566	0.624534	0.520041	0.346844	0.625282	0.424168	0.480658	0	0	0	0	0	0	0	0.212153	0	0	0	0	0
127	0	0	0	0	0	0	0	0	0	0	0	0	0	1	0	0.155714	0	0	0	0.412082	0	0	0	0	0	0	0	0	0	0	0	0	0	0	0	0	0	0.274721	0	0	0	0	0.0754495	0	0	0	0	0	0
129	0	0	0	0	0	0	0	0	0	0.0457188	0.314714	0	0.551848	0	1	0.277483	0	0.489179	0.175765	0	0.122389	0	0	0.527829	0	0	0	0.298626	0.551848	0.202233	0.881503	0.734016	0	0.882559	0.184214	0.678428	0	0	0	0	0	0	0	0	0	0	0	0	0
132	0.00130526	0.00184274	0	0	0	0.00386285	0	0.000855334	0	0.588146	0.161945	0.241687	0.196593	0.155714	0.277483	1	0	0.252592	0.000704155	0.377871	0	0.00112506	0	0.234146	0	0.717301	0.000923752	0	0.196593	0	0.315118	0.378361	0	0.314408	0	0.241687	0.0222277	0	0	0.00130526	0	0.00130526	0.156207	0	0.000653474	0.377871	0.377871	0.315118	0.169515
141	0	0	0	0	0	0	0	0.544301	0.83205	0	0	0	0	0	0	0	1	0	0.448097	0	0.5547	0	0	0	0	0	0.58784	0.380659	0	0.515575	0	0	0.5547	0	0.469636	0	0	0	0	0	0	0	0	0	0	0	0	0	0
154	0.00230106	0.00324859	0	0	0	0.00680988	0	0.00150788	0	0	0.285495	0	0.693155	0	0.489179	0.252592	0	1	0.00124137	0	0	0.00198339	0.333077	0.412779	0	0.00109295	0.0016285	0.304763	0.693155	0.412779	0.555527	0.667019	0.444103	0.554274	0.469999	0.426074	0.0391856	0	0	0.00230106	0	0.00230106	0.000949583	0.271643	0.00115202	0	0	0.00191561	0.00103049
157	0.00186026	0.00262629	0	0	0	0.00550537	0	0.353519	0.538545	0	0	0	0.404714	0	0.175765	0.000704155	0.448097	0.00124137	1	0	0.718061	0.00160345	0	0	0	0.000883582	0.381797	0.465389	0.124528	0.482021	0.200465	0.000931337	0.35903	0.199154	0.439071	0.153091	0.0316791	0	0	0.00186026	0	0.00186026	0.00076768	0	0.000931337	0	0	0.00154865	0.000833085
165	0	0	0	0	0	0	0	0	0	0	0	0	0	0.412082	0	0.377871	0	0	0	1	0	0	0	0	0	0	0	0	0	0	0	0	0	0	0	0	0	0	0	0	0	0	0	0	0	0	0	0	0
169	0	0	0	0	0	0	0	0.436113	0.666667	0	0	0	0	0	0.122389	0	0.5547	0	0.718061	0	1	0	0	0	0	0	0.470997	0.304997	0	0.413096	0	0	0.444444	0	0.376288	0	0	0	0	0	0	0	0	0	0	0	0	0	0
173	0.00297224	0.00419615	0	0	0	0.573708	0	0.502291	0	0	0	0.244601	0	0	0	0.00112506	0	0.00198339	0.00160345	0	0	1	0	0.236969	0	0.00141174	0.0021035	0	0	0	0.00247436	0.00148804	0	0	0.215854	0	0.0506153	0	0	0.00297224	0	0.00297224	0.00122656	0.00485643	0.00148804	0	0	0.00247436	0.00133106
178	0	0	0	0	0	0	0	0	0	0	0	0	0	0	0	0	0	0.333077	0	0	0	0	1	0	0	0	0	0	0	0	0	0	0	0	0.282216	0	0	0	0	0	0	0	0	0	0	0	0	0	0
185	0	0	0	0	0	0	0	0.180156	0	0.0385784	0.265562	0	0.32238	0	0.527829	0.234146	0	0.412779	0	0	0	0.236969	0	1	0	0	0.437776	0	0.32238	0	0.514959	0.619376	0	0.515575	0	0.396326	0	0	0	0	0	0	0	0	0	0	0	0	0
189	0	0	0	0	0	0	1	0.436113	0	0	0	0	0	0	0	0	0	0	0	0	0	0	0	0	1	0	0	0	0	0	0	0	0	0	0	0	0	0	0	0	0	0	0	0	0	0	0	0	0
191	0.00163785	0.00231229	0	0	0	0.00484715	0	0.00107328	0	0.738013	0.0903156	0	0	0	0	0.717301	0	0.00109295	0.000883582	0	0	0.00141174	0	0	0	1	0.00115914	0	0	0	0.0013635	0.000819986	0	0	0	0	0.0278916	0	0	0.00163785	0	0.00163785	0.000675896	0	0.000819986	0	0	0.0013635	0.000733482
197	0.0024404	0.00344532	0	0	0	0.00722227	0	0.463767	0.706496	0	0	0	0	0	0	0.000923752	0.58784	0.0016285	0.381797	0	0.470997	0.0021035	0	0.437776	0	0.00115914	1	0.323219	0	0.437776	0.00203162	0.00122178	0.470997	0	0.398769	0	0.0415586	0	0	0.0024404	0	0.0024404	0.00100709	0	0.00122178	0	0	0.00203162	0.00109289
206	0	0	0	0	0	0	0	0.299279	0.457496	0	0	0	0.449592	0	0.298626	0	0.380659	0.304763	0.465389	0	0.304997	0	0	0	0	0	0.323219	1	0.449592	0.818956	0.337959	0	0.609994	0.338364	0.745985	0.260102	0	0	0	0	0	0	0	0.186557	0	0	0	0	0
207	0.519368	0	0	0.358072	0.520266	0	0	0	0	0	0.222971	0	0.661654	0	0.551848	0.196593	0	0.693155	0.124528	0	0	0	0	0.32238	0	0	0	0.449592	1	0.46566	0.624534	0.520041	0.433555	0.625282	0.424168	0.480658	0	0	0	0	0	0	0	0.212153	0	0	0	0	0
208	0	0	0	0	0	0	0	0.405352	0.619644	0	0	0	0.46566	0	0.202233	0	0.515575	0.412779	0.482021	0	0.413096	0	0	0	0	0	0.437776	0.818956	0.46566	1	0.228871	0	0.826192	0.229145	0.854938	0.176145	0	0	0	0	0	0	0	0.252677	0	0	0	0	0
213	0.00287066	0.00405275	0	0	0	0.0084956	0	0.00188114	0	0	0.356167	0	0.624534	0	0.881503	0.315118	0	0.555527	0.200465	0	0	0.00247436	0	0.514959	0	0.0013635	0.00203162	0.337959	0.624534	0.228871	1	0.832133	0	0.998804	0.208478	0.767787	0.0488856	0	0	0.00287066	0	0.00287066	0.00118464	0	0.00143719	0	0	0.0023898	0.00128557
217	0.00172637	0.00243726	0	0	0	0.00510912	0	0.00113129	0	0	0.428386	0	0.520041	0	0.734016	0.378361	0	0.667019	0.000931337	0	0	0.00148804	0	0.619376	0	0.000819986	0.00122178	0	0.520041	0	0.832133	1	0	0.831691	0	0.639326	0.0293991	0	0	0.00172637	0	0.00172637	0.000712427	0	0.000864304	0	0	0.00143719	0.000773124
221	0	0	0	0	0	0	0	0.436113	0.666667	0	0	0	0.346844	0	0	0	0.5547	0.444103	0.35903	0	0.444444	0	0	0	0	0	0.470997	0.609994	0.433555	0.826192	0	0	1	0	0.752577	0	0	0	0	0	0	0	0	0.271852	0	0	0	0	0
224	0	0	0	0	0	0	0	0	0	0	0.356593	0	0.625282	0	0.882559	0.314408	0	0.554274	0.199154	0	0	0	0	0.515575	0	0	0	0.338364	0.625282	0.229145	0.998804	0.831691	0	1	0.208727	0.768706	0	0	0	0	0	0	0	0	0	0	0	0	0
229	0	0	0	0	0	0.370563	0	0.533338	0.564433	0	0	0.16045	0.424168	0	0.184214	0	0.469636	0.469999	0.439071	0	0.376288	0.215854	0.282216	0	0	0	0.398769	0.745985	0.424168	0.854938	0.208478	0	0.752577	0.208727	1	0.16045	0	0	0	0	0	0	0	0.230163	0	0	0	0	0
232	0	0.45071	0	0	0	0	0	0	0	0	0.274115	0	0.480658	0	0.678428	0.241687	0	0.426074	0.153091	0	0	0	0	0.396326	0	0	0	0.260102	0.480658	0.176145	0.767787	0.639326	0	0.768706	0.16045	1	0	0	0	0.638498	0	0.638498	0	0.260816	0	0	0	0	0
237	0.058722	0.0829027	0	0	0	0.173785	0	0.0384805	0	0	0	0	0	0	0	0.0222277	0	0.0391856	0.0316791	0	0	0.0506153	0	0	0	0.0278916	0.0415586	0	0	0	0.0488856	0.0293991	0	0	0	0	1	0	0	0.058722	0	0.058722	0.024233	0	0.0293991	0	0	0.0488856	0.0262976
238	0	0	0	0	0	0	0	0	0	0	0	0	0	0.274721	0	0	0	0	0	0	0	0	0	0	0	0	0	0	0	0	0	0	0	0	0	0	0	1	0	0	0	0	0.27464	0	0	0	0	0	0
247	0	0	0	0	0	0	0	0	0	0	0	0	0	0	0	0	0	0	0	0	0	0	0	0	0	0	0	0	0	0	0	0	0	0	0	0	0	0	1	0	0	0	0	0	0	0	0	0	0
248	0.00344828	0.708325	0	0	0	0.010205	0	0.00225965	0	0	0	0	0	0	0	0.00130526	0	0.00230106	0.00186026	0	0	0.00297224	0	0	0	0.00163785	0.0024404	0	0	0	0.00287066	0.00172637	0	0	0	0.638498	0.058722	0	0	1	0	1	0.00142301	0.407075	0.00172637	0	0	0.00287066	0.00154425
251	0	0	0	0	0	0	0	0	0	0	0	0	0	0	0	0	0	0	0	0	0	0	0	0	0	0	0	0	0	0	0	0	0	0	0	0	0	0	0	0	1	0	0	0	0	0	0	0	0
254	0.00344828	0.708325	0	0	0	0.010205	0	0.00225965	0	0	0	0	0	0	0	0.00130526	0	0.00230106	0.00186026	0	0	0.00297224	0	0	0	0.00163785	0.0024404	0	0	0	0.00287066	0.00172637	0	0	0	0.638498	0.058722	0	0	1	0	1	0.00142301	0.407075	0.00172637	0	0	0.00287066	0.00154425
289	0.00142301	0.00200898	0	0	0	0.00421134	0	0.000932498	0	0.160302	0	0.263491	0	0.0754495	0	0.156207	0	0.000949583	0.00076768	0	0	0.00122656	0	0	0	0.000675896	0.00100709	0	0	0	0.00118464	0.000712427	0	0	0	0	0.024233	0.27464	0	0.00142301	0	0.00142301	1	0	0.000712427	0.411961	0.411961	0.343547	0.368979
291	0	0.28735	0.815556	0	0	0	0	0	0	0	0.699048	0	0.212153	0	0	0	0	0.271643	0	0	0	0.00485643	0	0	0	0	0	0.186557	0.212153	0.252677	0	0	0.271852	0	0.230163	0.260816	0	0	0	0.407075	0	0.407075	0	1	0.815204	0	0	0	0
296	0.00172637	0.00243726	0.999568	0	0	0.00510912	0	0.00113129	0	0	0.856772	0	0	0	0	0.000653474	0	0.00115202	0.000931337	0	0	0.00148804	0	0	0	0.000819986	0.00122178	0	0	0	0.00143719	0.000864304	0	0	0	0	0.0293991	0	0	0.00172637	0	0.00172637	0.000712427	0.815204	1	0	0	0.00143719	0.000773124
322	0	0	0	0	0	0	0	0	0	0	0	0.639602	0	0	0	0.377871	0	0	0	0	0	0	0	0	0	0	0	0	0	0	0	0	0	0	0	0	0	0	0	0	0	0	0.411961	0	0	1	1	0.831055	0.447059
333	0	0	0	0	0	0	0	0	0	0	0	0.639602	0	0	0	0.377871	0	0	0	0	0	0	0	0	0	0	0	0	0	0	0	0	0	0	0	0	0	0	0	0	0	0	0.411961	0	0	1	1	0.831055	0.447059
338	0.00287066	0.00405275	0	0	0	0.0084956	0	0.00188114	0	0	0	0.531545	0	0	0	0.315118	0	0.00191561	0.00154865	0	0	0.00247436	0	0	0	0.0013635	0.00203162	0	0	0	0.0023898	0.00143719	0	0	0	0	0.0488856	0	0	0.00287066	0	0.00287066	0.343547	0	0.00143719	0.831055	0.831055	1	0.372816
342	0.00154425	0.31721	0	0.307687	0	0.00457013	0	0.00101194	0	0	0	0.28594	0	0	0	0.169515	0	0.00103049	0.000833085	0	0	0.00133106	0	0	0	0.000733482	0.00109289	0	0	0	0.00128557	0.000773124	0	0	0	0	0.0262976	0	0	0.00154425	0	0.00154425	0.368979	0	0.000773124	0.447059	0.447059	0.372816	1
343	0	0	0	0	0	0	0	0	0	0	0	0.639602	0	0	0	0.377871	0	0	0	0	0	0	0	0	0	0	0	0	0	0	0	0	0	0	0	0	0	0	0	0	0	0	0.411961	0	0	1	1	0.831055	0.447059
345	0.00344828	0.708325	0	0.68706	0	0.010205	0	0.00225965	0	0	0	0	0	0	0	0.00130526	0	0.00230106	0.00186026	0	0	0.00297224	0	0	0	0.00163785	0.0024404	0	0	0	0.00287066	0.00172637	0	0	0	0	0.058722	0	0	0.00344828	0	0.00344828	0.00142301	0	0.00172637	0	0	0.00287066	0.447832
418	0	0	0	0	0	0	0	0	0	0	0	0	0	0	0	0	0	0	0	0	0	0	0	0	0	0	0	0	0	0	0	0	0	0	0	0	0	0	0.5547	0	0	0	0	0	0	0	0	0	0
419	0	0	0	0	0	0	0	0	0	0	0	0.639602	0	0	0	0.377871	0	0	0	0	0	0	0	0	0	0	0	0	0	0	0	0	0	0	0	0	0	0	0	0	0	0	0.411961	0	0	1	1	0.831055	0.447059
445	0.00142301	0.00200898	0	0	0	0.274673	0	0.120707	0	0	0	0.380598	0	0	0	0.156207	0	0.000949583	0.00076768	0	0	0.158771	0	0	0	0.000675896	0.00100709	0	0	0	0.00118464	0.000712427	0	0	0.103344	0	0.024233	0	0	0.00142301	0	0.00142301	0.509722	0	0.000712427	0.411961	0.411961	0.343547	0.553149
447	0	0	0	0	0	0	0	0	0	0	0	0.286039	0	0	0	0.168989	0	0	0	0	0	0	0	0	0	0	0	0.409197	0	0	0	0	0	0	0	0	0	0	0	0	0	0	0.184234	0	0	0.447214	0.447214	0.371659	0.199931
479	0	0	0	0	0	0	0	0	0	0	0	0	0	0	0	0	0	0	0	0	0	0	0	0	0	0	0	0	0	0	0	0	0	0	0	0	0	0	0	0	0	0	0	0	0	0	0	0	0
484	0.00344828	0.00486821	0	0	0	0.010205	0	0.00225965	0	0.388447	0	0	0	0	0	0.00130526	0	0.00230106	0.00186026	0	0	0.00297224	0	0	0	0.00163785	0.0024404	0	0	0	0.00287066	0.00172637	0	0	0	0	0.058722	0	0	0.00344828	0	0.00344828	0.412673	0	0.00172637	0	0	0.00287066	0.00154425
509	0	0	1	0	0	0	0	0	0	0	0.857143	0	0	0	0	0	0	0	0	0	0	0	0	0	0	0	0	0	0	0	0	0	0	0	0	0	0	0	0	0	0	0	0	0.815556	0.999568	0	0	0	0
529	0	0	0	0	0	0.284283	0	0.125895	0	0	0	0.123091	0	0	0	0	0	0	0	0	0	0.165596	0	0	0	0	0	0	0	0	0	0	0	0	0.108625	0	0	0	0	0	0	0	0	0	0	0	0	0	0
533	0	0	1	0	0	0	0	0	0	0	0.857143	0	0	0	0	0	0	0	0	0	0	0	0	0	0	0	0	0	0	0	0	0	0	0	0	0	0	0	0	0	0	0	0	0.815556	0.999568	0	0	0	0
686	0	0	0	0	0	0	0	0	0	0	0	0	0	0	0	0	0	0	0	0	0	0	0	0	0	0	0	0	0	0	0	0	0	0	0	0	0	0	0	0	0	0	0	0	0	0	0	0	0
700	0.00154425	0.00218014	0	0	0	0.00457013	0	0.00101194	0	0	0	0.28594	0	0	0	0.169515	0	0.00103049	0.000833085	0	0	0.00133106	0	0	0	0.000733482	0.00109289	0	0	0	0.00128557	0.000773124	0	0	0	0	0.0262976	0	0	0.00154425	0	0.00154425	0.184808	0	0.000773124	0.447059	0.447059	0.372816	0.200553
706	0.058722	0.0829027	0	0	0	0.173785	0	0.0384805	0	0	0	0	0	0	0	0.0222277	0	0.0391856	0.0316791	0	0	0.0506153	0	0	0	0.0278916	0.0415586	0	0	0	0.0488856	0.0293991	0	0	0	0	1	0	0	0.058722	0	0.058722	0.024233	0	0.0293991	0	0	0.0488856	0.0262976
1040	0.830614	0	0	0.572656	0.83205	0	0	0	0	0	0	0	0	0	0	0	0	0	0	0	0	0	0	0	0	0	0	0	0.432887	0	0	0	0	0	0	0	0	0	0	0	0	0	0	0	0	0	0	0.307324	0
1055	0.058722	0.0829027	0	0	0	0.173785	0	0.0384805	0	0	0	0	0	0	0	0.0222277	0	0.0391856	0.0316791	0	0	0.0506153	0	0	0	0.0278916	0.0415586	0	0	0	0.0488856	0.0293991	0	0	0	0	1	0	0	0.058722	0	0.058722	0.024233	0	0.0293991	0	0	0.0488856	0.0262976
1067	0.00172637	0.00243726	0.999568	0	0	0.00510912	0	0.00113129	0	0	0.856772	0	0	0	0	0.000653474	0	0.00115202	0.000931337	0	0	0.00148804	0	0	0	0.000819986	0.00122178	0	0	0	0.00143719	0.000864304	0	0	0	0	0.0293991	0	0	0.00172637	0	0.00172637	0.000712427	0.815204	1	0	0	0.00143719	0.000773124
1076	0	0	0.986394	0.0377157	0	0	0	0	0	0	0.845481	0	0	0	0	0	0	0	0	0	0	0	0	0	0	0	0	0	0	0	0	0	0	0	0	0	0	0	0	0	0	0	0	0.80446	0.985968	0	0	0	0
1162	0.00258816	0.00365392	0	0	0	0.00765955	0	0.00169602	0	0	0	0	0.346507	0	0.48908	0.000979681	0	0.0017271	0.360078	0	0	0.00223086	0	0	0	0.00122932	0.00183169	0.609402	0.346507	0.412695	0.555653	0.00129576	0	0.554161	0.375923	0.425987	0.0440748	0	0	0.00258816	0	0.00258816	0.00106806	0	0.00129576	0	0	0.00215462	0.00115906
1171	0	0	0	0	0	0	0	0	0	0	0	0	0	0	0	0	0.131662	0	0	0	0	0	0	0	0	0	0	0.162884	0.0926163	0	0	0	0.118678	0	0	0	0	0	0	0	0	0	0	0	0	0	0	0.131504	0
1193	0	0	0	0	0	0	0	0	0	0	0	0	0.346844	0	0.489555	0	0	0	0.35903	0	0	0	0	0	0	0	0	0.609994	0.346844	0.413096	0.554037	0	0	0.5547	0.376288	0.426401	0	0	0	0	0	0	0	0	0	0	0	0	0
1194	0	0	0	0	0	0	0	0	0	0	0	0	0	0	0.367167	0	0	0	0	0	0.333333	0	0	0	0	0	0	0	0	0	0	0	0	0	0	0	0	0	0	0	0	0	0	0	0	0	0	0	0
1202	0	0	0	0	0	0	0	0	0	0	0	0	0	0	0	0	0	0	0	0	0	0	0	0	0	0	0	0.323498	0	0	0	0	0	0	0	0	0	0	0	0	0	0	0	0	0	0	0	0	0
1205	0	0	0	0	0	0	0	0	0	0	0	0	0	0	0	0	0.5547	0	0	0	0	0	0	0	0	0	0	0	0	0	0	0	0	0	0	0	0	0	0	0	0	0	0	0	0	0	0	0	0
1209	0.00140978	0.289589	0.816261	0	0	0.00417218	0	0.000923828	0	0	0.699652	0	0	0	0	0.000533636	0	0.000940755	0.000760543	0	0	0.00121516	0	0	0	0.000669613	0.000997725	0	0	0	0.00117363	0.000705803	0	0	0	0.261041	0.0240077	0	0	0.408836	0	0.408836	0.000581778	0.832134	0.816614	0	0	0.00117363	0.000631344
1293	0	0.302003	0	0.294963	0	0	0	0	0	0	0	0	0	0	0	0	0	0	0	0	0	0	0	0	0	0	0	0	0	0	0	0	0	0	0	0	0	0	0	0	0	0	0	0	0	0	0	0.158296	0.191597
1294	0	0	0	0	0	0	0	0	0	0	0	0.452267	0	0	0	0.267195	0	0	0	0	0	0	0	0	0	0	0	0.323498	0	0	0	0	0	0	0	0	0	0	0	0	0	0	0.2913	0	0	0.707107	0.707107	0.587645	0.316118
1295	0.667306	0.00324859	0	0.458479	0.666155	0.00680988	0	0.00150788	0	0	0	0	0.0866444	0	0	0.000871005	0	0.00153551	0.00124137	0	0	0.00198339	0	0	0	0.00109295	0.0016285	0.304763	0.346578	0	0.00191561	0.00115202	0	0	0	0	0.0391856	0	0	0.00230106	0	0.00230106	0.000949583	0	0.00115202	0	0	0.00191561	0.00103049
1316	0	0	0	0	0	0	0	0	0	0	0	0.639602	0	0	0	0.377871	0	0	0	0	0	0	0	0	0	0	0	0	0	0	0	0	0	0	0	0	0	0	0	0	0	0	0.411961	0	0	1	1	0.831055	0.447059
1324	0	0	0	0	0	0	0	0	0	0	0	0	0	0	0	0	0.175412	0	0	0	0	0	0	0	0	0	0	0	0	0	0	0	0	0	0	0	0	0	0	0	0	0	0	0	0	0	0	0	0
1325	0	0	0	0	0	0	0	0	0	0	0	0	0	0	0	0	0	0	0	0	0	0	0	0	0	0	0	0	0	0	0	0	0	0	0	0	0	0	0	0	0	0	0	0	0	0	0	0	0
1378	0	0	0	0	0	0	0	0	0	0	0	0.639602	0	0	0	0.377871	0	0	0	0	0	0	0	0	0	0	0	0	0	0	0	0	0	0	0	0	0	0	0	0	0	0	0.411961	0	0	1	1	0.831055	0.447059
1384	1	0.00486821	0	0.68706	0.998274	0.010205	0	0.00225965	0	0	0	0	0	0	0	0.00130526	0	0.00230106	0.00186026	0	0	0.00297224	0	0	0	0.00163785	0.0024404	0	0.519368	0	0.00287066	0.00172637	0	0	0	0	0.058722	0	0	0.00344828	0	0.00344828	0.00142301	0	0.00172637	0	0	0.00287066	0.00154425
1391	0.00287066	0.00405275	0	0	0	0.0084956	0	0.00188114	0	0	0	0.531545	0	0	0	0.315118	0	0.00191561	0.00154865	0	0	0.00247436	0	0	0	0.0013635	0.00203162	0	0	0	0.0023898	0.00143719	0	0	0	0	0.0488856	0	0	0.00287066	0	0.00287066	0.495708	0	0.00143719	0.831055	0.831055	0.693043	0.372816
1399	0.0051613	0.00728663	0	0	0	0.0152747	0	0.0033822	0	0	0	0	0	0	0	0.00195368	0	0.00344417	0.0027844	0	0	0.00444878	0	0	0	0.0024515	0.00365274	0	0	0	0.00429674	0.00258399	0	0	0	0	0.0878938	0	0	0.0051613	0	0.0051613	0.00212993	0	0.00258399	0	0	0.00429674	0.00231139
1412	0.00438072	0.00618462	0	0	0	0.845578	0	0.371594	0	0.0789579	0	0.360513	0	0	0.149007	0.00165821	0	0.00292328	0.0023633	0	0	0.50388	0	0.125735	0	0.00208074	0.00310031	0	0	0	0.00364692	0.0021932	0	0	0.318144	0	0.074601	0	0	0.00438072	0	0.00438072	0.00180781	0.00715781	0.0021932	0	0	0.00364692	0.00196183
1473	0	0	0	0	0	0	0	0	0	0	0.200476	0	0	0	0	0	0	0	0	0	0	0.0125347	0	0	0	0.2218	0	0	0	0	0	0	0	0	0	0	0	0	0.701665	0	0	0	0	0.00594029	0	0	0	0	0
1508	0.39931	0	0	0.275299	0.4	0	0	0	0	0	0	0	0.260133	0	0	0	0	0	0.215418	0	0	0	0	0	0	0	0	0	0.208106	0	0	0	0	0	0	0	0	0	0	0	0	0	0	0	0	0	0	0	0
1511	0	0.229297	0.650791	0	0	0	0	0	0	0.0562744	0.557821	0	0	0	0	0	0	0	0	0	0	0	0	0	0	0	0	0	0	0	0	0	0	0	0	0.208124	0	0	0	0.324834	0	0.324834	0	0.663446	0.65051	0	0	0	0
1513	0	0	0	0	0	0	0.5547	0.241912	0	0	0	0	0	0	0	0	0	0	0	0	0	0	0	0	0.5547	0	0	0.380659	0	0	0	0	0	0	0	0	0	0	0	0	0	0	0	0	0	0	0	0	0
1515	0	0	0.611577	0	0	0.200757	0	0.0889054	0	0	0.524209	0.0869257	0	0	0.0561376	0	0	0	0	0	0.0509647	0.116942	0	0.18948	0	0	0.216038	0	0	0	0	0	0	0	0.0767097	0	0	0	0	0	0	0	0	0.498775	0.611312	0	0	0	0
1519	0.00147992	0.00208932	0.856871	0	0	0.00437975	0	0.000969789	0	0	0.734461	0	0	0	0	0.000560184	0	0.000987558	0.00079838	0	0	0.00127561	0	0	0	0.000702926	0.00104736	0	0	0	0.00123202	0.000740917	0	0	0	0	0.0252021	0	0	0.00147992	0	0.00147992	0.255553	0.698826	0.857241	0	0	0.00123202	0.192199
1527	0.0051613	0.00728663	0	0	0	0.996247	0	0.437807	0	0	0	0.424751	0	0	0	0.00195368	0	0.00344417	0.0027844	0	0	0.575869	0	0	0	0.0024515	0.00365274	0	0	0	0.00429674	0.00258399	0	0	0.374832	0	0.0878938	0	0	0.0051613	0	0.0051613	0.00212993	0	0.00258399	0	0	0.00429674	0.00231139
1530	0.830614	0	0	0.572656	0.83205	0	0	0	0	0	0.158486	0	0	0	0	0	0	0	0	0	0	0	0	0	0	0.175343	0	0	0.432887	0	0	0	0	0	0	0	0	0	0	0	0	0	0	0	0	0	0	0	0
1581	0.00163785	0.00231229	0.948314	0	0	0.00484715	0	0.00107328	0	0	0.812841	0	0	0	0	0.000619966	0	0.00109295	0.000883582	0	0	0.00141174	0	0	0	0.000777941	0.00115914	0	0	0	0.0013635	0.000819986	0	0	0	0	0.0278916	0	0	0.00163785	0	0.00163785	0.000675896	0.773404	0.948724	0	0	0.0013635	0.000733482
1644	0.00438072	0.00618462	0	0	0	0.0129646	0.845478	0.371594	0	0.0789579	0	0	0	0	0.149007	0.00165821	0	0.00292328	0.0023633	0	0	0.0188798	0	0.125735	0.845478	0.00208074	0.00310031	0	0	0	0.00364692	0.0021932	0	0	0	0	0.074601	0	0	0.00438072	0	0.00438072	0.00180781	0.00715781	0.0021932	0	0	0.00364692	0.00196183
1700	0	0	0	0	0	0	0	0	0	0	0	0.532181	0	0	0	0.314408	0	0	0	0	0	0	0	0	0	0	0	0	0	0	0	0	0	0	0	0	0	0	0	0	0	0	0.342772	0	0	0.83205	0.83205	0.69148	0.371976
1713	0	0	0	0	0	0	0	0	0	0	0.285714	0	0	0	0	0	0	0	0	0	0	0	0	0	0	0.316105	0	0	0	0	0	0	0	0	0	0	0	0	0	0	0	0	0	0	0	0	0	0	0
1736	0.00344828	0.00486821	0	0	0	0.010205	0	0.00225965	0	0	0	0	0	0	0	0.00130526	0	0.00230106	0.00186026	0	0	0.00297224	0	0	0	0.00163785	0.0024404	0	0	0	0.00287066	0.00172637	0	0	0	0	0.058722	0	0	0.00344828	0	0.00344828	0.00142301	0	0.00172637	0	0	0.00287066	0.00154425
1748	0	0	0	0	0	0	0	0	0	0	0	0	0	0	0	0	0	0	0	0	0	0	0	0.619644	0	0	0.706496	0	0	0	0	0	0	0	0	0	0	0	0	0	0	0	0	0	0	0	0	0	0
1786	0	0	0	0	0	0	0	0	0	0	0	0	0	0	0	0	0	0	0	0	0	0.0118279	0	0	0	0	0	0	0	0	0	0	0	0	0	0	0	0	0	0	0	0	0	0.00560533	0	0	0	0	0
1807	0	0	0	0	0	0	0	0	0	0	0	0	0	0	0	0	0	0	0	0	0	0	0	0	0	0	0	0	0	0	0	0	0	0	0	0	0	0	0	0	0	0	0	0	0	0	0	0	0
1827	0.058722	0.0829027	0	0	0	0.173785	0	0.0384805	0	0	0	0	0	0	0	0.0222277	0	0.0391856	0.0316791	0	0	0.0506153	0	0	0	0.0278916	0.0415586	0	0	0	0.0488856	0.0293991	0	0	0	0	1	0	0	0.058722	0	0.058722	0.024233	0	0.0293991	0	0	0.0488856	0.0262976
1837	0.00486821	0.503436	0	0	0	0.0144073	0	0.00319014	0	0	0	0	0	0	0	0.00184274	0	0.00324859	0.00262629	0	0	0.00419615	0	0	0	0.00231229	0.00344532	0	0	0	0.00405275	0.00243726	0	0	0	0.45071	0.0829027	0	0	0.708325	0	0.708325	0.00200898	0.28735	0.00243726	0	0	0.00405275	0.00218014
1851	0	0	0	0	0	0	0	0	0	0	0	0.465379	0	0	0	0.274942	0	0	0	0	0	0	0	0	0	0	0	0	0	0	0	0	0	0	0	0	0	0	0	0	0	0	0.299745	0	0	0.727607	0.727607	0.873429	0.325283
1852	1	0.00486821	0	0.68706	0.998274	0.010205	0	0.00225965	0	0	0	0	0	0	0	0.00130526	0	0.00230106	0.00186026	0	0	0.00297224	0	0	0	0.00163785	0.0024404	0	0.519368	0	0.00287066	0.00172637	0	0	0	0	0.058722	0	0	0.00344828	0	0.00344828	0.00142301	0	0.00172637	0	0	0.00287066	0.00154425
1861	0.00122099	0.00172378	0.706954	0	0	0.00361348	0	0.000800116	0	0	0.60596	0	0	0	0	0.000462176	0	0.000814776	0.000658697	0	0	0.00105243	0	0	0	0.000579943	0.000864118	0	0	0	0.00101647	0.000611287	0	0	0	0	0.0207928	0	0	0.00122099	0	0.00122099	0.291741	0.576561	0.70726	0	0	0.00101647	0.316597
1862	0.0134497	0.018988	0	0	0	0.0398037	0	0.00881355	0	0	0	0	0	0	0	0.00509102	0	0.00897504	0.00725577	0	0	0.0115929	0	0	0	0.00638827	0.00951855	0	0	0	0.0111967	0.00673354	0	0	0	0	0.229039	0	0	0.0134497	0	0.0134497	0.00555031	0	0.00673354	0	0	0.0111967	0.00602318
1867	0	0	0	0	0	0	0	0	0	0	0	0.639602	0	0	0	0.377871	0	0	0	0	0	0	0	0	0	0	0	0	0	0	0	0	0	0	0	0	0	0	0	0	0	0	0.411961	0	0	1	1	0.831055	0.447059
1875	0	0	0	0	0	0	0	0	0	0	0.154987	0	0	0	0	0	0	0.0677545	0	0	0	0.00484525	0.20342	0	0	0.171472	0	0	0	0	0	0	0	0	0.0574084	0	0	0	0	0	0	0	0	0.0022962	0	0	0	0	0
1883	0	0	0	0	0	0	0	0	0	0	0	0	0.23267	0.737154	0	0	0	0	0.240845	0	0	0	0	0	0	0	0	0	0	0	0	0	0	0	0	0	0	0	0	0	0	0	0	0	0	0	0	0	0
1889	0	0	0	0	0	0	0	0	0	0.132857	0	0	0	0	0	0	0	0.127939	0	0	0	0	0.384111	0.476024	0	0	0.542745	0	0	0	0	0	0	0	0.108402	0	0	0	0	0	0	0	0	0	0	0	0	0	0
1934	0.00515246	0.00727415	0	0	0	0.0152485	0	0.00337641	0	0	0	0	0	0	0	0.00195033	0	0.00343827	0.00277963	0	0	0.0103627	0	0	0	0.0024473	0.00364649	0	0	0	0.00428939	0.00257957	0	0	0	0	0.0877433	0	0	0.00515246	0	0.00515246	0.00212628	0.00280626	0.00257957	0	0	0.00428939	0.00230744
1936	0	0	0	0	0	0	0	0	0	0	0	0	0	0	0.367167	0	0	0	0	0	0.333333	0	0	0	0	0	0	0	0	0	0	0	0	0	0	0	0	0	0	0	0	0	0	0	0	0	0	0	0
1941	0	0	0	0	0	0	0	0	0	0	0	0	0.0990983	0.176606	0.139873	0.161945	0	0	0.10258	0.428571	0	0	0	0	0	0	0	0.174284	0.0990983	0.118027	0.158296	0	0	0.158486	0.107511	0.121829	0	0	0	0	0	0	0	0	0	0	0	0.316593	0
2013	0	0	0	0	0	0	0	0	0	0	0	0	0.260133	0	0	0	0	0	0	0	0	0	0	0	0	0	0	0	0	0	0	0	0	0	0	0	0	0	0	0	0	0	0	0	0	0	0	0	0
2035	0.00154425	0.00218014	0	0	0	0.00457013	0	0.293464	0.447059	0	0	0	0	0	0	0.000584535	0.371976	0.00103049	0.241595	0	0.298039	0.00133106	0	0	0	0.000733482	0.316938	0.204528	0	0.277018	0.00128557	0.000773124	0.298039	0	0.252335	0	0.0262976	0	0	0.00154425	0	0.00154425	0.000637269	0	0.000773124	0	0	0.00128557	0.000691563
2036	0.0051613	0.00728663	0	0	0	0.0152747	0.99613	0.437807	0	0	0	0	0	0	0	0.00195368	0	0.00344417	0.0027844	0	0	0.00444878	0	0	0.99613	0.0024515	0.00365274	0	0	0	0.00429674	0.00258399	0	0	0	0	0.0878938	0	0	0.0051613	0	0.0051613	0.00212993	0	0.00258399	0	0	0.00429674	0.00231139
2043	0.00344828	0.00486821	0	0	0	0.010205	0	0.00225965	0	0	0	0	0	0	0	0.00130526	0	0.00230106	0.00186026	0	0	0.00297224	0	0	0	0.00163785	0.0024404	0	0	0	0.00287066	0.00172637	0	0	0	0	0.058722	0	0	0.00344828	0	0.00344828	0.00142301	0	0.00172637	0	0	0.00287066	0.00154425
2044	0	0	0	0	0	0	0	0	0	0	0	0	0	0	0	0	0	0	0	0	0	0	0	0	0	0	0	0	0	0	0	0	0	0	0	0	0	0	0	0	0	0	0	0	0	0	0	0.236242	0
2054	0.407544	0	0	0.280976	0.408248	0	0	0	0	0.635428	0	0	0	0	0	0.617061	0	0	0	0	0	0	0	0.252969	0	0.774295	0.288426	0	0.212398	0	0	0	0	0	0	0	0	0	0	0	0	0	0	0	0	0	0	0	0
2055	0.00147992	0.00208932	0	0	0	0.00437975	0.285624	0.405803	0.428435	0	0	0	0	0	0	0.000560184	0.35648	0.000987558	0.23153	0	0.285624	0.00127561	0	0	0.285624	0.000702926	0.303735	0.196007	0	0.265477	0.00123202	0.000740917	0.285624	0	0.241823	0	0.0252021	0	0	0.00147992	0	0.00147992	0.000610721	0	0.000740917	0	0	0.00123202	0.000662754
2059	0	0	0	0	0	0	0	0	0	0	0	0	0	0	0	0	0	0	0	0	0	0	0	0	0	0	0	0	0	0	0	0	0	0	0	0	0	0	0	0	0	0	0	0	0	0	0	0	0
2061	0	0	0	0	0	0	0	0	0	0	0	0	0	0.78187	0	0	0	0	0	0	0	0	0	0	0	0	0	0	0	0	0	0	0	0	0	0	0	0	0	0	0	0	0	0	0	0	0	0.175202	0
2062	0	0	0	0	0	0	0	0	0	0	0	0	0	0	0	0	0	0	0	0	0	0	0	0.450857	0	0	0.514051	0	0	0	0	0	0	0	0	0	0	0	0	0	0	0	0	0	0	0	0	0.268747	0
2075	0	0	0	0.0526316	0	0	0	0.45023	0.688247	0	0	0	0	0	0	0	0.572656	0	0.370652	0	0.458831	0	0	0.426468	0	0	0.972488	0.31487	0	0.426468	0	0	0.458831	0	0.388469	0	0	0	0	0	0	0	0	0	0	0	0	0	0
2078	0	0	0	0	0	0	0	0	0	0.248881	0	0	0	0	0	0	0	0	0	0	0	0.244601	0	0	0	0	0	0	0	0	0	0	0	0	0	0	0	0	0	0	0	0	0	0	0	0	0	0	0
2101	0	0	0	0	0	0	0	0	0	0	0	0	0.109005	0	0.153856	0	0	0	0.112835	0	0	0.0112286	0	0	0	0	0	0.191707	0.109005	0.129826	0.174121	0	0	0.174329	0.118259	0.134008	0	0	0	0	0	0	0	0.00532132	0	0	0	0	0
2116	0	0	0	0	0	0	0	0	0	0	0	0	0	0	0	0	0	0	0	0	0	0	0	0	0	0	0	0	0.260133	0	0	0	0.333333	0	0	0	0	0	0	0	0	0	0	0	0	0	0	0	0
2122	0	0	0	0	0	0	0	0	0	0	0	0	0	0	0	0	0	0	0	0	0	0	0	0	0	0	0	0	0	0	0	0	0	0	0	0	0	0	0	0	0	0	0	0	0	0	0	0	0
2126	0.00344828	0.00486821	0	0	0	0.010205	0	0.6553	0.998274	0	0	0	0	0	0	0.00130526	0.830614	0.00230106	0.539476	0	0.665516	0.00297224	0	0	0	0.00163785	0.707717	0.456706	0	0.618575	0.00287066	0.00172637	0.665516	0	0.563459	0	0.058722	0	0	0.00344828	0	0.00344828	0.00142301	0	0.00172637	0	0	0.00287066	0.00154425
2130	0	0	0	0	0	0	0	0	0	0	0	0	0.192394	0	0.271556	0	0	0	0.199154	0	0	0	0	0	0	0	0	0.338364	0.192394	0.229145	0.307324	0	0	0.307692	0.208727	0.236525	0	0	0	0	0	0	0	0	0	0	0	0	0
2131	0	0	0.606092	0.0231745	0	0	0	0	0	0.471683	0.519507	0	0	0	0	0.458049	0	0	0	0	0	0	0	0.187781	0	0.574765	0.214101	0	0	0	0	0	0	0	0	0	0	0	0	0	0	0	0	0.494302	0.60583	0	0	0	0
2163	0	0	0	0	0	0	0	0	0	0.155647	0	0	0	0	0.293733	0	0	0	0	0	0	0	0	0.247858	0	0	0	0	0	0	0	0	0	0	0	0	0	0	0	0	0	0	0	0	0	0	0	0	0
2190	0	0	0	0	0	0	0	0	0	0	0	0	0.15204	0.637545	0.100988	0.116923	0	0	0.0740623	0.309426	0	0	0	0	0	0	0	0.125832	0.0715485	0.0852152	0.114289	0	0	0.114426	0.0776224	0.0879599	0	0	0	0	0	0	0	0	0	0	0	0	0
2196	0	0	0	0	0	0	0	0	0	0	0	0	0	0.777029	0.086542	0	0	0.0785071	0	0	0.0785674	0	0.235702	0	0	0	0	0	0	0	0	0	0	0	0.066519	0	0	0	0	0	0	0	0	0	0	0	0	0	0
2200	0.00143662	0.00202819	0	0	0	0.00425161	0	0.000941416	0	0	0	0	0.192337	0	0.271475	0.000543795	0	0.000958665	0.19987	0	0	0.00123829	0	0	0	0.000682361	0.00101672	0.338263	0.192337	0.229076	0.308428	0.00071924	0	0.3076	0.208665	0.236454	0.0244647	0	0	0.00143662	0	0.00143662	0.000592854	0	0.00071924	0	0	0.00119597	0.000643364
2208	0	0	0	0	0	0	0	0	0	0	0	0	0.159195	0.126092	0	0.115624	0	0	0.329577	0.305988	0.203992	0.00364416	0	0	0	0	0	0	0	0	0	0	0	0	0	0	0	0	0	0	0	0	0	0.00172699	0	0	0	0.113019	0
2210	0	0	0	0	0	0	0	0	0	0	0.183673	0	0.222971	0	0.314714	0.161945	0	0.285495	0.46161	0	0.571429	0	0	0.265562	0	0	0	0	0.222971	0	0.356167	0.428386	0	0.356593	0	0.274115	0	0	0	0	0	0	0	0	0	0	0	0	0
2211	0	0	0	0	0	0	0	0	0	0	0	0.452267	0	0	0	0.267195	0	0	0	0	0	0	0	0	0	0	0	0	0	0	0	0	0	0	0	0	0	0	0	0	0	0	0.2913	0	0	0.707107	0.707107	0.587645	0.316118
2212	0.027687	0.0390879	0	0	0	0.0819384	0	0.0181433	0	0.0146773	0	0	0	0.0431763	0.0709776	0.0104802	0	0.0184757	0.268856	0	0.353619	0.0715942	0	0.0233726	0	0.0131507	0.0195945	0	0	0	0.0230492	0.0138614	0	0	0	0	0.471492	0	0	0.027687	0	0.027687	0.0114257	0.0226193	0.0138614	0	0	0.0230492	0.0123991
2215	0	0	0	0	0	0	0	0	0	0.103765	0	0	0	0	0	0	0	0	0.323127	0	0.4	0.114728	0	0	0	0	0	0	0	0	0	0	0	0	0	0	0	0	0	0	0	0	0	0	0	0	0	0	0
2216	0	0	0	0	0	0	0	0	0	0.0246443	0	0.126588	0	0.0815581	0.119177	0.0747873	0	0.131844	0	0.197917	0.0659725	0.075689	0.395835	0.0392443	0	0	0	0	0	0	0	0	0	0	0.111711	0	0	0	0	0	0	0	0	0	0	0	0	0	0
2220	0	0	0	0	0	0	0	0	0	0.0464993	0	0.318466	0.129523	0.136787	0.17916	0	0	0	0.134074	0	0.0829854	0	0	0.0740469	0	0	0	0	0	0	0	0	0	0	0	0	0	0	0	0	0	0	0	0	0	0	0	0	0
2222	0	0	0	0	0	0	0	0	0	0.275148	0	0	0	0	0	0	0	0	0.380809	0	0.471405	0	0	0	0	0	0	0	0	0	0	0	0	0	0	0	0	0	0	0	0	0	0	0	0	0	0	0	0
2223	0	0.302003	0	0.36051	0	0	0	0	0	0.166765	0	0.274115	0	0	0	0	0	0.142747	0	0	0	0	0.428571	0	0	0	0	0	0	0	0	0	0	0	0.12095	0	0	0	0	0	0	0	0.176555	0	0	0	0	0	0.191597
2226	0	0	0	0	0	0	0	0	0	0.0763941	0	0	0	0.134837	0.32438	0	0	0	0	0	0.163605	0	0	0.121652	0	0	0	0	0	0.0243305	0	0	0	0	0	0	0	0	0	0	0	0	0	0	0	0	0	0.27193	0
2227	0	0	0	0	0	0	0	0	0	0	0	0	0	0	0	0	0.5547	0	0	0	0	0	0	0	0	0	0	0	0	0	0	0	0	0	0	0	0	0	0	0	0	0	0	0	0	0	0	0	0
2228	0.00258816	0.00365392	0	0	0	0.00765955	0	0.00169602	0	0	0	0	0	0	0	0.000979681	0	0.0017271	0.00139625	0	0	0.00223086	0	0	0	0.00122932	0.00183169	0	0	0	0.00215462	0.00129576	0	0	0	0	0.0440748	0	0	0.00258816	0	0.00258816	0.00106806	0	0.00129576	0	0	0.00215462	0.00115906
2232	0.00183099	0.376112	0	0.405356	0	0.353423	0	0.155314	0	0	0	0.489718	0	0	0	0.200992	0	0.00122183	0.000987779	0	0	0.204292	0	0.328456	0	0.00086968	0.37579	0	0	0	0.00152429	0.000916684	0	0	0.132973	0	0.0311807	0	0	0.00183099	0	0.00183099	0.219125	0	0.000916684	0.530072	0.530072	0.442044	0.474767
2235	0	0	0	0	0	0	0	0	0	0	0	0	0	0	0	0	0	0	0	0	0	0	0	0	0	0	0	0	0	0	0	0	0	0	0	0	0	0	0	0	0	0	0	0	0	0	0	0	0
2236	0.0017234	0.00243306	0.997844	0	0	0.00510032	0	0.00112934	0	0	0.855295	0	0	0	0	0.000652347	0	0.00115003	0.000929731	0	0	0.00742739	0	0	0	0.000818573	0.00121968	0	0	0	0.00143471	0.000862814	0	0	0	0	0.0293484	0	0	0.0017234	0	0.0017234	0.000711198	0.816614	0.998276	0	0	0.00143471	0.000771791
2238	0	0	0	0	0	0	0	0	0	0	0	0	0	0	0	0	0	0	0	0	0	0	0	0	0	0	0	0	0	0	0	0	0	0	0	0	0	0	0	0	0	0	0	0	0	0	0	0	0
2239	0	0	0	0	0	0	0	0	0	0	0	0	0	0	0	0	0	0	0	0	0	0	0	0	0	0	0	0	0	0	0	0	0	0	0	0	0	0	0	0	0	0	0	0	0	0	0	0	0
2240	0	0	0	0	0	0	0	0	0	0.057806	0	0	0	0	0.10909	0	0	0	0	0	0	0	0	0.092052	0	0	0	0	0	0	0	0	0	0	0	0	0	0	0	0	0	0	0	0	0	0	0	0	0
2242	0	0	0	0	0	0	0	0	0	0.494958	0	0	0.238975	0.174722	0.103786	0.480651	0	0	0.247371	0	0	0	0	0	0	0.603127	0	0.129319	0.0735308	0.0875762	0.117456	0	0	0.117596	0.079773	0.0903969	0	0.635999	0	0	0	0	0.174671	0	0	0	0	0	0
2243	0.00362863	0.00512283	0	0	0	0.700407	0	0.307798	0	0	0	0.298619	0	0	0	0.00137352	0	0.00242141	0.00195756	0	0	0.417373	0	0	0	0.00172351	0.00256804	0	0	0	0.0030208	0.00181666	0	0	0.263524	0	0.0617933	0	0	0.00362863	0	0.00362863	0.00149744	0.00592893	0.00181666	0	0	0.0030208	0.00162501
2244	0	0	0	0	0	0	0	0	0	0.0385784	0	0	0.46566	0.255344	0.275038	0.234146	0	0.412779	0.148314	0.619644	0	0	0	0.0614334	0	0	0	0.535471	0.46566	0.554608	0.228871	0	0.413096	0.229145	0.505191	0.176145	0	0	0	0	0	0	0	0.252677	0	0	0	0	0
2248	0	0.44944	0	0	0	0	0	0	0	0	0	0	0.147478	0	0.208159	0	0	0	0.152659	0	0	0.00759586	0	0	0	0	0	0.259369	0.147478	0.175648	0.235576	0	0	0.235858	0.159998	0.589243	0	0	0	0.636698	0	0.636698	0	0.26368	0	0	0	0	0
2250	0	0	0	0	0	0	0	0	0	0.696076	0	0	0	0	0	0.675956	0	0	0	0	0	0	0	0	0	0.848198	0	0	0	0	0	0	0	0	0	0	0	0	0	0	0	0	0	0	0	0	0	0	0
2251	0	0	0	0	0	0.419913	0	0.185959	0	0	0	0.181818	0	0	0	0	0	0	0	0	0	0.244601	0	0	0	0	0	0	0	0	0	0	0	0	0.16045	0	0	0	0	0	0	0	0	0	0	0	0	0	0
2254	0.00344828	0.00486821	0	0	0	0.010205	0	0.00225965	0	0	0	0	0	0	0	0.00130526	0	0.00230106	0.00186026	0	0	0.00297224	0	0	0	0.00163785	0.0024404	0	0	0	0.00287066	0.00172637	0	0	0	0	0.058722	0	0	0.00344828	0	0.00344828	0.00142301	0	0.00172637	0	0	0.00287066	0.00154425
2257	0	0	0	0	0	0	0	0	0	0	0	0	0	0	0	0	0	0	0	0	0	0	0	0.619644	0	0	0.706496	0	0	0	0	0	0	0	0	0	0	0	0	0	0	0	0	0	0	0	0	0	0
2259	0.00236769	0.00334266	0	0.0524172	0	0.00700707	0	0.449948	0.685444	0	0	0	0	0	0	0.000896227	0.570324	0.00157997	0.37042	0	0.456963	0.0102041	0	0.424732	0	0.0011246	0.970203	0.313588	0	0.424732	0.00197108	0.00118538	0.456963	0	0.386887	0	0.0403202	0	0	0.00236769	0	0.00236769	0.00097708	0.00386864	0.00118538	0	0	0.00197108	0.00106033
2260	0	0.268481	0	0	0	0.250135	0	0.110773	0	0	0	0.108306	0.484542	0	0.124347	0	0	0	0.501566	0	0	0.145705	0	0	0	0	0	0.154939	0.0880985	0.104927	0.140726	0	0	0.140894	0.191155	0.351995	0	0	0	0.380343	0	0.380343	0	0.155364	0	0	0	0	0
2261	0.00287066	0.00405275	0	0	0	0.0084956	0	0.00188114	0	0	0	0	0	0	0	0.00108662	0	0.00191561	0.00154865	0	0	0.00247436	0	0	0	0.0013635	0.00203162	0	0	0	0.0023898	0.00143719	0	0	0	0	0.0488856	0	0	0.00287066	0	0.00287066	0.00118464	0	0.00143719	0	0	0.0023898	0.00128557
2262	0	0	0	0	0	0.696347	0	0.308378	0	0	0	0.301511	0	0	0	0	0	0	0	0	0	0.405625	0	0	0	0	0	0	0	0	0	0	0	0	0.266076	0	0	0	0	0	0	0	0	0	0	0	0	0	0
2263	0	0	0	0	0	0	0	0	0	0.485508	0	0	0.144254	0.514159	0.203608	0.471474	0	0	0.149322	0	0	0.00742981	0	0	0	0.591612	0	0.253699	0.144254	0.171808	0.230426	0	0	0.230702	0.1565	0.177342	0	0	0.207952	0	0	0	0	0.00352104	0	0	0	0	0
2264	0.407544	0	0	0.280976	0.408248	0	0	0	0	0.635428	0	0	0.212398	0	0	0.617061	0	0.271956	0	0	0	0	0	0	0	0.774295	0	0.186772	0.424795	0.252969	0	0	0.272166	0	0.230429	0	0	0	0	0	0	0	0	0.166475	0	0	0	0	0
2265	0	0.179309	0	0.291882	0	0	0	0	0	0.396055	0	0.162751	0	0.0466031	0	0.480759	0	0	0	0	0	0	0	0	0	0.48261	0	0	0	0	0	0	0	0	0	0	0	0.169638	0	0	0	0	0.151416	0	0	0.254457	0.254457	0.211468	0.227514
86	0	0	0	0	0	0	0	0	0	0	0.329238	0	0.399679	0	0.705163	0.290289	0	0.511754	0	0	0.128037	0	0	0.476024	0	0	0	0	0.399679	0	0.638435	0.767889	0	0.639199	0	0.491356	0	0	0	0	0	0	0	0	0	0	0	0	0
88	0	0	0	0	0	0	0	0	0	0	0	0	0	0	0	0	0	0	0	0	0	0	0	0	0	0	0	0	0	0	0	0	0	0	0	0	0	0	0	0	0	0	0	0	0	0	0	0	0
90	0	0	0	0	0	0	0	0	0	0.597858	0	0	0	0	0	0.580577	0	0	0	0	0	0	0	0.238012	0	0.728515	0.271373	0	0	0	0	0	0	0	0	0	0	0	0	0	0	0	0	0	0	0	0	0	0
92	0	0	0	0	0	0	0	0	0	0	0.187044	0	0.227063	0.359694	0.320489	0.494749	0	0.363417	0	0.872872	0	0	0.218218	0.270435	0	0	0	0	0.227063	0	0.362702	0.436247	0	0.363137	0.0615846	0.279145	0	0	0	0	0	0	0	0	0	0	0	0	0
94	0	0	0	0	0	0	0	0	0	0	0	0.286039	0	0	0	0	0	0	0.48169	0	0.596285	0	0	0	0	0	0	0	0	0	0	0	0	0	0	0	0	0	0	0	0	0	0	0	0	0	0	0	0
99	0	0	0	0	0	0	0	0	0	0.128705	0.159473	0	0.193593	0	0.273248	0.140607	0	0.247879	0	0	0	0.426908	0	0.230572	0	0	0	0	0.193593	0	0.309239	0.371943	0	0.309609	0	0.237999	0	0	0	0	0	0	0	0	0	0	0	0	0
101	0	0	0	0	0	0	0	0	0	0	0.246298	0	0.298995	0	0.527523	0.217161	0	0.382836	0	0	0.0957826	0.439558	0	0.356107	0	0	0	0	0.298995	0	0.477604	0.574447	0	0.478176	0	0.367577	0	0	0	0	0	0	0	0	0	0	0	0	0
122	0	0	0	0	0	0	0	0.244474	0.373718	0	0.160165	0	0.388865	0	0.274433	0.141217	0.310952	0.248954	0.402528	0	0.249145	0	0	0.231572	0	0	0.26403	0.170974	0.194433	0.268623	0.31058	0.373556	0.249145	0.310952	0.210938	0.239031	0	0	0	0	0	0	0	0	0	0	0	0	0
128	0	0	0	0	0	0	0	0	0	0	0	0	0.192394	0	0.271556	0	0	0	0.199154	0	0	0	0	0.515575	0	0	0.58784	0.338364	0.192394	0.229145	0.307324	0	0	0.307692	0.208727	0.236525	0	0	0	0	0	0	0	0	0	0	0	0	0
130	0	0	0	0.229416	0	0	0	0	0	0	0	0	0	0	0	0	0	0	0	0	0	0	0	0	0	0	0	0	0	0	0	0	0	0	0	0	0	0	0	0	0	0	0	0	0	0	0	0	0
137	0	0	0	0	0	0	0	0.433751	0.663056	0.172005	0	0	0	0	0	0	0.551696	0	0.357086	0	0.442037	0.130734	0	0	0	0	0.468446	0.303345	0	0.476596	0	0	0.442037	0	0.37425	0	0	0	0	0	0	0	0	0.00187114	0	0	0	0	0
138	0	0	0	0	0	0	0	0	0	0.248881	0.274115	0	0.332763	0	0.469681	0.241687	0	0.426074	0	0	0	0.244601	0	0.396326	0	0	0	0	0.332763	0	0.531545	0.639326	0	0.532181	0	0.409091	0	0	0	0	0	0	0	0	0	0	0	0	0
139	0	0	0	0	0	0	0	0	0	0	0.274115	0	0.332763	0.117141	0.469681	0.241687	0	0.426074	0	0	0	0	0	0.396326	0	0	0	0	0.332763	0	0.531545	0.639326	0	0.532181	0	0.409091	0	0.426401	0	0	0	0	0.117107	0	0	0	0	0	0
142	0	0	0	0	0	0	0	0	0	0	0.311832	0	0.378549	0	0.534306	0.274942	0	0.484699	0	0	0	0.278257	0	0.450857	0	0	0	0	0.378549	0	0.604682	0.727292	0	0.605406	0	0.465379	0	0	0	0	0	0	0	0	0	0	0	0	0
148	0.00177638	0.00250786	0	0	0	0.00525711	0	0.00116406	0	0	0.220397	0	0.267552	0	0.377638	0.194997	0	0.343762	0.000958313	0	0	0.00153114	0	0.637317	0	0.000843738	0.36458	0	0.267552	0	0.428858	0.514927	0	0.42789	0	0.328922	0.0302506	0	0	0.00177638	0	0.00177638	0.000733062	0	0.000889339	0	0	0.00147882	0.000795518
153	0	0	0	0	0	0	0	0.329658	0.503935	0	0	0	0	0	0	0	0.419299	0	0.271392	0	0.335957	0.385437	0	0	0	0	0.356028	0.230548	0	0.362222	0	0	0.335957	0	0.284437	0	0	0	0	0	0	0	0	0	0	0	0	0	0
156	0	0	0	0	0	0	0	0	0	0	0	0	0	0.78187	0	0	0	0	0	0	0	0.181401	0	0	0	0	0	0	0	0	0	0	0	0	0	0	0	0	0	0	0	0	0	0	0	0	0	0	0
159	0.00142301	0.00200898	0	0	0	0.00421134	0	0.000932498	0	0	0	0	0.0952574	0.679046	0.134452	0.000538644	0	0.000949583	0.0993719	0	0	0.00122656	0	0	0	0.000675896	0.00100709	0.167529	0.0952574	0.113453	0.153346	0.000712427	0	0.152343	0.103344	0.117107	0.024233	0	0	0.00142301	0	0.00142301	0.000587237	0	0.000712427	0	0	0.00118464	0.000637269
163	0	0	0	0	0	0	0	0	0	0	0	0	0	0	0	0	0	0	0	0	0	0.247775	0	0	0	0	0	0	0	0.0642349	0	0	0	0	0	0	0	0	0	0	0	0	0	0	0	0	0	0	0
164	0	0	0	0	0	0	0	0	0	0	0.2419	0	0.293655	0	0.414481	0.213283	0	0.375999	0.303973	0	0.376288	0	0	0.349747	0	0	0	0	0.367069	0	0.469075	0.564189	0.0940721	0.469636	0	0.361012	0	0	0	0	0	0	0	0	0	0	0	0	0
166	0	0	0	0	0	0	0	0	0	0.66706	0	0.274115	0	0	0	0.647779	0	0	0	0	0	0	0	0	0	0.812841	0	0	0	0	0	0	0	0	0	0	0	0	0	0	0	0	0	0	0	0	0	0	0
167	0	0	0	0	0	0	0	0	0	0	0.250042	0	0.30354	0	0.428434	0.220462	0	0.388656	0	0	0	0.446241	0	0.361521	0	0	0	0	0.30354	0.0578433	0.484865	0.58318	0	0.485445	0	0.373165	0	0	0	0	0	0	0	0	0	0	0	0	0
168	0	0	0	0.0540738	0	0	0	0	0	0	0.303046	0	0.367884	0.129505	0.519252	0.267195	0	0.471042	0	0	0	0.270417	0	0.438155	0	0	0	0	0.367884	0	0.587645	0.706801	0	0.588348	0	0.452267	0	0.471405	0	0	0	0	0.129467	0	0	0	0	0	0
174	0	0	0	0	0	0	0	0.364428	0.557086	0	0	0	0	0	0	0	0.463524	0	0.300016	0	0.371391	0.42609	0	0	0	0	0.393579	0.254864	0	0.345195	0	0	0.371391	0	0.314437	0	0	0	0	0	0	0	0	0	0	0	0	0	0
179	0	0	0	0	0	0	0	0	0	0	0.425636	0	0.516702	0	0.729303	0.375283	0	0.661592	0	0	0	0.0118279	0	0.6154	0	0	0	0	0.516702	0	0.825363	0.992721	0	0.826351	0	0.635221	0	0	0	0	0	0	0	0.00560533	0	0	0	0	0
181	0	0	0	0	0	0	0	0	0	0	0.257143	0	0.31216	0	0.4406	0.226723	0	0.399693	0	0	0	0	0	0.371787	0	0	0	0	0.31216	0	0.498633	0.599741	0	0.49923	0	0.383761	0	0	0	0	0	0	0	0	0	0	0	0	0
182	0	0	0	0	0	0	0	0	0	0	0.303046	0	0.367884	0	0.519252	0.267195	0	0.471042	0	0	0	0	0	0.438155	0	0	0	0	0.367884	0	0.587645	0.706801	0	0.588348	0	0.452267	0	0	0	0	0	0	0	0	0	0	0	0	0
186	0	0	0	0	0	0	0	0	0	0.386993	0.147541	0	0.179109	0	0.252804	0.130087	0	0.229333	0	0	0	0.139856	0	0.213321	0	0	0	0	0.179109	0.0341313	0.286102	0.344115	0	0.286444	0	0.220192	0	0	0	0	0	0	0	0.00388604	0	0	0	0	0
187	0	0	0	0	0	0	0	0	0	0	0.229996	0	0.279204	0	0.394084	0.202787	0	0.357496	0	0	0	0.205232	0	0.332536	0	0	0	0	0.279204	0	0.445991	0.536424	0	0.446525	0	0.343247	0	0	0	0	0	0	0	0	0	0	0	0	0
192	0	0	0	0	0	0	0	0	0	0	0.257143	0	0.31216	0	0.4406	0.226723	0	0.399693	0	0	0	0	0	0.371787	0	0	0	0	0.31216	0	0.498633	0.599741	0	0.49923	0	0.383761	0	0	0	0	0	0	0	0	0	0	0	0	0
193	0	0	0	0	0	0	0	0.544301	0.83205	0	0	0	0	0	0	0	1	0	0.448097	0	0.5547	0	0	0	0	0	0.58784	0.380659	0	0.515575	0	0	0.5547	0	0.469636	0	0	0	0	0	0	0	0	0	0	0	0	0	0
194	0	0	0	0	0	0	0	0	0	0	0	0	0	0	0	0	0	0	0.380809	0	0.471405	0	0	0	0	0	0	0	0	0	0	0	0	0	0	0	0	0	0	0	0	0	0	0	0	0	0	0	0
199	0	0	0	0	0	0	0	0	0	0	0	0	0.086711	0	0	0	0	0	0	0	0	0	0	0.413096	0	0	0.470997	0	0	0	0	0	0	0	0	0	0	0	0	0	0	0	0	0	0	0	0	0	0
203	0	0	0	0	0	0	0	0	0	0.125833	0.311832	0	0.378549	0	0.534306	0.274942	0	0.484699	0	0	0	0.278257	0	0.450857	0	0	0	0	0.378549	0	0.604682	0.727292	0	0.605406	0	0.465379	0	0	0	0	0	0	0	0	0	0	0	0	0
209	0	0	0	0	0	0	0	0.374644	0.572703	0	0.245444	0	0.297958	0	0.420555	0.216408	0.476517	0.381509	0.308426	0	0.381802	0.219017	0	0.354872	0	0	0.404612	0.262009	0.297958	0.411651	0.475948	0.572455	0.381802	0.476517	0.323252	0.366302	0	0	0	0	0	0	0	0	0	0	0	0	0
211	0	0	0	0	0	0	0	0	0	0	0.233036	0	0.282894	0	0.399293	0.205467	0	0.362221	0	0	0	0.415889	0	0.336931	0	0	0	0	0.282894	0.053909	0.451886	0.543515	0	0.452427	0	0.347783	0	0	0	0	0	0	0	0	0	0	0	0	0
214	0	0	0	0	0	0	0	0	0	0.407648	0.183673	0	0.222971	0	0.314714	0.161945	0	0.285495	0	0	0	0	0	0.265562	0	0	0	0	0.222971	0	0.356167	0.428386	0	0.356593	0	0.274115	0	0	0	0	0	0	0	0	0	0	0	0	0
215	0	0	0	0	0	0	0	0	0	0.248881	0.274115	0	0.332763	0	0.469681	0.241687	0	0.426074	0	0	0	0.244601	0	0.396326	0	0	0	0	0.332763	0	0.531545	0.639326	0	0.532181	0	0.409091	0	0	0	0	0	0	0	0	0	0	0	0	0
216	0	0	0	0	0	0	0	0	0	0.0940369	0.233036	0	0.282894	0	0.399293	0.205467	0	0.362221	0	0	0	0.415889	0	0.336931	0	0	0	0	0.282894	0.053909	0.451886	0.543515	0	0.452427	0	0.347783	0	0	0	0	0	0	0	0	0	0	0	0	0
222	0	0	0	0	0	0	0	0	0	0	0.356593	0	0.432887	0	0.611002	0.314408	0	0.554274	0	0	0	0	0	0.515575	0	0	0	0	0.432887	0	0.69148	0.831691	0	0.692308	0	0.532181	0	0	0	0	0	0	0	0	0	0	0	0	0
225	0	0	0	0	0	0	0	0	0	0	0	0	0	0	0	0	0	0	0	0	0	0	0	0	0	0	0	0	0	0	0	0	0	0	0	0	0	0	0	0	0	0	0	0	0	0	0	0	0
227	0	0	0	0	0	0	0	0	0	0	0.303046	0	0.367884	0	0.519252	0.267195	0	0.471042	0	0	0	0	0	0.876309	0	0	0.499568	0	0.367884	0	0.587645	0.706801	0	0.588348	0	0.452267	0	0	0	0	0	0	0	0	0	0	0	0	0
230	0	0	0	0	0	0	0	0.649688	0.993151	0	0	0	0	0	0	0	0.826351	0	0.534857	0	0.6621	0.0118279	0	0	0	0	0.701657	0.454362	0	0.6154	0	0	0.6621	0	0.560566	0	0	0	0	0	0	0	0	0.00560533	0	0	0	0	0
231	0	0	0	0	0	0	0	0	0	0.833825	0	0	0	0	0	0.647779	0	0	0	0	0	0.163897	0	0	0	0.812841	0	0	0	0	0	0	0	0	0	0	0	0	0	0	0	0	0	0	0	0	0	0	0
285	0	0	0	0	0	0	0	0	0	0	0	0	0	0	0	0	0	0	0	0	0	0	0	0	0	0	0	0	0	0	0	0	0	0	0	0	0	0	1	0	0	0	0	0	0	0	0	0	0
288	0	0	0	0	0	0	0	0	0	0	0	0	0	0	0	0	0	0	0	0	0	0	0	0	0	0	0	0	0	0	0	0	0	0	0	0	0	0	0	0	0	0	0	0	0	0	0	0	0
324	0	0	0	0	0	0	0	0	0	0	0	0	0	0	0	0	0	0	0	0	0	0	0	0	0	0	0	0	0	0	0	0	0	0	0	0	0	0	0	0	0	0	0	0	0	0	0	0	0
420	0	0	0	0	0	0	0	0	0	0	0	0	0	0	0	0	0	0	0	0	0	0	0	0	0	0	0	0	0	0	0	0	0	0	0	0	0	0	1	0	0	0	0	0	0	0	0	0	0
427	0	0	0	0	0	0	0	0	0	0	0	0	0	0	0	0	0	0	0	0	0	0	0	0	0	0	0	0	0	0	0	0	0	0	0	0	0	0	1	0	0	0	0	0	0	0	0	0	0
457	0	0	0	0	0	0	0	0	0	0	0	0	0	0	0	0	0	0	0	0	0	0	0	0	0	0	0	0	0	0	0	0	0	0	0	0	0	0	0.618853	0	0	0	0	0	0	0	0	0	0.138332
482	0	0	0	0	0	0	0	0	0	0	0	0	0	0	0	0	0	0	0	0	0	0	0	0	0	0	0	0	0	0	0	0	0	0	0	0	0	0	1	0	0	0	0	0	0	0	0	0	0
508	0	0	0	0	0	0	0	0	0	0.183432	0	0	0	0.194257	0	0	0	0	0	0	0	0	0	0	0	0	0	0	0	0	0	0	0	0	0	0	0	0.707107	0	0	0	0	0.1942	0	0	0	0	0	0
711	0	0	0	0	0	0	0	0	0	0.0434953	0	0	0	0	0.0820831	0	0	0	0	0	0	0	0	0.0692633	0	0	0	0	0	0	0	0	0	0	0	0	0	0	0.465746	0	0	0	0	0	0	0	0	0	0
1038	1	0.00486821	0	0.68706	0.998274	0.010205	0	0.00225965	0	0	0	0	0	0	0	0.00130526	0	0.00230106	0.00186026	0	0	0.00297224	0	0	0	0.00163785	0.0024404	0	0.519368	0	0.00287066	0.00172637	0	0	0	0	0.058722	0	0	0.00344828	0	0.00344828	0.00142301	0	0.00172637	0	0	0.00287066	0.00154425
1066	0	0	0	0	0	0	0	0	0	0	0	0	0	0	0	0	0	0	0	0	0	0	0	0	0	0	0	0	0	0	0	0	0	0	0	0	0	0	1	0	0	0	0	0	0	0	0	0	0
1154	0.0101667	0.0143532	0	0	0	0.030088	0	0.00666225	0	0	0	0	0	0	0	0.00384835	0.544209	0.00678431	0.0054847	0	0	0.0175264	0	0	0	0.00482895	0.00719516	0	0	0	0.00846371	0.00508994	0	0	0	0	0.173133	0	0	0.0101667	0	0.0101667	0.00419553	0.00415293	0.00508994	0	0	0.00846371	0.00455298
1222	0	0	0	0	0	0	0.707107	0.308378	0	0	0	0	0	0	0	0	0	0	0	0	0	0	0	0	0.707107	0	0	0	0	0	0	0	0	0	0	0	0	0	0	0	0	0	0	0	0	0	0	0	0
1227	0	0	0	0	0	0	0	0	0	0	0	0	0	0.219777	0	0	0	0	0	0	0	0	0	0.371787	0	0	0.423898	0	0	0	0	0	0	0	0	0	0	0.8	0	0	0	0	0.219712	0	0	0	0	0	0
1297	0	0	0	0	0	0	0	0	0	0	0	0	0	0	0	0	0	0	0	0	0	0	0	0	0	0	0	0	0	0	0	0	0	0	0	0	0	0	1	0	0	0	0	0	0	0	0	0	0
1464	0	0	0	0	0	0	0	0	0	0	0	0	0	0	0	0	0	0	0	0	0	0	0	0	0	0	0	0	0	0	0	0	0	0	0	0	0	0	0	0	0	0	0	0	0	0	0	0	0
1672	0	0	0	0	0	0	1	0.436113	0	0	0	0	0	0	0	0	0	0	0	0	0	0	0	0	1	0	0	0	0	0	0	0	0	0	0	0	0	0	0	0	0	0	0	0	0	0	0	0	0
1870	0	0	0	0	0	0	0	0	0	0	0	0	0	0.106737	0	0	0	0	0	0	0	0.0138815	0	0.361123	0	0	0.411739	0	0	0	0	0	0	0	0	0	0	0.388527	0	0	0	0	0.106705	0.00657853	0	0	0	0	0
1874	0	0	0	0	0	0	0	0	0	0	0	0	0	0	0	0	0	0	0	0	0	0	0	0.515575	0	0	0.58784	0	0	0	0	0	0	0	0	0	0	0	0	0	0	0	0	0	0	0	0	0	0
1888	0.00154425	0.00218014	0	0	0	0.00457013	0	0.00101194	0	0	0	0	0	0	0	0.000584535	0	0.00103049	0.000833085	0	0	0.00133106	0	0	0	0.000733482	0.00109289	0	0	0	0.00128557	0.000773124	0	0	0	0	0.0262976	0	0	0.00154425	0	0.00154425	0.000637269	0	0.000773124	0	0	0.00128557	0.000691563
1893	0	0	0	0	0	0	0	0	0	0	0	0	0	0	0	0	0	0	0	0	0	0	0	0	0	0	0	0	0	0	0	0	0	0	0	0	0	0	0	0	0	0	0	0	0	0	0	0	0
1895	0	0	0	0	0	0	0	0	0	0.778237	0	0	0	0	0	0.755742	0	0	0	0	0	0	0	0	0	0.948314	0	0	0	0	0	0	0	0	0	0	0	0	0	0	0	0	0	0	0	0	0	0	0
1910	0	0	0	0	0	0	0	0	0	0.683768	0	0	0	0	0.0496303	0.638465	0	0	0	0	0	0	0	0.041879	0	0.801154	0	0	0	0	0	0	0	0	0	0	0	0	0	0	0	0	0	0	0	0	0	0	0
1944	0	0	0	0	0	0	0	0.280358	0.428571	0	0	0	0	0.706426	0	0	0.515079	0	0.230805	0	0.285714	0	0	0	0	0	0.302784	0.19607	0	0.265562	0	0	0.285714	0	0.2419	0	0	0	0	0	0	0	0	0	0	0	0	0	0
1964	0	0	0	0.229416	0	0	0	0	0	0	0	0	0	0	0	0	0	0	0	0	0	0	0	0	0	0	0	0	0	0	0	0	0	0	0	0	0	0	0	0	0	0	0	0	0	0	0	0	0
1967	0	0	0	0	0	0	0	0	0	0	0	0	0	0	0	0	0	0	0	0	0	0	0	0	0	0	0	0	0	0	0	0	0	0	0	0	0	0	0	0	0	0	0	0	0	0	0	0	0
1971	0	0	0	0	0	0	0.251101	0.355902	0.376651	0.0234499	0	0.240907	0	0	0.044254	0	0.313393	0	0.202844	0	0.251101	0	0	0.0373424	0.251101	0	0.266103	0.172316	0	0.23339	0	0	0.251101	0	0.212594	0	0	0	0	0	0	0	0	0	0	0	0	0	0
1972	0	0	0	0	0	0	0	0	0	0	0	0	0	0	0	0	0	0	0	0	0	0	0	0	0	0	0	0	0	0	0	0	0	0	0	0	0	0	0	0	0	0	0	0	0	0	0	0	0
1997	0	0	0	0	0	0	0	0	0	0.0869985	0	0	0	0	0	0	0	0	0	0	0	0.00599109	0	0	0	0	0	0	0	0.0498741	0	0	0	0	0	0	0	0	0	0	0	0	0	0.00283922	0	0	0	0.185806	0
2014	0	0	0	0	0	0	0	0	0	0.870095	0	0	0	0	0	0.675956	0	0	0	0	0	0	0	0	0	0.848198	0	0	0	0	0	0	0	0	0	0	0	0	0	0	0	0	0	0	0	0	0	0	0
2030	0	0	0	0	0	0	0	0	0	0	0	0	0	0	0	0	0	0	0.310929	0	0.3849	0	0	0	0	0	0	0	0	0	0	0	0	0	0	0	0	0	0	0	0	0	0	0	0	0	0	0	0
2038	0	0	0	0	0	0	0	0	0	0	0	0	0.109682	0.78187	0.154811	0	0	0	0.113535	0	0	0	0	0	0	0	0	0.192897	0.109682	0.130632	0.175202	0	0	0.175412	0.118993	0.13484	0	0	0	0	0	0	0	0	0	0	0	0	0
2039	0	0	0	0	0	0	0	0	0	0	0	0	0	0	0	0	0	0	0	0	0	0	0	0	0	0	0	0	0	0	0	0	0	0	0	0	0	0	0	0	0	0	0	0	0	0	0	0	0
2042	0	0	0	0	0	0	0	0	0	0	0	0	0	0	0	0	0	0	0	0	0	0	0	0	0	0	0	0	0	0	0	0	0	0	0	0	0	0	0	0	0	0	0	0	0	0	0	0	0
2064	0	0	0	0	0	0	0	0	0	0	0.303046	0	0.367884	0	0.519252	0.267195	0	0.471042	0	0	0	0	0	0.876309	0	0	0.499568	0	0.367884	0	0.587645	0.706801	0	0.588348	0	0.452267	0	0	0	0	0	0	0	0	0	0	0	0	0
2069	0	0	0	0	0	0	0	0	0	0	0	0	0	0	0	0	0	0	0	0	0	0	0	0	0	0	0	0	0	0	0	0	0	0	0	0	0	0	0	0	0	0	0	0	0	0	0	0	0
2071	0	0	0	0.0441511	0	0	0	0	0	0.224658	0.247436	0	0.300376	0.10574	0.423967	0.218164	0	0.384605	0	0	0	0	0	0.357752	0	0	0	0	0.300376	0	0.47981	0.577101	0	0.480384	0	0.369274	0	0.3849	0	0	0	0	0.105709	0	0	0	0	0	0
2090	0	0	0	0	0	0	0	0	0	0.20753	0	0	0	0	0.2203	0	0	0	0	0	0.2	0	0	0	0	0	0	0	0	0	0	0	0	0	0	0	0	0	0	0	0	0	0	0	0	0	0	0	0
2094	0	0	0	0	0	0	0	0	0	0.66706	0	0	0.0990983	0.176606	0.139873	0.809724	0	0	0.10258	0.428571	0	0	0	0	0	0.812841	0	0.174284	0.0990983	0.118027	0.158296	0	0	0.158486	0.107511	0.121829	0	0	0	0	0	0	0	0	0	0	0	0	0
2095	0	0	0	0	0	0	0	0	0	0.356351	0	0	0	0	0.0927579	0	0	0	0	0	0	0	0	0.0782709	0	0	0	0	0	0	0	0	0	0	0	0	0	0	0	0	0	0	0.325232	0	0	0	0	0	0
2102	0	0	0	0	0	0	0	0	0	0	0	0	0	0.808159	0	0	0	0	0	0	0	0	0	0	0	0	0	0	0	0.0486089	0	0	0	0	0	0	0	0	0	0	0	0	0	0	0	0	0	0	0
2133	0.058722	0.0829027	0	0	0	0.173785	0	0.0384805	0	0	0	0	0	0	0	0.0222277	0	0.0391856	0.0316791	0	0	0.0506153	0	0	0	0.0278916	0.0415586	0	0	0	0.0488856	0.0293991	0	0	0	0	1	0	0	0.058722	0	0.058722	0.024233	0	0.0293991	0	0	0.0488856	0.0262976
2137	0	0	0	0	0	0	0	0	0	0	0	0	0	0	0	0	0	0	0	0	0	0	0	0	0	0	0	0	0	0	0	0	0	0	0	0	0	0	0	0	0	0	0	0	0	0	0	0	0
2138	0	0	0	0	0	0	0	0.654169	1	0	0	0	0	0	0	0	0.83205	0	0.538545	0	0.666667	0	0	0	0	0	0.706496	0.457496	0	0.619644	0	0	0.666667	0	0.564433	0	0	0	0	0	0	0	0	0	0	0	0	0	0
2145	0	0	0	0.0613139	0	0	0	0.233112	0	0	0	0	0	0	0	0	0	0	0	0	0	0.306624	0	0.220809	0	0	0	0	0	0	0	0	0	0	0	0	0	0	0	0	0	0	0	0	0	0	0	0	0
2147	0	0	0	0	0	0	0	0	0	0	0	0	0	0	0	0	0	0	0	0	0	0	0	0	0	0	0	0	0	0	0	0	0	0	0	0	0	0	0	0	0	0	0	0	0	0	0	0.554037	0
2151	0	0	0	0	0	0	0	0	0	0.389118	0	0	0	0	0	0	0	0	0	0	0	0	0	0	0	0	0	0	0	0	0	0	0	0	0	0	0	0	0	0	0	0	0	0	0	0	0	0	0
2154	0	0	0	0	0	0	0	0	0	0	0	0	0	0	0	0	0	0.148957	0	0	0	0	0.447214	0	0	0	0	0	0	0	0	0	0	0	0.126211	0	0	0	0	0	0	0	0	0	0	0	0	0	0
2155	0	0	0	0	0	0	0	0	0	0	0	0	0	0	0	0	0	0	0	0	0	0.101231	0	0	0	0	0	0	0	0	0	0	0	0	0	0	0	0	0	0	0	0	0	0.0479739	0	0	0	0	0
2160	0	0	0	0	0	0	0	0	0	0	0.303046	0	0.367884	0	0.519252	0.267195	0	0.471042	0	0	0	0	0	0.876309	0	0	0.499568	0	0.367884	0	0.587645	0.706801	0	0.588348	0	0.452267	0	0	0	0	0	0	0	0	0	0	0	0	0
2170	0	0	0	0	0	0	0	0.649688	0.993151	0	0	0	0	0	0	0	0.826351	0	0.534857	0	0.6621	0.0118279	0	0	0	0	0.701657	0.454362	0	0.6154	0	0	0.6621	0	0.560566	0	0	0	0	0	0	0	0	0.00560533	0	0	0	0	0
2172	0	0	0	0	0	0	0	0	0	0	0.428571	0	0.520266	0	0.734333	0.377871	0	0.666155	0	0	0	0	0	0.619644	0	0	0	0	0.520266	0	0.831055	0.999568	0	0.83205	0	0.639602	0	0	0	0	0	0	0	0	0	0	0	0	0
2186	0	0	0	0	0	0	1	0.436113	0	0	0	0	0	0	0	0	0	0	0	0	0	0	0	0	1	0	0	0	0	0	0	0	0	0	0	0	0	0	0	0	0	0	0	0	0	0	0	0	0
2187	0	0	0	0	0	0	0	0	0	0	0	0	0	0	0	0	0	0	0	0	0	0	0	0	0	0	0	0	0	0	0	0	0	0	0	0	0	0	0	0	0	0	0	0	0	0	0	0	0
2189	0	0	0	0	0	0	0	0	0	0	0	0	0	0	0	0	0	0	0	0	0	0	0	0	0	0	0	0	0	0	0	0	0	0	0	0	0	0	0	0	0	0	0	0	0	0	0	0	0
2195	0	0	0	0	0	0	0	0	0	0	0	0	0	0	0	0	0	0	0	0	0	0	0	0	0	0	0	0	0	0	0	0	0	0	0	0	0	0	0	0	0	0	0	0	0	0	0	0	0
2206	0	0	0	0	0	0	0	0	0	0	0	0	0	0	0	0	0	0	0	0	0	0	0	0	0	0	0	0	0	0	0	0	0	0	0	0	0	0	0	0	0	0	0	0	0	0	0	0	0
2207	0	0	0	0	0	0	0	0	0	0	0	0	0	0	0	0	0	0	0	0	0	0	0	0	0	0	0	0	0	0	0	0	0	0	0	0	0	0	0	0	0	0	0	0	0	0	0	0	0
2213	0	0	0	0	0	0	0	0	0	0.315341	0	0	0	0	0.0820831	0	0	0	0	0	0	0.267171	0	0.0692633	0	0	0	0	0	0	0	0	0	0	0	0	0	0	0	0	0	0	0	0	0	0	0	0	0
2217	0	0	0	0	0	0	0	0.393024	0.600798	0.0519515	0.128742	0	0.225749	0	0.373783	0.113512	0.499894	0.200112	0.395459	0	0.450599	0.0214656	0	0.186141	0	0	0.424462	0.397024	0.225749	0.45501	0.360603	0.300269	0.400532	0.361035	0.414468	0.27753	0	0	0	0	0	0	0	0.0101727	0	0	0	0	0
2224	0	0	0	0	0	0	0	0	0	0.021795	0	0.447811	0	0.57703	0.0411309	0	0	0	0	0	0	0	0	0.034707	0	0	0	0	0	0	0	0	0	0	0	0	0	0	0	0	0	0	0	0	0	0	0	0	0
2225	0	0	0	0	0	0	0	0	0	0	0	0	0	0	0.2203	0	0	0	0	0	0.2	0	0	0	0	0	0	0	0	0	0	0	0	0	0	0	0	0	0	0	0	0	0	0	0	0	0	0	0
2231	0	0	0	0	0	0	0	0	0	0	0	0.532181	0	0	0	0.314408	0.307692	0	0	0	0	0	0	0	0	0	0	0	0	0	0	0	0	0	0	0	0	0	0	0	0	0	0.342772	0	0	0.83205	0.83205	0.69148	0.371976
2237	0.00186026	0.00262629	0	0	0	0.00550537	0	0.00121903	0	0	0	0.344455	0	0	0	0.204205	0	0.00124137	0.00100357	0	0	0.00160345	0	0	0	0.000883582	0.00131654	0	0	0	0.00154865	0.000931337	0	0	0	0	0.0316791	0	0	0.00186026	0	0.00186026	0.222627	0	0.000931337	0.538545	0.538545	0.44911	0.241595
2241	0	0	0	0	0	0	0	0.544301	0.83205	0	0	0	0	0	0	0	0.692308	0	0.448097	0	0.5547	0	0	0	0	0	0.58784	0.380659	0	0.515575	0	0	0.5547	0	0.469636	0	0	0	0	0	0	0	0	0	0	0	0	0	0
2246	0.00220778	0.0031169	0	0	0	0.00653382	0	0.419559	0.63915	0	0.273921	0	0.332528	0	0.469349	0.242352	0.531805	0.427246	0.345402	0	0.4261	0.00190299	0	0.396046	0	0.00104864	0.453119	0.292408	0.332528	0.396046	0.533007	0.639979	0.4261	0.531805	0.360757	0.408802	0.0375971	0	0	0.00220778	0	0.00220778	0.000911089	0	0.00110532	0	0	0.00183796	0.000988712
2253	0	0	0	0	0	0	0	0	0	0	0	0	0	0	0.141033	0	0.284088	0	0	0	0.128037	0	0	0	0	0	0	0	0	0	0	0	0	0	0	0	0	0	0	0	0	0	0	0	0	0	0	0	0
2255	0	0	0	0.0298674	0	0	0	0	0	0	0	0	0	0.0715313	0	0	0	0	0	0	0	0	0	0.484025	0	0	0.551868	0	0	0	0	0	0	0	0	0	0	0.260378	0	0	0	0	0.0715103	0	0	0	0	0	0
3	0	0	0	0	0	0	0	0	0	0	0	0	0	0	0	0	0	0	0	0	0	0	0	0	0	0	0	0	0	0	0	0	0	0	0	0	0	0	0	0	0	0	0	0	0	0	0	0	0
236	0.058722	0.0829027	0	0	0	0.173785	0	0.0384805	0	0	0	0	0	0	0	0.0222277	0	0.0391856	0.0316791	0	0	0.0506153	0	0	0	0.0278916	0.0415586	0	0	0	0.0488856	0.0293991	0	0	0	0	1	0	0	0.058722	0	0.058722	0.024233	0	0.0293991	0	0	0.0488856	0.0262976
283	0	0	0	0	0	0	0	0	0	0	0	0.286039	0	0	0	0.168989	0	0	0	0	0	0	0	0	0	0	0	0	0	0	0	0	0	0	0	0	0	0	0	0	0	0	0.184234	0	0	0.447214	0.447214	0.371659	0.199931
286	0	0	0	0	0	0	0	0	0	0.323766	0	0	0.192394	0	0.271556	0	0	0	0.199154	0	0	0	0	0	0	0	0	0.338364	0.192394	0.229145	0.307324	0	0	0.307692	0.208727	0.236525	0	0	0	0	0	0	0.342772	0	0	0	0	0	0
422	0	0	0	0	0	0	0	0	0	0.389118	0	0	0	0	0	0	0	0	0	0	0	0	0	0	0	0	0	0	0	0	0	0	0	0	0	0	0	0	0	0	0	0	0.411961	0	0	0	0	0	0
451	0	0	0	0	0	0	0	0	0	0.0290144	0	0	0	0	0.0547551	0	0	0	0	0	0	0	0	0.0462034	0	0	0	0	0	0	0	0	0	0	0	0	0	0	0	0	0	0	0	0	0	0	0	0	0
452	0	0	0	0	0	0	0	0	0	0	0	0	0	0	0	0	0	0	0	0	0	0	0	0	0	0	0	0	0	0	0	0	0	0	0	0	0	0	0	0	0	0	0	0	0	0	0	0.554037	0
455	0	0	0	0	0	0	0	0	0	0	0	0.532181	0	0	0	0.314408	0	0	0	0	0	0	0	0	0	0	0	0	0	0	0	0	0	0	0	0	0	0	0	0	0	0	0.342772	0	0	0.83205	0.83205	0.998804	0.371976
709	0	0	0.894427	0	0	0	0	0	0	0	0.766652	0	0	0	0	0	0	0	0	0	0	0	0	0	0	0	0	0	0	0	0	0	0	0	0	0	0	0	0	0	0	0	0	0.729456	0.894041	0	0	0	0
1177	0	0	0	0	0	0	0	0	0	0	0	0	0	0	0	0	0	0	0	0	0	0	0	0	0	0	0	0	0	0	0	0	0	0	0	0	0	0	0	0	0	0	0	0	0	0	0	0	0
1204	0	0	0	0	0	0	0	0	0	0	0	0	0.346844	0	0.489555	0	0	0	0.35903	0	0	0	0	0	0	0	0	0.609994	0.346844	0.413096	0.554037	0	0	0.5547	0.376288	0.426401	0	0	0	0	0	0	0	0	0	0	0	0	0
1270	0	0	1	0	0	0	0	0	0	0	0.857143	0	0	0	0	0	0	0	0	0	0	0	0	0	0	0	0	0	0	0	0	0	0	0	0	0	0	0	0	0	0	0	0	0.815556	0.999568	0	0	0	0
1323	0	0	0	0	0	0	0	0	0	0	0	0	0	0	0	0	0	0	0	0	0	0	0	0	0	0	0	0	0	0	0	0	0	0	0	0	0	0	0	0	0	0	0	0	0	0	0	0	0
1569	0	0	0	0	0	0	0	0	0	0	0	0	0	0	0	0	0	0	0	0	0	0	0	0	0	0	0	0	0	0	0	0	0	0	0	0	0	0	0	0	0	0	0	0	0	0	0	0	0
1825	0	0	0	0	0	0	0	0	0	0	0	0	0	0	0	0	0	0	0	0	0	0	0	0	0	0	0	0	0	0	0	0	0	0	0	0	0	0	0	0	0	0	0	0	0	0	0	0	0
1831	0	0	0	0	0	0	0	0	0	0	0	0	0	0	0	0	0	0	0	0	0	0	0	0	0	0	0	0	0	0	0	0	0	0	0	0	0	0	1	0	0	0	0	0	0	0	0	0	0
1840	0	0	0	0	0	0	0	0	0	0	0	0.639602	0	0	0	0.377871	0	0	0	0	0	0	0	0	0	0	0	0	0	0	0	0	0	0	0	0	0	0	0	0	0	0	0.411961	0	0	1	1	0.831055	0.447059
1845	0.00163785	0.00231229	0	0	0	0.00484715	0	0.00107328	0	0	0	0	0.328917	0	0.464252	0.000619966	0	0.00109295	0.341357	0	0	0.00141174	0	0	0	0.000777941	0.00115914	0.578466	0.328917	0.391745	0.526765	0.000819986	0	0.52603	0.35684	0.404363	0.0278916	0	0	0.00163785	0	0.00163785	0.000675896	0	0.000819986	0	0	0.176497	0.000733482
2247	0	0	0	0	0	0.582202	0.591198	0.515657	0	0	0.126685	0.441153	0.15379	0	0.217068	0.223396	0	0.196914	0	0	0	0.339135	0	0.183166	0.591198	0	0	0	0.15379	0	0.245659	0.295471	0	0.245953	0.222461	0.189066	0	0	0	0	0	0	0.121775	0	0	0.295599	0.295599	0.354841	0.13215
1214	0	0	0	0	0	0	0.707107	0.308378	0	0	0.202031	0	0	0	0	0	0	0	0	0	0	0	0	0	0.707107	0.22352	0	0	0	0	0	0	0	0	0	0	0	0	0	0	0	0	0	0	0	0	0	0	0
1952	0	0	0	0	0	0	0	0	0	0.718373	0	0	0	0	0	0.697608	0.170677	0.076864	0	0	0	0	0.230769	0	0	0.875367	0	0	0	0	0	0	0	0	0.0651268	0	0	0	0	0	0	0	0	0	0	0	0	0	0
2	0	0	0	0	0	0	0	0	0	0	0	0	0	0	0	0	0	0	0	0	0	0	0	0	0	0	0	0	0	0	0	0	0	0	0	0	0	0	0	0	0	0	0	0	0	0	0	0	0
9	0	0	0	0	0	0	0	0	0	0	0	0	0	0	0	0	0	0	0	0	0	0	0	0	0	0	0	0.204598	0	0	0	0	0	0	0	0	0	0	0	0	0	0	0	0	0	0	0	0	0
12	0	0	0	0	0	0	0	0	0	0	0	0	0	0	0	0	0	0	0	0	0	0	0	0	0	0	0	0	0	0	0	0	0	0	0	0	0	0	0	0	0	0	0	0	0	0	0	0	0
14	0	0	0	0	0	0	0	0	0	0	0	0	0	0	0	0	0	0	0	0	0	0	0	0	0	0	0	0	0	0	0	0	0	0	0	0	0	0	0	0	0	0	0	0	0	0	0	0	0
16	0	0	0	0	0	0	0	0	0	0	0	0	0	0	0	0	0	0	0	0	0	0	0	0	0	0	0	0	0	0	0	0	0	0	0	0	0	0	0	0	0	0	0	0	0	0	0	0	0
17	0	0	0	0	0	0	0	0	0	0	0	0	0	0	0	0	0	0	0	0	0	0	0	0	0	0	0	0	0	0	0	0	0	0	0	0	0	0	0	0	0	0	0	0	0	0	0	0	0
20	0.998274	0	0	0.688247	1	0	0	0	0	0	0	0	0	0	0	0	0	0	0	0	0	0	0	0	0	0	0	0	0.520266	0	0	0	0	0	0	0	0	0	0	0	0	0	0	0	0	0	0	0	0
21	0.892884	0	0	0.615587	0.894427	0	0	0	0	0	0	0	0.116335	0	0	0	0	0	0	0	0	0	0	0	0	0	0	0	0.46534	0	0	0	0	0	0	0	0	0	0	0	0	0	0	0	0	0	0	0	0
27	0	0	0	0	0	0	0	0	0	0	0	0	0	0	0	0	0	0.333077	0	0	0	0	1	0	0	0	0	0	0	0	0	0	0	0	0.282216	0	0	0	0	0	0	0	0	0	0	0	0	0	0
28	0	0	0	0	0	0	0	0	0	0	0	0	0	0	0	0	0	0	0	0	0	0	0	0	0	0	0	0.457496	0	0	0	0	0	0	0	0	0	0	0	0	0	0	0	0	0	0	0	0	0
30	0.00486821	0.00687285	0	0	0	0.0144073	0	0.00319014	0	0.274201	0	0	0	0.290383	0	0.268118	0	0.00324859	0.00262629	0.704673	0	0.00419615	0	0	0	0.00231229	0.00344532	0	0	0	0.00405275	0.00243726	0	0	0	0	0.0829027	0	0	0.00486821	0	0.00486821	0.00200898	0	0.00243726	0	0	0.00405275	0.00218014
35	0	0	0	0	0	0	0	0	0	0	0	0	0	0	0	0	0	0	0	0	0	0	0	0	0	0	0	0	0	0	0	0	0	0	0	0	0	0	0	0	0	0	0	0	0	0	0	0	0
39	0	0	0	0	0	0	0	0	0	0	0	0	0	0	0	0	0	0	0	0	0	0	0	0	0	0	0	0	0	0	0	0	0	0	0	0	0	0	0	0	0	0	0	0	0	0	0	0	0
40	0	0	0	0	0	0	0	0	0	0	0	0	0	0	0	0	0	0	0	0	0	0	0	0	0	0	0	0	0	0	0	0	0	0	0	0	0	0	0	0	0	0	0	0	0	0	0	0	0
46	0	0	0	0	0	0	0	0	0	0	0	0	0	0	0	0	0	0	0	0	0	0	0	0	0	0	0	0	0	0	0	0	0	0	0	0	0	0	0	0	0	0	0	0	0	0	0	0	0
47	0	0	0	0	0	0	0	0	0	0	0	0	0	0	0	0	0	0	0	0	0	0	0	0	0	0	0	0	0	0	0	0	0	0	0	0	0	0	0	0	0	0	0	0	0	0	0	0	0
49	0	0	0	0	0	0	0	0	0	0	0	0	0	0.168232	0	0.154265	0	0	0	0.408248	0	0	0	0	0	0	0	0	0	0	0	0	0	0	0	0	0	0	0	0	0	0	0	0	0	0	0	0	0
52	0	0	0	0	0	0	0	0	0	0	0	0	0	0	0	0	0	0	0	0	0	0	0	0	0	0	0	0	0	0	0	0	0	0	0	0	0	0	0	0	0	0	0	0	0	0	0	0	0
53	0	0	0	0	0	0	0	0	0	0	0	0	0	0	0	0	0	0	0	0	0	0	0	0	0	0	0	0.457496	0	0	0	0	0	0	0	0	0	0	0	0	0	0	0	0	0	0	0	0	0
54	0	0	0	0	0	0	0	0	0	0	0	0	0	0	0	0	0	0	0	0	0	0	0	0	0	0	0	0	0	0	0	0	0	0	0	0	0	0	0	0	0	0	0	0	0	0	0	0	0
58	0.058722	0.0829027	0	0	0	0.173785	0	0.0384805	0	0	0	0	0	0	0	0.0222277	0	0.0391856	0.0316791	0	0	0.0506153	0	0	0	0.0278916	0.0415586	0	0	0	0.0488856	0.0293991	0	0	0	0	1	0	0	0.058722	0	0.058722	0.024233	0	0.0293991	0	0	0.0488856	0.0262976
61	0	0	0	0	0	0	0	0	0	0	0	0	0	0	0	0	0	0	0	0	0	0	0	0	0	0	0	0	0	0	0	0	0	0	0	0	0	0	0	0	0	0	0	0	0	0	0	0	0
62	0	0	0	0	0	0	0	0	0	0	0	0	0	0	0	0	0	0	0	0	0	0	0	0	0	0	0	0	0	0	0	0	0	0	0	0	0	0	0	0	0	0	0	0	0	0	0	0	0
67	0	0	0	0	0	0	0	0	0	0	0	0	0	0	0	0	0	0	0	0	0	0	0	0	0	0	0	0	0	0	0	0	0	0	0	0	0	0	0	0	0	0	0	0	0	0	0	0	0
68	0	0	0	0	0	0	0	0	0	0	0	0	0	0	0	0	0	0	0	0	0	0	0	0	0	0	0	0	0	0	0	0	0	0	0	0	0	0	0	0	0	0	0	0	0	0	0	0	0
69	0.00152013	0.0021461	0.880156	0	0	0.00449877	0	0.000996143	0	0.0273988	0.754419	0	0.228958	0	0.0517062	0.000575407	0	0.294174	0.000820076	0	0	0.00131028	0	0.0436307	0	0.000722028	0.00107582	0.201334	0.228958	0.272692	0.0012655	0.000761051	0.293385	0	0.248394	0	0.0258869	0	0	0.00152013	0	0.00152013	0.000627318	0.897271	0.880536	0	0	0.0012655	0.000680764
93	0	0	0	0	0	0	0	0	0	0	0.303046	0	0.367884	0	0.778878	0.267195	0	0.471042	0	0	0.235702	0	0	0.438155	0	0	0	0	0.367884	0	0.587645	0.706801	0	0.588348	0	0.452267	0	0	0	0	0	0	0	0	0	0	0	0	0
96	0	0	0	0	0	0	0	0	0	0	0	0	0	0	0	0	0	0	0	0	0	0.573641	0	0	0	0	0	0	0	0	0	0	0	0	0	0	0	0	0	0	0	0	0	0	0	0	0	0	0
97	0	0	0	0	0	0	0	0	0	0	0	0	0.737954	0	0	0	0	0.290734	0.470081	0	0	0	0	0	0	0	0	0.199667	0.227063	0.270435	0	0	0.290957	0	0.246339	0	0	0	0	0	0	0	0	0.177969	0	0	0	0	0
98	0	0.630278	0	0	0	0	0	0	0	0	0	0	0	0	0.164202	0	0	0	0	0	0.149071	0	0	0	0	0	0	0	0	0	0	0	0	0	0	0.572078	0	0	0	0.892884	0	0.892884	0	0.364728	0	0	0	0	0
100	0	0	0	0	0	0	0	0	0	0	0.428571	0	0.520266	0	0.734333	0.377871	0	0.666155	0	0	0	0	0	0.619644	0	0	0	0	0.520266	0	0.831055	0.999568	0	0.83205	0	0.639602	0	0	0	0	0	0	0	0	0	0	0	0	0
102	0	0	0	0	0	0	0	0	0	0	0.14724	0	0.223428	0.141574	0.252287	0.259642	0	0.228863	0	0.343559	0	0.262772	0	0.212884	0	0	0	0	0.178742	0	0.285517	0.34341	0	0.285858	0	0.219741	0	0	0	0	0	0	0	0	0	0	0	0	0
103	0	0	0	0	0	0.984784	0	0.436113	0	0	0	0.426401	0	0	0	0	0	0	0	0	0	0.573641	0	0	0	0	0	0	0	0	0	0	0	0	0.376288	0	0	0	0	0	0	0	0	0	0	0	0	0	0
104	0	0	0	0	0	0	0	0.436113	0	0	0	0	0	0	0	0	0	0	0	0	0	0.573641	0	0.413096	0	0	0	0	0	0	0	0	0	0	0	0	0	0	0	0	0	0	0	0	0	0	0	0	0
105	0	0	0	0	0	0.521751	0	0.462116	0	0	0	0.225913	0.287129	0	0.259373	0	0	0	0.190219	0	0	0.607844	0	0.218864	0	0	0	0.323183	0.183762	0.218864	0.293536	0	0	0.293887	0.398725	0.225913	0	0	0	0	0	0	0	0	0	0	0	0	0
106	0.542277	0	0	0.373866	0.543214	0	0	0.157935	0	0	0	0	0.196261	0	0.177289	0	0	0.0904662	0.13002	0	0	0.20774	0.271607	0.1496	0	0	0	0.469423	0.408223	0.1496	0.200641	0	0	0.200881	0.212922	0.154418	0	0	0	0	0	0	0	0	0	0	0	0	0
107	0	0	0	0	0	0	0	0	0	0	0	0	0	0	0	0	0	0	0	0	0	0.573641	0	0	0	0	0	0	0	0	0	0	0	0	0	0	0	0	0	0	0	0	0	0	0	0	0	0	0
108	0	0	0	0	0	0	0	0.0986022	0	0	0.145346	0	0.396997	0.139753	0.249042	0.256302	0	0.22592	0.365285	0.33914	0.226093	0.129696	0	0.303545	0	0	0	0.31031	0.176443	0	0.281844	0.338993	0	0.282182	0	0.216915	0	0	0	0	0	0	0	0	0	0	0	0	0
109	0	0	0	0	0	0	0	0	0	0	0	0	0	0	0	0	0	0	0	0	0	0.331192	0	0	0	0	0	0	0	0	0	0	0	0	0	0	0	0	0	0	0	0	0	0	0	0	0	0	0
113	0	0	0	0	0	0	0	0.473364	0.723611	0	0	0	0	0	0.132843	0	0.602081	0	0.389697	0	0.603009	0.293964	0	0	0	0	0.511228	0.331049	0	0.520122	0	0	0.482407	0	0.40843	0	0	0	0	0	0	0	0	0.00816811	0	0	0	0	0
114	0	0	0	0	0	0	0	0.585106	0.894427	0	0	0	0.116335	0	0	0	0.744208	0	0.48169	0	0.596285	0	0	0	0	0	0.631909	0.409197	0	0.554227	0	0	0.596285	0	0.504844	0	0	0	0	0	0	0	0	0	0	0	0	0	0
115	0	0	0	0	0	0	0	0	0	0	0.220498	0	0.267675	0	0.377811	0.194413	0	0.342734	0	0	0	0	0	0.318804	0	0	0	0	0.267675	0	0.427575	0.514273	0	0.428086	0	0.329073	0	0	0	0	0	0	0	0	0	0	0	0	0
117	0.377312	0	0	0.260133	0.377964	0	0	0.247253	0.377964	0	0	0	0.196642	0.311504	0	0.285644	0.314485	0.251783	0.203551	0.755929	0.251976	0	0	0	0	0	0.26703	0.345834	0.393284	0.468407	0	0	0.503953	0	0.426671	0	0	0	0	0	0	0	0	0.154126	0	0	0	0	0
118	0	0	0	0	0	0	0	0	0	0.737153	0	0	0	0	0	0.715846	0.175139	0	0	0	0	0.00564039	0	0	0	0.898252	0	0	0	0	0	0	0	0	0	0	0	0	0	0	0	0	0	0.00267302	0	0	0	0	0
121	0.451487	0	0	0.311272	0.452267	0	0.301511	0.262986	0	0	0	0	0.235299	0.186371	0	0.170899	0	0.30128	0	0.452267	0	0.172959	0	0.124553	0.301511	0	0	0.41382	0.470598	0.280245	0	0	0.301511	0	0.255274	0	0	0	0	0	0	0	0	0.184425	0	0	0	0	0
123	0	0	0	0	0	0	0	0	0	0	0	0	0	0	0	0	0	0	0	0	0	0.278257	0	0	0	0	0	0	0	0	0	0	0	0	0	0	0	0	0	0	0	0	0	0	0	0	0	0	0
131	0	0	0	0	0	0	0	0	0	0.641394	0	0	0.0952854	0.169811	0.134491	0.778569	0	0	0.0986332	0.412082	0	0.157591	0	0	0	0.781566	0	0.167578	0.0952854	0.113486	0.152206	0	0	0.152388	0.103374	0.117141	0	0	0	0	0	0	0	0	0	0	0	0	0
133	0	0	0	0	0	0	0	0	0	0	0.490081	0	0.411879	0	0.581349	0.299149	0.14638	0.527374	0	0	0	0	0	0.490554	0	0.166834	0	0	0.411879	0.0392443	0.657921	0.791328	0	0.658709	0	0.506354	0	0	0	0	0	0	0	0	0	0	0	0	0
134	0	0	0	0	0	0	0	0	0	0	0	0	0	0	0	0	0	0	0.35903	0	0.444444	0	0	0.413096	0	0	0.470997	0	0	0	0	0	0	0	0	0	0	0	0	0	0	0	0	0	0	0	0	0	0
135	0	0	0	0	0	0	0	0	0	0	0	0	0	0	0	0	0	0	0	0	0	0	0	0	0	0	0	0	0	0	0	0	0	0	0	0	0	0	0	0	0	0	0	0	0	0	0	0	0
143	0	0	0	0	0	0	0	0	0	0	0	0	0.433555	0	0.391644	0	0	0	0.287224	0	0	0	0	0	0	0	0	0.487995	0.277475	0.330477	0.44323	0	0	0.44376	0.301031	0.341121	0	0	0	0	0	0	0	0	0	0	0	0	0
144	0	0	0	0	0	0	1	0.436113	0	0	0	0	0	0	0	0	0	0	0	0	0	0	0	0	1	0	0	0	0	0	0	0	0	0	0	0	0	0	0	0	0	0	0	0	0	0	0	0	0
149	0	0	0	0	0	0	0	0	0	0	0	0	0	0	0	0	0	0	0	0	0	0	0	0	0	0	0	0	0	0	0	0	0	0	0	0	0	0	0	0	0	0	0	0	0	0	0	0	0
150	0	0	0	0	0	0	0	0	0	0	0	0	0	0	0	0	0	0	0	0	0	0	0	0	0	0	0	0	0	0	0	0	0	0	0	0	0	0	0	0	0	0	0	0	0	0	0	0	0
155	0	0	0	0	0	0	0	0	0	0	0	0	0	0	0	0	0.307692	0	0	0	0	0	0	0	0	0	0	0	0	0	0	0	0	0	0	0	0	0	0	0	0	0	0	0	0	0	0	0	0
158	0	0	0	0	0	0	0	0	0	0	0	0	0.625282	0	0.271556	0	0	0.554274	0.199154	0	0	0	0	0	0	0	0	0.719023	0.625282	0.74472	0.307324	0	0.5547	0.307692	0.678363	0.236525	0	0	0	0	0	0	0	0.339292	0	0	0	0	0
160	0	0	0	0	0	0	0	0	0	0	0	0	0.20025	0	0.282645	0	0	0	0.207286	0	0	0	0	0	0	0	0	0.35218	0.20025	0.238501	0.319873	0	0	0.320256	0.21725	0.246183	0	0	0	0	0	0	0	0	0	0	0	0	0
162	0	0	0	0	0	0	0	0	0	0	0	0	0	0	0	0	0	0	0	0	0	0	0	0	0	0	0	0	0	0	0	0	0	0	0	0	0	0	0	0	0	0	0	0	0	0	0	0	0
171	0	0	0	0	0	0	0	0	0	0.522057	0	0	0	0	0	0.506967	0.124035	0	0.361267	0	0.447214	0	0	0	0	0.636149	0	0	0	0	0	0	0	0	0	0	0	0	0	0	0	0	0	0	0	0	0	0	0
180	0	0	0	0	0	0	0	0	0	0.778237	0	0	0	0	0	0.755742	0	0	0	0	0	0	0	0	0	0.948314	0	0	0	0	0	0	0	0	0	0	0	0	0	0	0	0	0	0	0	0	0	0	0
198	0	0	0	0	0	0	0	0	0	0	0.247436	0	0.300376	0	0.423967	0.218164	0	0.384605	0.310929	0	0.3849	0	0	0.357752	0	0	0	0	0.300376	0	0.47981	0.577101	0	0.480384	0	0.369274	0	0	0	0	0	0	0	0	0	0	0	0	0
201	0	0	0	0	0	0	0	0	0	0	0	0	0	0.412082	0	0.377871	0	0	0	1	0	0	0	0	0	0	0	0	0	0	0	0	0	0	0	0	0	0	0	0	0	0	0	0	0	0	0	0	0
202	0	0	0	0	0	0	0	0	0	0	0	0	0	0.78187	0	0	0.175412	0	0	0	0	0	0	0	0	0	0	0	0	0	0	0	0	0	0	0	0	0	0	0	0	0	0	0	0	0	0	0	0
210	0.278987	0.00135817	0	0.191681	0.278506	0.00284707	0	0.263793	0.278506	0	0.397865	0	0.49909	0	0.499928	0.210843	0.231731	0.371698	0.367156	0	0.18567	0.107337	0	0.421849	0	0.176531	0.197444	0.240673	0.49909	0.249274	0.566576	0.557252	0.18567	0.566453	0.227063	0.435436	0.0163827	0	0	0.000962024	0	0.000962024	0.000397001	0	0.000481635	0	0	0.000800878	0.000430825
212	0	0	0	0	0	0	0	0.544301	0.83205	0	0	0	0.192394	0	0.271556	0	0.692308	0	0.647251	0	0.5547	0	0	0	0	0	0.58784	0.719023	0.192394	0.74472	0.307324	0	0.5547	0.307692	0.678363	0.236525	0	0	0	0	0	0	0	0	0	0	0	0	0
218	0	0	0	0	0	0	0	0	0	0.778237	0	0	0	0	0	0.755742	0	0	0	0	0	0	0	0	0	0.948314	0	0	0	0	0	0	0	0	0	0	0	0	0	0	0	0	0	0	0	0	0	0	0
226	0	0	0	0	0	0	0	0	0	0	0	0	0	0	0	0	0	0	0	0	0	0	0	0	0	0	0	0	0	0	0	0	0	0	0	0	0	0	0	0	0	0	0	0	0	0	0	0	0
234	0	0.704673	0	0	0	0	0	0	0	0	0	0	0	0	0	0	0	0	0	0	0	0	0	0	0	0	0	0	0	0	0	0	0	0	0	0.639602	0	0	0	0.998274	0	0.998274	0	0.407778	0	0	0	0	0
241	0	0	0	0	0	0	0	0	0	0	0	0	0	0	0	0	0	0	0	0	0	0	0	0	0	0	0	0	0	0	0	0	0	0	0	0	0	0	0	0	0	0	0	0	0	0	0	0	0
242	0	0	0	0	0	0	0	0	0	0	0	0	0	0	0	0	0	0	0	0	0	0	0	0	0	0	0	0	0	0	0	0	0	0	0	0	0	0	0	0	0	0	0	0	0	0	0	0	0
245	0	0	0	0	0	0	0	0	0	0	0	0	0	0	0	0	0	0	0	0	0	0	0	0	0	0	0	0	0	0	0	0	0	0	0	0	0	0	0	0	0	0	0	0	0	0	0	0	0
249	0	0	0	0	0	0	0	0	0	0	0	0	0	0	0	0	0	0	0	0	0	0	0	0	0	0	0	0	0	0	0	0	0	0	0	0	0	0	0	0	0	0	0	0	0	0	0	0	0
253	0	0	0	0	0	0	0	0	0	0	0	0	0	0	0	0	0	0	0	0	0	0	0	0	0	0	0	0	0	0	0	0	0	0	0	0	0	0	0	0	0	0	0	0	0	0	0	0	0
255	0.058722	0.0829027	0	0	0	0.173785	0	0.0384805	0	0	0	0	0	0	0	0.0222277	0	0.0391856	0.0316791	0	0	0.0506153	0	0	0	0.0278916	0.0415586	0	0	0	0.0488856	0.0293991	0	0	0	0	1	0	0	0.058722	0	0.058722	0.024233	0	0.0293991	0	0	0.0488856	0.0262976
256	0	0	0	0	0	0	0	0	0	0	0	0	0	0	0	0	0	0	0	0	0	0	0	0	0	0	0	0	0	0	0	0	0	0	0	0	0	0	0	0	0	0	0	0	0	0	0	0	0
258	0	0	0	0	0	0	0	0	0	0	0	0	0	0	0	0	0	0	0	0	0	0	0	0	0	0	0	0.457496	0	0	0	0	0	0	0	0	0	0	0	0	0	0	0	0	0	0	0	0	0
259	0	0	0	0	0	0	0	0	0	0	0	0	0	0	0	0	0	0	0	0	0	0	0	0	0	0	0	0.457496	0	0	0	0	0	0	0	0	0	0	0	0	0	0	0	0	0	0	0	0	0
264	0.998274	0	0	0.688247	1	0	0	0	0	0	0	0	0	0	0	0	0	0	0	0	0	0	0	0	0	0	0	0	0.520266	0	0	0	0	0	0	0	0	0	0	0	0	0	0	0	0	0	0	0	0
266	0	0	0	0	0	0	0	0	0	0	0	0	0	0	0	0	0	0	0	0	0	0	0	0	0	0	0	0	0	0	0	0	0	0	0	0	0	0	0.5547	0	0	0	0	0	0	0	0	0	0
267	0	0	0	0	0	0	0	0	0	0	0	0	0	0	0	0	0	0	0	0	0	0	0	0	0	0	0	0	0	0	0	0	0	0	0	0	0	0	0	0	0	0	0	0	0	0	0	0	0
268	0	0	0	0	0	0	0	0	0	0	0	0	0	0	0	0	0	0	0	0	0	0	0	0	0	0	0	0	0	0	0	0	0	0	0	0	0	0	0	0	0	0	0	0	0	0	0	0	0
270	0	0.704673	0	0.688247	0	0	0	0	0	0	0	0	0	0	0	0	0	0	0	0	0	0	0	0	0	0	0	0	0	0	0	0	0	0	0	0	0	0	0	0	0	0	0	0	0	0	0	0	0.447059
272	0	0.704673	0	0	0	0	0	0	0	0	0	0	0	0	0	0	0	0	0	0	0	0	0	0	0	0	0	0	0	0	0	0	0	0	0	0.639602	0	0	0	0.998274	0	0.998274	0	0.407778	0	0	0	0	0
275	0	0	0	0	0	0	0	0	0	0	0	0	0	0	0	0	0	0	0	0	0	0	0	0	0	0	0	0	0	0	0	0	0	0	0	0	0	0	0	0	0	0	0	0	0	0	0	0	0
277	0	0	0	0	0	0	0	0	0	0	0	0	0	0	0	0	0	0	0	0	0	0	0	0	0	0	0	0	0	0	0	0	0	0	0	0	0	0	0	0	0	0	0	0	0	0	0	0	0
281	0	0	0	0	0	0	0	0	0	0	0	0	0	0	0	0	0	0	0	0	0	0	0	0	0	0	0	0	0	0	0	0	0	0	0	0	0	0	0	0	0	0	0	0	0	0	0	0	0
284	0	0	0	0	0	0	0	0	0	0	0	0	0	0	0	0	0	0	0	0	0	0	0	0	0	0	0	0	0	0	0	0	0	0	0	0	0	0	1	0	0	0	0	0	0	0	0	0	0
287	0	0	0	0	0	0	0	0	0	0.0972322	0	0.499445	0	0	0.183494	0.295068	0	0	0	0	0	0	0	0.154835	0	0	0	0	0	0	0	0	0	0	0	0	0	0	0	0	0	0	0.321687	0	0	0.780869	0.780869	0.648945	0.349094
292	0.998274	0	0	0.688247	1	0	0	0	0	0	0	0	0	0	0	0	0	0	0	0	0	0	0	0	0	0	0	0	0.520266	0	0	0	0	0	0	0	0	0	0	0	0	0	0	0	0	0	0	0	0
294	0	0	0	0	0	0	0	0	0	0	0	0	0	0	0	0	0	0	0	0	0	0	0	0	0	0	0	0	0	0	0	0	0	0	0	0	0	0	0	0	0	0	0	0	0	0	0	0	0
295	0	0	0	0	0	0	0	0	0	0	0	0	0	0	0	0	0	0	0	0	0	0	0	0	0	0	0	0	0	0	0	0	0	0	0	0	0	0	0	0	0	0	0	0	0	0	0	0	0
300	0.998274	0	0	0.688247	1	0	0	0	0	0	0	0	0	0	0	0	0	0	0	0	0	0	0	0	0	0	0	0	0.520266	0	0	0	0	0	0	0	0	0	0	0	0	0	0	0	0	0	0	0	0
301	0.998274	0	0	0.688247	1	0	0	0	0	0	0	0	0	0	0	0	0	0	0	0	0	0	0	0	0	0	0	0	0.520266	0	0	0	0	0	0	0	0	0	0	0	0	0	0	0	0	0	0	0	0
302	0	0	0	0	0	0	0	0	0	0	0	0.639602	0	0	0	0.377871	0	0	0	0	0	0	0	0	0	0	0	0	0	0	0	0	0	0	0	0	0	0	0	0	0	0	0.411961	0	0	1	1	0.831055	0.447059
303	0	0	0	0	0	0	0	0	0	0	0	0.452267	0	0	0	0.267195	0	0	0	0	0	0	0	0	0	0	0	0	0	0	0	0	0	0	0	0	0	0	0	0	0	0	0.2913	0	0	0.707107	0.707107	0.587645	0.316118
304	0	0	0	0	0	0	0	0	0	0	0	0.639602	0	0	0	0.377871	0	0	0	0	0	0	0	0	0	0	0	0	0	0	0	0	0	0	0	0	0	0	0	0	0	0	0.411961	0	0	1	1	0.831055	0.447059
312	0	0	0	0	0	0	0	0	0	0	0	0.639602	0	0	0	0.377871	0	0	0	0	0	0	0	0	0	0	0	0	0	0	0	0	0	0	0	0	0	0	0	0	0	0	0.411961	0	0	1	1	0.831055	0.447059
313	0	0	0	0	0	0	0	0	0	0	0	0	0	0	0	0	0	0	0	0	0	0	0	0	0	0	0	0	0	0	0	0	0	0	0	0	0	0	0	0	0	0	0	0	0	0	0	0	0
315	0	0	0	0	0	0	0	0	0	0	0	0	0	0	0	0	0	0	0	0	0	0	0	0	0	0	0	0	0	0	0	0	0	0	0	0	0	0	0	0	0	0	0.2913	0	0	0	0	0	0
316	0	0	0	0	0	0	0	0	0	0	0	0	0	0	0	0	0	0	0	0	0	0	0	0	0	0	0	0	0	0	0	0	0	0	0	0	0	0	0	0	0	0	0.184234	0	0	0	0	0	0
317	0	0	0	0	0	0	0	0	0	0	0	0.452267	0	0	0	0.267195	0	0	0	0	0	0	0	0	0	0	0	0	0	0	0	0	0	0	0	0	0	0	0	0	0	0	0.2913	0	0	0.707107	0.707107	0.587645	0.316118
319	0	0	0	0	0	0	0	0	0	0	0	0	0	0	0	0	0	0	0	0	0	0	0	0	0	0	0	0	0	0	0	0	0	0	0	0	0	0	0	0	0	0	0	0	0	0	0	0	0
326	0	0	0	0	0	0	0	0	0	0	0	0	0	0	0	0	0	0	0	0	0	0	0	0	0	0	0	0	0	0	0	0	0	0	0	0	0	0	0	0	0	0	0	0	0	0	0	0	0
327	0.00154425	0.00218014	0	0	0	0.00457013	0	0.00101194	0	0	0	0.28594	0	0	0	0.169515	0	0.00103049	0.000833085	0	0	0.00133106	0	0	0	0.000733482	0.00109289	0	0	0	0.00128557	0.000773124	0	0	0	0	0.0262976	0	0	0.00154425	0	0.00154425	0.184808	0	0.000773124	0.447059	0.447059	0.372816	0.200553
328	0	0	0	0	0	0	0	0	0	0	0	0	0	0	0	0	0	0	0	0	0	0	0	0	0	0	0	0	0	0	0	0	0	0	0	0	0	0	0	0	0	0	0	0	0	0	0	0	0
329	0	0	0	0	0	0	0	0	0	0	0	0	0	0	0	0	0	0	0	0	0	0	0	0	0	0	0	0	0	0	0	0	0	0	0	0	0	0	0	0	0	0	0	0	0	0	0	0	0
330	0	0	0	0	0	0	0	0	0	0	0	0	0	0	0	0	0	0	0	0	0	0	0	0	0	0	0	0	0	0	0	0	0	0	0	0	0	0	0	0	0	0	0	0	0	0	0	0	0
331	0	0	0	0	0	0	0	0	0	0	0	0.639602	0	0	0	0.377871	0	0	0	0	0	0	0	0	0	0	0	0	0	0	0	0	0	0	0	0	0	0	0	0	0	0	0.411961	0	0	1	1	0.831055	0.447059
332	0	0	0	0	0	0	0	0	0	0	0	0	0	0	0	0	0	0	0	0	0	0	0	0	0	0	0	0	0	0	0	0	0	0	0	0	0	0	0	0	0	0	0	0	0	0	0	0	0
334	0.00287066	0.00405275	0	0	0	0.0084956	0	0.00188114	0	0	0	0.531545	0	0	0	0.315118	0	0.00191561	0.00154865	0	0	0.320292	0	0	0	0.0013635	0.00203162	0	0	0	0.0023898	0.00143719	0	0	0	0	0.0488856	0	0	0.00287066	0	0.00287066	0.343547	0	0.00143719	0.831055	0.831055	0.693043	0.372816
336	0.446442	0	0	0.307794	0.447214	0	0	0	0	0	0	0	0	0	0	0	0	0	0	0	0	0	0	0	0	0	0	0	0.23267	0	0	0	0	0	0	0	0	0	0	0	0	0	0	0	0	0	0	0	0.399862
339	0.407544	0	0	0.280976	0.408248	0	0	0	0	0	0	0	0	0	0	0	0	0	0	0	0	0	0	0	0	0	0	0	0.212398	0	0	0	0	0	0	0	0	0	0	0	0	0	0	0	0	0	0	0	0
346	0	0	0	0	0	0	0	0	0	0	0	0.639602	0	0	0	0.377871	0	0	0	0	0	0	0	0	0	0	0	0	0	0	0	0	0	0	0	0	0	0	0	0	0	0	0.411961	0	0	1	1	0.831055	0.447059
347	0.0024404	0.00344532	0	0	0	0.00722227	0	0.0015992	0	0	0	0.451876	0	0	0	0.267888	0	0.0016285	0.00131654	0	0	0.0021035	0	0	0	0.00115914	0.00172712	0	0	0	0.00203162	0.00122178	0	0	0	0	0.0415586	0	0	0.0024404	0	0.0024404	0.292056	0	0.00122178	0.706496	0.706496	0.589169	0.316938
348	0	0	0	0	0	0	0	0	0	0	0	0	0	0.274721	0	0	0	0	0	0	0	0	0	0	0	0	0	0	0	0	0	0	0	0	0	0	0	1	0	0	0	0	0.27464	0	0	0	0	0	0
350	0.998274	0	0	0.688247	1	0	0	0	0	0	0	0	0	0	0	0	0	0	0	0	0	0	0	0	0	0	0	0	0.520266	0	0	0	0	0	0	0	0	0	0	0	0	0	0	0	0	0	0	0	0
354	0.998274	0	0	0.688247	1	0	0	0	0	0	0	0	0	0	0	0	0	0	0	0	0	0	0	0	0	0	0	0	0.520266	0	0	0	0	0	0	0	0	0	0	0	0	0	0	0	0	0	0	0	0
355	0	0	0	0	0	0	0	0	0	0	0	0	0	0	0	0	0	0	0	0	0	0	0	0	0	0	0	0	0	0	0	0	0	0	0	0	0	0	0	0	0	0	0	0	0	0	0	0	0
356	0	0	0	0	0	0	0	0	0	0	0	0	0	0	0	0	0	0	0	0	0	0	0	0	0	0	0	0	0	0	0	0	0	0	0	0	0	0	0	0	0	0	0	0	0	0	0	0	0
357	0	0	0	0	0	0	0	0	0	0	0	0	0	0	0	0	0	0	0	0	0	0	0	0	0	0	0	0	0	0	0	0	0	0	0	0	0	0	0	0	0	0	0	0	0	0	0	0	0
358	0	0	0	0	0	0	0	0	0	0	0	0	0	0	0	0	0.307692	0	0	0	0	0	0	0	0	0	0	0	0	0	0	0	0	0	0	0	0	0	0	0	0	0	0	0	0	0	0	0	0
360	0	0	0	0	0	0	0	0	0	0	0	0	0	0	0	0	0	0	0	0	0	0	0	0	0	0	0	0	0.260133	0	0	0	0.333333	0	0	0	0	0	0	0	0	0	0	0	0	0	0	0	0
362	0	0	0	0	0	0	0	0	0	0	0	0.639602	0	0	0	0.377871	0	0	0	0	0	0	0	0	0	0	0	0	0	0	0	0	0	0	0	0	0	0	0	0	0	0	0.411961	0	0	1	1	0.831055	0.447059
364	0	0	0	0	0	0	0	0	0	0	0	0	0	0	0	0	0	0	0	0	0	0	0	0	0	0	0	0	0	0	0	0	0	0	0	0	0	0	0	0	0	0	0	0	0	0	0	0	0
365	0	0	0	0	0	0	0	0	0	0	0	0.639602	0	0	0	0.377871	0	0	0	0	0	0	0	0	0	0	0	0	0	0	0	0	0	0	0	0	0	0	0	0	0	0	0.411961	0	0	1	1	0.831055	0.447059
366	0	0	0	0	0	0	0	0	0	0	0	0	0	0	0	0	0	0	0	0	0	0	0	0	0	0	0	0	0	0	0	0	0	0	0	0	0	0	0	0	0	0	0	0	0	0	0	0	0
368	0	0	0	0	0	0	0	0	0	0	0	0	0	0	0	0	0	0	0	0	0	0	0	0	0	0	0	0	0	0	0	0	0	0	0	0	0	0	0	0	0	0	0	0	0	0	0	0	0
370	0	0	0	0	0	0	0	0	0	0	0	0.286039	0	0	0	0.168989	0	0	0	0	0	0	0	0	0	0	0	0	0	0	0	0	0	0	0	0	0	0	0	0	0	0	0.552703	0	0	0.447214	0.447214	0.371659	0.199931
371	0.998274	0	0	0.688247	1	0	0	0	0	0	0	0	0	0	0	0	0	0	0	0	0	0	0	0	0	0	0	0	0.520266	0	0	0	0	0	0	0	0	0	0	0	0	0	0	0	0	0	0	0	0
375	0	0	0	0	0	0	0	0	0	0	0	0	0	0	0	0	0	0	0	0	0	0	0	0	0	0	0	0	0	0	0	0	0	0	0	0	0	0	0	0	0	0	0	0	0	0	0	0	0
376	0	0	0	0	0	0	0	0	0	0	0	0.639602	0	0	0	0.377871	0	0	0	0	0	0	0	0	0	0	0	0	0	0	0	0	0	0	0	0	0	0	0	0	0	0	0.411961	0	0	1	1	0.831055	0.447059
377	0	0	0	0	0	0	0	0	0	0	0	0	0	0	0	0	0	0	0	0	0	0	0	0	0	0	0	0	0	0	0	0	0	0	0	0	0	0	0	0	0	0	0	0	0	0	0	0	0
378	0.998274	0	0	0.688247	1	0	0	0	0	0	0	0	0	0	0	0	0	0	0	0	0	0	0	0	0	0	0	0	0.520266	0	0	0	0	0	0	0	0	0	0	0	0	0	0	0	0	0	0	0	0
379	0	0	0	0	0	0	0	0	0	0	0	0	0	0	0	0	0	0	0	0	0	0	0	0	0	0	0	0	0	0	0	0	0	0	0	0	0	0	0	0	0	0	0	0	0	0	0	0	0
380	0	0	0	0	0	0	0	0	0	0	0	0	0	0	0	0	0	0	0	0	0	0	0	0	0	0	0	0	0	0	0	0	0	0	0	0	0	0	0	0	0	0	0	0	0	0	0	0	0
381	0	0	0	0	0	0	0	0	0	0	0	0.639602	0	0	0	0.377871	0	0	0	0	0	0	0	0	0	0	0	0	0	0	0	0	0	0	0	0	0	0	0	0	0	0	0.411961	0	0	1	1	0.831055	0.447059
383	0	0	0	0	0	0	0	0	0	0	0	0	0	0	0	0	0	0	0	0	0	0	0	0	0	0	0	0	0	0	0	0	0	0	0	0	0	0	0	0	0	0	0	0	0	0	0	0	0
384	0.998274	0	0	0.688247	1	0	0	0	0	0	0	0	0	0	0	0	0	0	0	0	0	0	0	0	0	0	0	0	0.520266	0	0	0	0	0	0	0	0	0	0	0	0	0	0	0	0	0	0	0	0
385	0	0	0	0	0	0	0	0	0	0	0	0	0	0	0	0	0	0	0	0	0	0	0	0	0	0	0	0	0	0	0	0	0	0	0	0	0	0	0	0	0	0	0	0	0	0	0	0	0
386	0	0	0	0	0	0	0	0	0	0	0	0	0	0	0	0	0	0	0	0	0	0	0	0	0	0	0	0	0	0	0	0	0	0	0	0	0	0	0	0	0	0	0	0	0	0	0	0	0
387	0	0	0	0	0	0	0	0	0	0	0	0	0	0	0	0	0	0	0	0	0	0	0	0	0	0	0	0.457496	0	0	0	0	0	0	0	0	0	0	0	0	0	0	0	0	0	0	0	0	0
395	0	0	0	0	0	0	0	0	0	0	0	0	0	0	0	0	0	0	0	0	0	0	0	0	0	0	0	0	0	0	0	0	0	0	0	0	0	0	0	0	0	0	0	0	0	0	0	0	0
398	0	0	0	0	0	0	0	0	0	0	0	0	0	0	0	0	0	0	0	0	0	0	0	0	0	0	0	0	0	0	0	0	0	0	0	0	0	0	1	0	0	0	0	0	0	0	0	0	0
402	0	0	0	0	0	0	0	0	0	0	0	0.639602	0	0	0	0.377871	0	0	0	0	0	0	0	0	0	0	0	0	0	0	0	0	0	0	0	0	0	0	0	0	0	0	0.411961	0	0	1	1	0.831055	0.447059
403	0	0	0	0	0	0	0	0	0	0	0	0	0	0	0	0	0	0	0	0	0	0	0	0	0	0	0	0	0	0	0	0	0	0	0	0	0	0	0	0	0	0	0	0	0	0	0	0	0
404	0	0	0	0	0	0	0	0	0	0.389118	0	0	0	0	0	0	0	0	0	0	0	0	0	0	0	0	0	0	0	0	0	0	0	0	0	0	0	0	0	0	0	0	0.411961	0	0	0	0	0	0
408	0	0	0	0	0	0	0	0	0	0	0	0	0	0	0	0	0	0	0	0	0	0	0	0	0	0	0	0	0	0	0	0	0	0	0	0	0	0	0	0	0	0	0	0	0	0	0	0	0
409	0.998274	0	0	0.688247	1	0	0	0	0	0	0	0	0	0	0	0	0	0	0	0	0	0	0	0	0	0	0	0	0.520266	0	0	0	0	0	0	0	0	0	0	0	0	0	0	0	0	0	0	0	0
410	0	0	0	0	0	0	0	0	0	0	0	0	0	0	0	0	0	0	0	0	0	0	0	0	0	0	0	0	0	0	0	0	0	0	0	0	0	0	0	0	0	0	0	0	0	0	0	0	0
413	0	0	0	0	0	0	0	0	0	0	0	0	0	0	0	0	0	0	0	0	0	0	0	0	0	0	0	0	0	0	0	0	0	0	0	0	0	0	0	0	0	0	0	0	0	0	0	0	0
414	0	0	0	0	0	0	0	0	0	0	0	0	0	0	0	0	0	0	0	0	0	0	0	0	0	0	0	0	0	0	0	0	0	0	0	0	0	0	0	0	0	0	0	0	0	0	0	0	0
424	0	0	0	0	0	0	0	0	0	0	0	0	0	0	0	0	0	0	0	0	0	0	0	0	0	0	0	0	0	0	0	0	0	0	0	0	0	0	0	0	0	0	0	0	0	0	0	0	0
428	0	0	0	0	0	0	0	0	0	0	0	0	0	0	0	0	0	0	0	0	0	0	0	0	0	0	0	0.457496	0	0	0	0	0	0	0	0	0	0	0	0	0	0	0	0	0	0	0	0	0
432	0.998274	0	0	0.688247	1	0	0	0	0	0	0	0	0	0	0	0	0	0	0	0	0	0	0	0	0	0	0	0	0.520266	0	0	0	0	0	0	0	0	0	0	0	0	0	0	0	0	0	0	0	0
453	0	0	0	0	0	0	0	0	0	0	0	0	0	0	0	0	0	0	0	0	0	0	0	0	0	0	0	0	0	0	0	0	0	0	0	0	0	0	0.5547	0	0	0	0	0	0	0	0	0	0
458	0	0	0	0	0	0	0	0	0	0	0	0	0	0	0	0	0	0.277137	0	0	0	0	0.83205	0	0	0	0	0	0	0	0	0	0	0	0.234818	0	0	0	0	0	0	0	0	0	0	0	0	0	0
459	0.058722	0.0829027	0	0	0	0.173785	0	0.0384805	0	0	0	0	0	0	0	0.0222277	0	0.0391856	0.0316791	0	0	0.0506153	0	0	0	0.0278916	0.0415586	0	0	0	0.0488856	0.0293991	0	0	0	0	1	0	0	0.058722	0	0.058722	0.024233	0	0.0293991	0	0	0.0488856	0.0262976
460	0	0	1	0	0	0	0	0	0	0	0.857143	0	0	0	0	0	0	0	0	0	0	0	0	0	0	0	0	0	0	0	0	0	0	0	0	0	0	0	0	0	0	0	0	0.815556	0.999568	0	0	0	0
461	0	0	0	0	0	0	0	0	0	0	0	0	0	0	0	0	0	0	0	0	0	0	0	0	0	0	0	0	0	0	0	0	0	0	0	0	0	0	0	0	0	0	0	0	0	0	0	0	0
463	0	0	0	0	0	0	0	0	0	0	0	0	0	0	0	0	0	0	0	0	0	0	0	0	0	0	0	0	0	0	0	0	0	0	0	0	0	0	0	0	0	0	0.4855	0	0	0	0	0	0.316118
464	0	0.406843	0	0	0	0	0	0	0	0	0	0.369274	0.300376	0	0	0.218164	0	0	0.310929	0	0	0	0	0	0	0	0	0	0	0	0	0	0	0	0	0.369274	0	0	0	0.576354	0	0.576354	0.237846	0.235431	0	0.57735	0.57735	0.47981	0.25811
465	0	0.704673	0	0	0	0	0	0	0	0	0	0	0	0	0	0	0	0	0	0	0	0	0	0	0	0	0	0	0	0	0	0	0	0	0	0.639602	0	0	0	0.998274	0	0.998274	0	0.407778	0	0	0	0	0
466	0	0	0	0	0	0	0	0	0	0	0	0	0	0	0	0	0	0	0	0	0	0	0	0	0	0	0	0	0	0	0	0	0	0	0	0	0	0	0	0	0	0	0	0	0	0	0	0	0
467	0	0	0	0	0	0	0	0	0	0	0	0	0	0	0	0	0	0	0	0	0	0	0	0	0	0	0	0	0	0	0	0	0	0	0	0	0	0	0	0	0	0	0	0	0	0	0	0	0
468	0.998274	0	0	0.688247	1	0	0	0	0	0	0	0	0	0	0	0	0	0	0	0	0	0	0	0	0	0	0	0	0.520266	0	0	0	0	0	0	0	0	0	0	0	0	0	0	0	0	0	0	0	0
469	0	0	0	0	0	0	0	0	0	0	0	0.639602	0	0	0	0.377871	0	0	0	0	0	0	0	0	0	0	0	0	0	0	0	0	0	0	0	0	0	0	0	0	0	0	0.411961	0	0	1	1	0.831055	0.447059
470	0	0	0	0	0	0	0	0	0	0.389118	0	0	0	0	0	0	0	0	0	0	0	0	0	0	0	0	0	0	0	0	0	0	0	0	0	0	0	0	0	0	0	0	0.411961	0	0	0	0	0	0
473	0	0.469782	0	0.458831	0	0	0	0	0	0	0	0	0.346844	0	0	0	0	0	0.35903	0	0	0	0	0	0	0	0	0	0.086711	0	0	0	0.111111	0	0	0	0	0	0	0	0	0	0	0	0	0	0	0	0.298039
474	0	0	0	0	0	0	0	0	0	0	0	0	0	0	0	0	0	0	0	0	0	0	0	0	0	0	0	0	0	0	0	0	0	0	0	0	0	0	0	0	0	0	0	0	0	0	0	0	0
477	0	0	1	0	0	0	0	0	0	0	0.857143	0	0	0	0	0	0	0	0	0	0	0	0	0	0	0	0	0	0	0	0	0	0	0	0	0	0	0	0	0	0	0	0	0.815556	0.999568	0	0	0	0
478	0	0	0	0	0	0	0	0	0	0.36915	0	0	0.109682	0	0.154811	0	0	0	0.113535	0	0	0	0	0	0	0	0	0.192897	0.109682	0.130632	0.175202	0	0	0.175412	0.118993	0.13484	0	0	0	0	0	0	0.39082	0	0	0	0	0	0
483	0	0	0	0	0	0	0	0	0	0	0	0	0	0	0	0	0	0	0	0	0	0	0	0	0	0	0	0	0	0	0	0	0	0	0	0	0	0	0	0	0	0	0	0	0	0	0	0	0
485	0	0	0	0	0	0	0	0	0	0.348038	0	0	0	0	0.164202	0	0	0	0	0	0.149071	0	0	0	0	0	0	0	0	0	0	0	0	0	0	0	0	0	0	0	0	0	0.368469	0	0	0	0	0	0
487	0	0	0	0	0	0	0	0	0	0.323766	0	0	0	0	0	0	0	0	0	0	0	0	0	0	0	0	0	0	0	0	0	0	0	0	0	0	0	0	0	0	0	0	0.342772	0	0	0	0	0	0
488	0	0	0	0	0	0	0	0	0	0	0	0	0	0	0	0	0	0	0	0	0	0	0	0	0	0	0	0	0	0	0	0	0	0	0	0	0	0	0	0	0	0	0	0	0	0	0	0	0
489	0.998274	0	0	0.688247	1	0	0	0	0	0	0	0	0	0	0	0	0	0	0	0	0	0	0	0	0	0	0	0	0.520266	0	0	0	0	0	0	0	0	0	0	0	0	0	0	0	0	0	0	0	0
490	0	0	0	0	0	0	0	0	0	0	0	0	0	0	0	0	0	0	0	0	0	0	0	0	0	0	0	0.457496	0	0	0	0	0	0	0	0	0	0	0	0	0	0	0	0	0	0	0	0	0
491	0	0	0	0	0	0	0	0	0	0	0	0	0	0	0	0	0	0	0	0	0	0	0	0	0	0	0	0	0	0	0	0	0	0	0	0	0	0	1	0	0	0	0	0	0	0	0	0	0
493	0.998274	0	0	0.688247	1	0	0	0	0	0	0	0	0	0	0	0	0	0	0	0	0	0	0	0	0	0	0	0	0.520266	0	0	0	0	0	0	0	0	0	0	0	0	0	0	0	0	0	0	0	0
496	0	0	0	0	0	0	0	0	0	0	0	0.639602	0	0	0	0.377871	0	0	0	0	0	0	0	0	0	0	0	0	0	0	0	0	0	0	0	0	0	0	0	0	0	0	0.411961	0	0	1	1	0.831055	0.447059
500	0	0	0	0	0	0	0	0	0	0.356351	0	0	0	0	0.0927579	0	0	0	0	0	0	0	0	0.0782709	0	0	0	0	0	0	0	0	0	0	0	0	0	0	0.526316	0	0	0	0	0	0	0	0	0	0
506	0	0	0.666667	0	0	0	0	0	0	0	0.571429	0	0	0	0	0	0	0	0	0	0	0	0	0	0	0	0	0	0.086711	0	0	0	0.111111	0	0	0	0	0	0	0	0	0	0	0.543704	0.666379	0	0	0	0
507	0	0	0	0	0	0	0	0	0	0	0	0	0	0	0	0	0	0	0	0	0	0	0	0	0	0	0	0	0	0	0	0	0	0	0	0	0	0	0	0	0	0	0	0	0	0	0	0	0
511	0	0	0	0	0	0	0	0	0	0	0	0.639602	0	0	0	0.377871	0	0	0	0	0	0	0	0	0	0	0	0	0	0	0	0	0	0	0	0	0	0	0	0	0	0	0.411961	0	0	1	1	0.831055	0.447059
514	0	0	0	0	0	0.984784	0	0.436113	0	0	0	0.426401	0	0	0	0	0	0	0	0	0	0.573641	0	0	0	0	0	0	0	0	0	0	0	0	0.376288	0	0	0	0	0	0	0	0	0	0	0	0	0	0
515	0	0	0	0	0	0	0	0	0	0	0	0.639602	0	0	0	0.377871	0	0	0	0	0	0	0	0	0	0	0	0	0	0	0	0	0	0	0	0	0	0	0	0	0	0	0.411961	0	0	1	1	0.831055	0.447059
516	0	0	0	0	0	0	0	0	0	0	0	0	0	0	0	0	0	0	0	0	0	0	0	0	0	0	0	0	0	0	0	0	0	0	0	0	0	0	0	0	0	0	0	0	0	0	0	0	0
517	0	0	0	0	0	0	0	0	0	0	0	0	0	0	0	0	0	0	0	0	0	0	0	0	0	0	0	0	0	0	0	0	0	0	0	0	0	0	0	0	0	0	0	0	0	0	0	0	0
522	0	0	0	0	0	0	0	0	0	0	0	0	0	0	0	0	0	0	0	0	0	0	0	0	0	0	0	0	0	0	0	0	0	0	0	0	0	0	0	0	0	0	0	0	0	0	0	0	0
523	0.998274	0	0	0.688247	1	0	0	0	0	0	0	0	0	0	0	0	0	0	0	0	0	0	0	0	0	0	0	0	0.520266	0	0	0	0	0	0	0	0	0	0	0	0	0	0	0	0	0	0	0	0
526	0	0	0	0	0	0	0	0	0	0	0	0.639602	0	0	0	0.377871	0	0	0	0	0	0	0	0	0	0	0	0	0	0	0	0	0	0	0	0	0	0	0	0	0	0	0.411961	0	0	1	1	0.831055	0.447059
527	0	0	0	0	0	0.984784	0	0.436113	0	0	0	0.426401	0	0	0	0	0	0	0	0	0	0.573641	0	0	0	0	0	0	0	0	0	0	0	0	0.376288	0	0	0	0	0	0	0	0	0	0	0	0	0	0
528	0	0	0	0	0	0.419913	0	0.185959	0	0	0	0.590909	0	0	0	0.241687	0	0	0	0	0	0.244601	0	0.396326	0	0	0.451876	0	0	0	0	0	0	0	0.16045	0	0	0	0	0	0	0	0.263491	0	0	0.639602	0.639602	0.531545	0.28594
532	0	0	0	0	0	0	0	0	0	0	0	0	0	0	0	0	0	0	0	0	0	0	0	0	0	0	0	0	0	0	0	0	0	0	0	0	0	0	0	0	0	0	0	0	0	0	0	0	0.316118
534	0	0	0	0	0	0	0	0	0	0	0.285714	0	0	0	0	0	0	0	0	0	0	0	0	0	0	0.316105	0	0	0	0	0	0	0	0	0	0	0	0	0	0	0	0	0	0	0	0	0	0	0
537	0	0	0	0	0	0	0	0	0	0	0	0	0	0	0	0	0	0	0	0	0	0	0	0	0	0	0	0	0	0	0	0	0	0	0	0	0	0	0	0	0	0	0	0	0	0	0	0	0
542	0	0	0	0	0	0	0	0	0	0	0	0.639602	0	0	0	0.377871	0	0	0	0	0	0	0	0	0	0	0	0	0	0	0	0	0	0	0	0	0	0	0	0	0	0	0.411961	0	0	1	1	0.831055	0.447059
543	0	0	0	0	0	0	0	0	0	0	0	0	0	0	0	0	0	0	0	0	0	0	0	0	0	0	0	0	0	0	0	0	0	0	0	0	0	0	0	0	0	0	0	0	0	0	0	0	0
544	0	0	0	0	0	0	0	0	0	0	0	0.639602	0	0	0	0.377871	0	0	0	0	0	0	0	0	0	0	0	0	0	0	0	0	0	0	0	0	0	0	0	0	0	0	0.411961	0	0	1	1	0.831055	0.447059
545	0	0	0	0	0	0	0	0	0	0	0	0.452267	0.367884	0	0	0.267195	0	0.471042	0	0	0	0	0	0	0	0	0	0.323498	0.367884	0.438155	0	0	0.471405	0	0.399114	0	0	0	0	0	0	0	0.2913	0.288343	0	0.707107	0.707107	0.587645	0.316118
548	0	0	0	0	0	0	0	0	0	0	0	0.639602	0	0	0	0.377871	0	0	0	0	0	0	0	0	0	0	0	0	0	0	0	0	0	0	0	0	0	0	0	0	0	0	0.411961	0	0	1	1	0.831055	0.447059
549	0.998274	0	0	0.688247	1	0	0	0	0	0	0	0	0	0	0	0	0	0	0	0	0	0	0	0	0	0	0	0	0.520266	0	0	0	0	0	0	0	0	0	0	0	0	0	0	0	0	0	0	0	0
551	0	0	0	0	0	0	0	0	0	0	0	0	0	0	0	0	0	0	0	0	0	0	0	0	0	0	0	0	0	0	0	0	0	0	0	0	0	0	0	0	0	0	0.342772	0	0	0	0	0	0
553	0	0	0	0	0	0	0	0	0	0	0	0.639602	0	0	0	0.377871	0	0	0	0	0	0	0	0	0	0	0	0	0	0	0	0	0	0	0	0	0	0	0	0	0	0	0.411961	0	0	1	1	0.831055	0.447059
555	0	0	0	0	0	0	0	0	0	0	0	0.639602	0	0	0	0.377871	0	0	0	0	0	0	0	0	0	0	0	0	0	0	0	0	0	0	0	0	0	0	0	0	0	0	0.411961	0	0	1	1	0.831055	0.447059
557	0.705887	0	0	0.486664	0.707107	0	0	0	0	0	0	0	0.367884	0	0	0	0	0.471042	0	0	0	0	0	0	0	0	0	0.323498	0.735767	0.438155	0	0	0.471405	0	0.399114	0	0	0	0	0	0	0	0	0.288343	0	0	0	0	0
559	0	0	0	0	0	0	0	0	0	0	0	0.639602	0	0	0	0.377871	0	0	0	0	0	0	0	0	0	0	0	0	0	0	0	0	0	0	0	0	0	0	0	0	0	0	0.411961	0	0	1	1	0.831055	0.447059
560	0	0	0	0	0	0	0	0	0	0	0	0	0	0	0	0	0	0	0	0	0	0	0	0	0	0	0	0	0	0	0	0	0	0	0	0	0	0	0	0	0	0	0	0	0	0	0	0	0
561	0	0	0	0	0	0	0	0	0	0	0	0	0	0	0	0	0	0	0	0	0	0	0	0	0	0	0	0	0	0	0	0	0	0	0	0	0	0	0	0	0	0	0	0	0	0	0	0	0
563	0	0	0	0	0	0	0	0	0	0	0	0	0	0	0	0	0	0	0	0	0	0	0	0	0	0	0	0	0	0	0	0	0	0	0	0	0	0	0	0	0	0	0	0	0	0	0	0	0
564	0	0	0	0	0	0	0	0	0	0	0.158486	0.532181	0	0	0	0.314408	0	0	0	0	0	0	0	0	0	0.175343	0	0	0	0	0	0	0	0	0	0	0	0	0	0	0	0	0.342772	0	0	0.83205	0.83205	0.69148	0.371976
565	0.892884	0	0	0.615587	0.894427	0	0	0	0	0	0	0	0	0	0	0	0	0.148957	0	0	0	0	0.447214	0	0	0	0	0	0.46534	0	0	0	0	0	0.126211	0	0	0	0	0	0	0	0	0	0	0	0	0	0
566	0	0	0	0	0	0	0	0	0	0.389118	0	0	0	0	0	0	0	0	0	0	0	0	0	0	0	0	0	0	0	0	0	0	0	0	0	0	0	0	0	0	0	0	0.411961	0	0	0	0	0	0
569	0	0	0	0	0	0	0	0	0	0	0	0	0	0	0	0	0	0	0	0	0	0	0	0	0	0	0	0	0	0	0	0	0	0	0	0	0	0	0	0	0	0	0	0	0	0	0	0	0
570	0	0	0	0	0	0	0	0	0	0	0	0	0	0	0	0	0	0	0	0	0	0	0	0	0	0	0	0	0	0	0	0	0	0	0	0	0	0	0	0	0	0	0	0	0	0	0	0	0
571	0	0	0	0	0	0	0	0	0	0	0	0.639602	0	0	0	0.377871	0	0	0	0	0	0	0	0	0	0	0	0	0	0	0	0	0	0	0	0	0	0	0	0	0	0	0.411961	0	0	1	1	0.831055	0.447059
572	0	0	0	0	0	0	0	0	0	0	0	0.639602	0	0	0	0.377871	0	0	0	0	0	0	0	0	0	0	0	0	0	0	0	0	0	0	0	0	0	0	0	0	0	0	0.411961	0	0	1	1	0.831055	0.447059
573	0	0	0	0	0	0	0	0	0	0	0	0.639602	0	0	0	0.377871	0	0	0	0	0	0	0	0	0	0	0	0	0	0	0	0	0	0	0	0	0	0	0	0	0	0	0.411961	0	0	1	1	0.831055	0.447059
574	0	0	0	0	0	0	0	0	0	0.174019	0	0	0	0	0	0	0	0	0	0	0	0	0	0	0	0	0	0	0	0	0	0	0	0	0	0	0	0	0	0	0	0	0	0	0	0	0	0	0
575	0	0	0	0	0	0	0	0	0	0	0	0.639602	0	0	0	0.377871	0	0	0	0	0	0	0	0	0	0	0	0	0	0	0	0	0	0	0	0	0	0	0	0	0	0	0.411961	0	0	1	1	0.831055	0.447059
576	0.998274	0	0	0.688247	1	0	0	0	0	0	0	0	0	0	0	0	0	0	0	0	0	0	0	0	0	0	0	0	0.520266	0	0	0	0	0	0	0	0	0	0	0	0	0	0	0	0	0	0	0	0
579	0	0	0	0	0	0	0	0	0	0	0	0.465379	0	0	0	0.274942	0	0	0	0	0	0	0	0	0	0	0	0	0	0	0	0	0	0	0	0	0	0	0	0	0	0	0.432966	0	0	0.727607	0.727607	0.873429	0.325283
587	0	0	0.894427	0	0	0	0	0	0	0	0.766652	0	0	0	0	0	0	0	0	0	0	0	0	0	0	0	0	0	0	0	0	0	0	0	0	0	0	0	0	0	0	0	0	0.729456	0.894041	0	0	0	0
589	0	0	0	0	0	0	0	0	0	0.323766	0	0	0	0	0	0	0	0	0	0	0	0	0	0	0	0	0	0	0	0	0	0	0	0	0	0	0	0	0	0	0	0	0	0	0	0	0	0	0
591	0	0	0	0	0	0	0	0	0	0	0	0.452267	0	0	0	0.267195	0	0	0	0	0	0	0	0	0	0	0	0	0	0	0	0	0	0	0	0	0	0	0	0	0	0	0.2913	0	0	0.707107	0.707107	0.587645	0.632237
593	0	0	0	0	0	0	0	0	0	0	0	0	0	0	0	0	0	0	0	0	0	0	0	0	0	0	0	0	0	0	0	0	0	0	0	0	0	0	0	0	0	0	0	0	0	0	0	0	0
594	0	0	0	0	0	0.696347	0	0.308378	0	0	0	0.301511	0	0	0	0	0	0	0	0	0	0.405625	0	0	0	0	0	0	0	0	0	0	0	0	0.266076	0	0	0	0	0	0	0	0	0	0	0	0	0.391763	0
595	0	0	0	0	0	0	0	0	0	0	0	0	0	0	0	0	0	0	0	0	0	0	0	0	0	0	0	0	0	0	0	0	0	0	0	0	0	0	0	0	0	0	0	0	0	0	0	0	0
596	0	0	0	0	0	0	0	0	0	0	0	0	0	0	0	0	0	0	0	0	0	0	0	0	0	0	0	0	0	0	0	0	0	0	0	0	0	0	0	0	0	0	0	0	0	0	0	0	0
598	0	0	0	0	0	0	0	0	0	0	0	0	0	0	0	0	0	0	0	0	0	0	0	0	0	0	0	0	0	0	0	0	0	0	0	0	0	0	0	0	0	0	0	0	0	0	0	0	0
599	0	0	0	0	0	0.984784	0	0.436113	0	0	0	0.426401	0	0	0	0	0	0	0	0	0	0.573641	0	0	0	0	0	0	0	0	0	0	0	0	0.376288	0	0	0	0	0	0	0	0	0	0	0	0	0	0
601	0.576354	0	0	0.39736	0.57735	0	0	0	0	0	0	0	0	0	0	0	0	0	0	0	0	0	0	0	0	0	0	0.264135	0.300376	0	0	0	0	0	0	0	0	0	0	0	0	0	0	0	0	0	0	0	0
602	0	0	0	0	0	0	0	0	0	0	0.158486	0	0	0	0	0	0	0	0	0	0	0	0	0	0	0.175343	0	0.380659	0	0	0	0	0	0	0	0	0	0	0	0	0	0	0	0	0	0	0	0	0
603	0	0	0	0	0	0	0	0	0	0	0	0	0	0	0	0	0	0	0	0	0	0	0	0	0	0	0	0	0	0	0	0	0	0	0	0	0	0	0	0	0	0	0	0	0	0	0	0	0
604	0	0	0	0	0	0	0	0	0	0	0	0	0	0	0	0	0	0	0	0	0	0	0	0	0	0	0	0	0	0.092052	0	0	0	0	0	0	0	0	0	0	0	0	0	0	0	0	0	0	0
605	0	0	0	0	0	0	0	0	0	0	0	0	0	0	0	0	0	0	0	0	0	0	0	0	0	0	0	0	0	0	0	0	0	0	0	0	0	0	0	0	0	0	0	0	0	0	0	0	0
606	0	0	0	0	0	0	0	0	0	0.057806	0	0	0	0	0.10909	0	0	0	0	0	0	0	0	0.092052	0	0	0	0.424774	0	0	0	0	0	0	0	0	0	0	0	0	0	0	0	0	0	0	0	0	0
607	0	0	0	0	0	0	0	0	0	0	0	0	0.346844	0	0.489555	0	0	0	0.35903	0	0	0	0	0	0	0	0	0.609994	0.346844	0.413096	0.554037	0	0	0.5547	0.376288	0.426401	0	0	0	0	0	0	0	0	0	0	0	0	0
608	0.705887	0	0	0.486664	0.707107	0	0	0	0	0	0	0	0	0	0	0	0	0	0	0	0	0	0	0	0	0	0	0.323498	0.367884	0	0	0	0	0	0	0	0	0	0	0	0	0	0	0	0	0	0	0	0
612	1	0.00486821	0	0.68706	0.998274	0.010205	0	0.00225965	0	0	0	0	0	0	0	0.00130526	0	0.00230106	0.00186026	0	0	0.00297224	0	0	0	0.00163785	0.0024404	0	0.519368	0	0.00287066	0.00172637	0	0	0	0	0.058722	0	0	0.00344828	0	0.00344828	0.00142301	0	0.00172637	0	0	0.00287066	0.00154425
613	0.705887	0	0	0.486664	0.707107	0	0	0	0	0	0	0	0	0	0	0	0	0	0	0	0	0	0	0	0	0	0	0	0.367884	0	0	0	0	0	0	0	0	0	0	0	0	0	0	0	0	0	0	0	0
614	0	0	0	0	0	0	0	0	0	0	0	0	0	0	0	0	0	0	0	0	0	0	0	0	0	0	0	0	0	0	0	0	0	0	0	0	0	0	0	0	0	0	0	0	0	0	0	0	0
615	0	0	0	0	0	0	0	0	0	0.389118	0	0	0	0	0	0	0	0	0	0	0	0	0	0	0	0	0	0	0	0	0	0	0	0	0	0	0	0	0	0	0	0	0.411961	0	0	0	0	0	0
619	0	0.498279	0	0.486664	0	0	0	0	0	0	0	0.452267	0	0	0	0.267195	0	0	0	0	0	0	0	0	0	0	0	0	0	0	0	0	0	0	0	0	0	0	0	0	0	0	0.2913	0	0	0.707107	0.707107	0.587645	0.632237
623	0	0	0	0	0	0	0	0	0	0	0	0	0	0	0	0	0	0	0	0	0	0	0	0	0	0	0	0	0.260133	0	0	0	0.333333	0	0	0	0	0	0	0	0	0	0	0	0	0	0	0	0
625	0	0	0	0	0	0	0	0	0	0	0	0	0	0	0	0	0	0	0	0	0	0	0	0	0	0	0	0	0	0	0	0	0	0	0	0	0	0	0	0	0	0	0	0	0	0	0	0	0
626	0	0	0	0	0	0	0	0	0	0	0	0	0.346844	0	0.489555	0	0	0	0.35903	0	0	0	0	0	0	0	0	0.609994	0.346844	0.413096	0.554037	0	0	0.5547	0.376288	0.426401	0	0	0	0	0	0	0	0	0	0	0	0	0
628	0	0	0	0	0	0	0	0	0	0	0	0	0	0	0	0	0	0	0	0	0	0	0	0	0	0	0	0	0	0	0	0	0	0	0	0	0	0	0	0	0	0	0	0	0	0	0	0	0
630	0	0	0	0	0	0	0	0	0	0	0	0	0	0	0	0	0	0	0	0	0	0	0	0	0	0	0	0	0	0	0	0	0	0	0	0	0	0	0	0	0	0	0	0	0	0	0	0	0
632	0.0051613	0.00728663	0	0	0	0.996247	0	0.437807	0	0	0	0.424751	0	0	0	0.00195368	0	0.00344417	0.0027844	0	0	0.575869	0	0	0	0.0024515	0.00365274	0	0	0	0.00429674	0.00258399	0	0	0.374832	0	0.0878938	0	0	0.0051613	0	0.0051613	0.00212993	0	0.00258399	0	0	0.00429674	0.00231139
633	0	0	0	0	0	0	0	0	0	0	0	0	0	0	0	0	0	0	0	0	0	0	0	0	0	0	0	0	0	0	0	0	0	0	0	0	0	0	0	0	0	0	0	0	0	0	0	0	0
634	0.0051613	0.00728663	0	0	0	0.996247	0	0.437807	0	0	0	0.424751	0	0	0	0.00195368	0	0.00344417	0.0027844	0	0	0.575869	0	0	0	0.0024515	0.00365274	0	0	0	0.00429674	0.00258399	0	0	0.374832	0	0.0878938	0	0	0.0051613	0	0.0051613	0.00212993	0	0.00258399	0	0	0.00429674	0.00231139
636	0	0	0	0	0	0	0	0	0	0	0	0.452267	0	0	0	0.267195	0	0	0	0	0	0	0	0	0	0	0	0	0	0	0	0	0	0	0	0	0	0	0	0	0	0	0.2913	0	0	0.707107	0.707107	0.587645	0.316118
638	0	0	0	0	0	0	0	0	0	0	0	0	0	0	0	0	0	0	0	0	0	0	0	0	0	0	0	0	0	0	0	0	0	0	0	0	0	0	0	0	0	0	0	0	0	0	0	0	0
639	0.529084	0	0	0.36477	0.529999	0	0	0	0	0.131989	0	0	0	0	0.249085	0	0	0	0	0	0	0	0	0.210183	0	0	0	0	0.27574	0	0	0	0	0	0	0	0	0	0	0	0	0	0	0	0	0	0	0	0
640	0.00344828	0.708325	0	0	0	0.010205	0	0.00225965	0	0	0	0	0	0	0	0.00130526	0	0.00230106	0.00186026	0	0	0.00297224	0	0	0	0.00163785	0.0024404	0	0	0	0.00287066	0.00172637	0	0	0	0.638498	0.058722	0	0	1	0	1	0.00142301	0.407075	0.00172637	0	0	0.00287066	0.00154425
641	0	0	0	0	0	0	0	0	0	0.0423619	0	0.435194	0	0	0.0799441	0.257109	0	0	0	0	0	0	0	0.0674583	0	0	0	0	0	0	0	0	0	0	0	0	0	0	0	0	0	0	0.280304	0	0	0.680414	0.680414	0.565462	0.304185
644	0	0	0	0	0	0	0	0	0	0	0	0.274115	0	0	0	0.161945	0	0	0	0	0	0	0	0	0	0	0	0	0	0	0	0	0	0	0	0	0	0	0.285714	0	0	0	0.529664	0	0	0.428571	0.428571	0.356167	0.57479
645	0	0	0	0	0	0	0	0	0	0	0	0	0	0	0	0	0	0	0	0	0	0	0	0	0	0	0	0	0	0	0	0	0	0	0	0	0	0	0	0	0	0	0	0	0	0	0	0	0
646	0	0	0	0	0	0	0	0	0	0	0	0	0	0	0	0	0	0	0	0	0	0.101231	0	0	0	0	0	0	0	0	0	0	0	0	0	0	0	0	0	0	0	0	0	0.0479739	0	0	0	0	0
647	0.00207125	0.00292416	0	0	0	0.793466	0	0.35003	0	0	0	0.724431	0	0	0	0.227366	0	0.00138216	0.00111739	0	0	0.460412	0	0	0	0.000983797	0.00146586	0	0	0	0.0017243	0.00103697	0	0	0.300843	0	0.0352722	0	0	0.00207125	0	0.00207125	0.247877	0	0.00103697	0.599627	0.599627	0.500047	0.268996
650	0	0	0	0	0	0	0	0	0	0	0	0	0	0	0	0	0	0	0	0	0	0	0	0	0	0	0	0	0	0	0	0	0	0	0	0	0	0	1	0	0	0	0	0	0	0	0	0	0
651	0	0	0	0	0	0	0	0	0	0	0	0	0	0	0	0	0	0	0	0	0	0	0	0	0	0	0	0.457496	0	0	0	0	0	0	0	0	0	0	0	0	0	0	0	0	0	0	0	0	0
652	0	0	0	0	0	0	0	0.241912	0	0	0	0	0	0	0	0	0	0	0.448097	0	0.5547	0.318199	0	0.229145	0	0	0	0	0	0	0	0	0	0	0	0	0	0	0	0	0	0	0	0	0	0	0	0	0
653	0	0	0	0	0	0	0	0	0	0	0	0.639602	0	0	0	0.377871	0	0	0	0	0	0	0	0	0	0	0	0	0	0	0	0	0	0	0	0	0	0	0	0	0	0	0.411961	0	0	1	1	0.831055	0.447059
654	0.830614	0	0	0.572656	0.83205	0	0	0	0	0	0	0	0	0	0	0	0	0	0	0	0	0	0	0	0	0	0	0	0.432887	0	0	0	0	0	0	0	0	0	0	0	0	0	0	0	0	0	0	0	0
655	0	0	0	0	0	0.311416	0	0.137911	0	0	0	0.13484	0	0	0	0	0	0	0	0	0	0.181401	0	0	0	0	0	0	0	0	0	0	0	0	0.118993	0	0	0	0	0	0	0	0	0	0	0	0	0	0
656	0	0	0	0	0	0	0	0	0	0	0	0.639602	0	0	0	0.377871	0	0	0	0	0	0	0	0	0	0	0	0	0	0	0	0	0	0	0	0	0	0	0	0	0	0	0.411961	0	0	1	1	0.831055	0.447059
657	0	0	0	0	0	0	0	0	0	0	0	0.639602	0	0	0	0.377871	0	0	0	0	0	0	0	0	0	0	0	0	0	0	0	0	0	0	0	0	0	0	0	0	0	0	0.411961	0	0	1	1	0.831055	0.447059
658	0.00344828	0.00486821	0	0	0	0.010205	0	0.00225965	0	0	0	0.638498	0	0	0	0.378524	0	0.00230106	0.00186026	0	0	0.00297224	0	0	0	0.00163785	0.0024404	0	0	0	0.00287066	0.00172637	0	0	0	0	0.058722	0	0	0.00344828	0	0.00344828	0.412673	0	0.00172637	0.998274	0.998274	0.832492	0.447832
659	0.00344828	0.00486821	0	0	0	0.010205	0	0.00225965	0	0	0	0.638498	0	0	0	0.378524	0	0.00230106	0.00186026	0	0	0.00297224	0	0	0	0.00163785	0.0024404	0	0	0	0.00287066	0.00172637	0	0	0	0	0.058722	0	0	0.00344828	0	0.00344828	0.412673	0	0.00172637	0.998274	0.998274	0.832492	0.447832
660	0	0.498279	0	0.486664	0	0	0	0	0	0	0	0.452267	0	0	0	0.267195	0	0	0	0	0	0	0	0	0	0	0	0	0	0	0	0	0	0	0	0	0	0	0	0	0	0	0.2913	0	0	0.707107	0.707107	0.587645	0.632237
662	0	0	0	0	0	0	0	0	0	0.389118	0	0	0	0	0	0	0	0	0	0	0	0	0	0	0	0	0	0	0	0	0	0	0	0	0	0	0	0	0	0	0	0	0	0	0	0	0	0	0
663	0	0	0	0	0	0	0	0	0	0	0	0	0	0	0	0	0	0	0	0	0	0	0	0	0	0	0	0	0	0	0	0	0	0	0	0	0	0	0	0	0	0	0	0	0	0	0	0	0
664	0	0	0	0	0	0	0	0	0	0	0	0	0	0	0	0	0	0	0	0	0	0	0	0.619644	0	0	0.706496	0	0	0	0	0	0	0	0	0	0	0	0	0	0	0	0	0	0	0	0	0	0
665	0	0	0	0	0	0	0	0	0	0	0	0	0	0	0	0	0	0	0	0	0	0	0	0	0	0	0	0	0	0	0	0	0	0	0	0	0	0	1	0	0	0	0	0	0	0	0	0	0
666	0	0	0	0	0	0.984784	0	0.436113	0	0	0	0.426401	0	0	0	0	0	0	0	0	0	0.573641	0	0	0	0	0	0	0	0	0	0	0	0	0.376288	0	0	0	0	0	0	0	0	0	0	0	0	0	0
669	0	0	0	0	0	0	0	0	0	0	0	0	0	0	0	0	0	0	0	0	0	0	0	0	0	0	0	0	0	0	0	0	0	0	0	0	0	0	0	0	0	0	0	0	0	0	0	0	0
671	0.00344828	0.00486821	0	0	0	0.010205	0	0.00225965	0	0	0	0.638498	0	0	0	0.378524	0	0.00230106	0.00186026	0	0	0.00297224	0	0	0	0.00163785	0.0024404	0	0	0	0.00287066	0.00172637	0	0	0	0	0.058722	0	0	0.00344828	0	0.00344828	0.412673	0	0.00172637	0.998274	0.998274	0.832492	0.447832
672	0	0	0	0	0	0	0	0	0	0.0972322	0	0	0	0	0.470203	0	0	0	0	0	0.26029	0	0	0.154835	0	0	0	0	0	0	0	0	0	0	0	0	0	0	0	0	0	0	0	0	0	0	0	0	0
673	0	0	0	0	0	0	0	0	0	0	0	0	0	0	0	0	0	0	0	0	0	0	0	0	0	0	0	0.380659	0	0	0	0	0	0	0	0	0	0	0	0	0	0	0	0	0	0	0	0.307324	0
674	0	0	0	0	0	0	0	0	0	0	0	0	0	0	0	0	0	0	0	0	0	0	0	0	0	0	0	0	0	0	0	0	0	0	0	0	0	0	0	0	0	0	0	0	0	0	0	0	0
676	0.058722	0.0829027	0	0	0	0.173785	0	0.0384805	0	0	0	0	0	0	0	0.0222277	0	0.0391856	0.0316791	0	0	0.0506153	0	0	0	0.0278916	0.0415586	0	0	0	0.0488856	0.0293991	0	0	0	0	1	0	0	0.058722	0	0.058722	0.024233	0	0.0293991	0	0	0.0488856	0.0262976
677	0.998274	0	0	0.688247	1	0	0	0	0	0	0	0	0	0	0	0	0	0	0	0	0	0	0	0	0	0	0	0	0.520266	0	0	0	0	0	0	0	0	0	0	0	0	0	0	0	0	0	0	0	0
678	0.0051613	0.00728663	0	0	0	0.996247	0	0.437807	0	0	0	0.424751	0	0	0	0.00195368	0	0.00344417	0.0027844	0	0	0.575869	0	0	0	0.0024515	0.00365274	0	0	0	0.00429674	0.00258399	0	0	0.374832	0	0.0878938	0	0	0.0051613	0	0.0051613	0.00212993	0	0.00258399	0	0	0.00429674	0.00231139
679	0	0	0	0	0	0	0	0	0	0	0	0	0	0	0	0	0	0	0	0	0	0	0	0	0	0	0	0	0	0	0	0	0	0	0	0	0	0	0	0	0	0	0	0	0	0	0	0	0
681	0	0.586323	0	0.572656	0	0.54626	0	0.241912	0	0	0	0.236525	0	0	0	0	0	0	0	0	0	0.318199	0	0	0	0	0	0	0	0	0	0	0	0	0.208727	0	0	0	0	0	0	0	0	0	0	0	0	0	0.371976
682	0	0	0	0	0	0	0	0	0	0	0	0	0	0	0	0	0	0	0	0	0	0	0	0	0	0	0	0	0	0	0	0	0	0	0	0	0	0	0	0	0	0	0	0	0	0	0	0	0
683	0	0	0	0	0	0	0	0	0	0	0	0	0	0	0	0	0	0	0	0	0	0	0	0	0	0	0	0	0	0	0	0	0	0	0	0	0	0	0	0	0	0	0	0	0	0	0	0	0
684	0	0	0	0	0	0	0	0	0	0	0	0	0	0	0	0	0	0	0	0	0	0	0	0	0	0	0	0	0	0	0	0	0	0	0	0	0	0	0	0	0	0	0	0	0	0	0	0	0
688	0	0	0	0	0	0	0	0	0	0	0	0	0	0	0	0	0	0	0	0	0	0	0	0	0	0	0	0	0	0	0	0	0	0	0	0	0	0	0	0	0	0	0	0	0	0	0	0	0
690	0	0	0	0	0	0.844445	0	0.373963	0	0.0800799	0	0.365636	0	0	0.151124	0	0	0	0	0	0	0.491893	0	0.127522	0	0	0	0	0	0	0	0	0	0	0.322665	0	0	0	0	0	0	0	0	0	0	0	0	0	0
691	0	0	0	0	0	0	0	0	0	0.389118	0	0	0	0	0	0	0	0	0	0	0	0	0	0	0	0	0	0	0	0	0	0	0	0	0	0	0	0	0	0	0	0	0	0	0	0	0	0	0
692	0	0	0	0	0	0	0	0	0	0	0	0	0	0	0	0	0	0	0	0	0	0	0	0	0	0	0	0	0	0	0	0	0	0	0	0	0	0	1	0	0	0	0	0	0	0	0	0	0
693	0	0	0	0	0	0	0	0	0	0	0	0.452267	0	0	0	0.267195	0	0	0	0	0	0	0	0	0	0	0	0	0	0	0	0	0	0	0	0	0	0	0	0	0	0	0.2913	0	0	0.707107	0.707107	0.587645	0.316118
696	0.998274	0	0	0.688247	1	0	0	0	0	0	0	0	0	0	0	0	0	0	0	0	0	0	0	0	0	0	0	0	0.520266	0	0	0	0	0	0	0	0	0	0	0	0	0	0	0	0	0	0	0	0
697	0	0	0	0	0	0	0	0	0	0	0	0	0	0	0	0	0	0	0	0	0	0	0	0	0	0	0	0	0	0	0	0	0	0	0	0	0	0	0	0	0	0	0	0	0	0	0	0	0
698	0	0	0	0	0	0	0	0	0	0.389118	0	0	0	0	0	0	0	0	0	0	0	0	0	0	0	0	0	0	0	0	0	0	0	0	0	0	0	0	0	0	0	0	0.411961	0	0	0	0	0	0
699	0	0	0	0	0	0	0	0	0	0	0	0	0	0	0	0	0	0	0	0	0	0	0	0	0	0	0	0	0	0	0	0	0	0	0	0	0	0	0	0	0	0	0	0	0	0	0	0	0
701	0	0	0	0	0	0.984784	0	0.436113	0	0	0	0.426401	0	0	0	0	0	0	0	0	0	0.573641	0	0	0	0	0	0	0	0	0	0	0	0	0.376288	0	0	0	0	0	0	0	0	0	0	0	0	0	0
702	0.00287066	0.00405275	0	0	0	0.554102	0	0.243504	0	0	0	0.767787	0	0	0	0.315118	0	0.00191561	0.00154865	0	0	0.320292	0	0	0	0.0013635	0.00203162	0	0	0	0.0023898	0.00143719	0	0	0.208478	0	0.0488856	0	0	0.00287066	0	0.00287066	0.343547	0	0.00143719	0.831055	0.831055	0.693043	0.372816
703	0	0	0	0	0	0	0	0	0	0	0	0	0	0	0	0	0	0	0	0	0	0	0	0	0	0	0	0	0	0	0	0	0	0	0	0	0	0	0	0	0	0	0	0	0	0	0	0	0
707	0	0	0	0	0	0	0	0	0	0	0	0.452267	0.367884	0	0	0.267195	0	0.471042	0	0	0	0	0	0	0	0	0	0.323498	0.367884	0.438155	0	0	0.471405	0	0.399114	0	0	0	0	0	0	0	0.2913	0.288343	0	0.707107	0.707107	0.587645	0.316118
708	0	0	0	0	0	0	0	0.436113	0	0	0	0	0	0	0	0	0	0	0	0	0	0.573641	0	0.413096	0	0	0	0	0	0	0	0	0	0	0	0	0	0	0	0	0	0	0	0	0	0	0	0	0
712	0	0	0	0	0	0	0	0	0	0	0	0	0	0	0	0	0	0	0	0	0	0	0	0	0	0	0	0	0	0	0	0	0	0	0	0	0	0	0	0	0	0	0	0	0	0	0	0	0
715	0	0	0	0	0	0	0	0	0	0	0	0	0	0	0	0	0	0	0	0	0	0	0	0	0	0	0	0	0	0	0	0	0	0	0	0	0	0	0	0	0	0	0	0	0	0	0	0	0
716	0	0	0	0	0	0	0	0	0	0	0	0	0	0	0	0	0	0	0	0	0	0	0	0	0	0	0	0	0	0	0	0	0	0	0	0	0	0	0	0	0	0	0	0	0	0	0	0	0
717	0.998274	0	0	0.688247	1	0	0	0	0	0	0	0	0	0	0	0	0	0	0	0	0	0	0	0	0	0	0	0	0.520266	0	0	0	0	0	0	0	0	0	0	0	0	0	0	0	0	0	0	0	0
719	0	0	0	0	0	0	0	0	0	0	0	0	0	0	0	0	0	0	0	0	0	0	0	0	0	0	0	0	0	0	0	0	0	0	0	0	0	0	0	0	0	0	0	0	0	0	0	0	0
720	0.00344828	0.00486821	0	0	0	0.010205	0	0.00225965	0	0	0	0.638498	0	0	0	0.378524	0	0.00230106	0.00186026	0	0	0.00297224	0	0	0	0.00163785	0.0024404	0	0	0	0.00287066	0.00172637	0	0	0	0	0.058722	0	0	0.00344828	0	0.00344828	0.412673	0	0.00172637	0.998274	0.998274	0.832492	0.447832
721	0	0	0	0	0	0	0	0	0	0	0	0	0	0	0	0	0	0	0	0	0	0	0	0	0	0	0	0	0	0	0	0	0	0	0	0	0	0	1	0	0	0	0	0	0	0	0	0	0
726	0	0	0	0	0	0	0	0	0	0	0	0.452267	0	0	0	0.267195	0	0	0	0	0	0	0	0	0	0	0	0.323498	0	0	0	0	0	0	0	0	0	0	0	0	0	0	0.2913	0	0	0.707107	0.707107	0.587645	0.316118
727	0.830614	0	0	0.572656	0.83205	0.54626	0	0.241912	0	0	0	0.236525	0	0	0	0	0	0	0	0	0	0.318199	0	0	0	0	0	0	0.432887	0	0	0	0	0	0.208727	0	0	0	0	0	0	0	0	0	0	0	0	0	0
729	0	0	0	0	0	0	0	0	0	0.224658	0	0.369274	0	0	0	0.218164	0	0	0	0	0	0	0	0	0	0	0	0.264135	0	0	0	0	0	0	0	0	0	0	0	0	0	0	0.237846	0	0	0.57735	0.57735	0.47981	0.25811
730	0	0	0	0	0	0	0	0	0	0	0	0	0	0	0	0	0	0	0	0	0	0	0	0	0	0	0	0.457496	0	0	0	0	0	0	0	0	0	0	0	0	0	0	0	0	0	0	0	0	0
731	0	0	0	0	0	0	0	0	0	0	0	0	0	0	0	0	0	0	0	0	0	0	0	0	0	0	0	0	0	0	0	0	0	0	0	0	0	0	0	0	0	0	0	0	0	0	0	0	0
733	0.00344828	0.00486821	0	0	0	0.010205	0	0.00225965	0	0	0	0.638498	0	0	0	0.378524	0	0.00230106	0.00186026	0	0	0.00297224	0	0	0	0.00163785	0.0024404	0	0	0	0.00287066	0.00172637	0	0	0	0	0.058722	0	0	0.00344828	0	0.00344828	0.412673	0	0.00172637	0.998274	0.998274	0.832492	0.447832
734	0.00344828	0.00486821	0	0	0	0.010205	0	0.00225965	0	0	0	0.638498	0	0	0	0.378524	0	0.00230106	0.00186026	0	0	0.00297224	0	0	0	0.00163785	0.0024404	0	0	0	0.00287066	0.00172637	0	0	0	0	0.058722	0	0	0.00344828	0	0.00344828	0.412673	0	0.00172637	0.998274	0.998274	0.832492	0.447832
739	0	0	0	0	0	0	0	0	0	0	0	0.639602	0	0	0	0.377871	0	0	0	0	0	0	0	0	0	0	0	0	0	0	0	0	0	0	0	0	0	0	0	0	0	0	0.411961	0	0	1	1	0.831055	0.447059
740	0.705887	0	0	0.486664	0.707107	0	0	0	0	0	0	0	0.367884	0	0	0	0	0.471042	0	0	0	0	0	0	0	0	0	0.323498	0.735767	0.438155	0	0	0.471405	0	0.399114	0	0	0	0	0	0	0	0	0.288343	0	0	0	0	0
741	0	0	0	0	0	0	0	0	0	0	0	0	0	0	0	0	0	0	0	0	0	0	0	0	0	0	0	0	0	0	0	0	0	0	0	0	0	0	0	0	0	0	0	0	0	0	0	0	0
742	0	0	0	0	0	0	0	0	0	0	0	0	0	0	0	0	0	0	0	0	0	0	0	0	0	0	0	0	0	0	0	0	0	0	0	0	0	0	0	0	0	0	0	0	0	0	0	0	0
743	0	0	0	0	0	0	0	0	0	0.389118	0	0	0	0	0	0	0	0	0	0	0	0	0	0	0	0	0	0	0	0	0	0	0	0	0	0	0	0	0	0	0	0	0	0	0	0	0	0	0
745	0	0	0	0	0	0.419913	0	0.185959	0	0	0	0.590909	0	0	0	0.241687	0	0	0	0	0	0.244601	0	0	0	0	0	0	0	0	0	0	0	0	0.16045	0	0	0	0	0	0	0	0.263491	0	0	0.639602	0.639602	0.531545	0.28594
746	0.705887	0	0	0.486664	0.707107	0	0	0	0	0	0	0	0	0	0	0	0	0	0	0	0	0	0	0	0	0	0	0	0.367884	0	0	0	0	0	0	0	0	0	0	0	0	0	0	0	0	0	0	0	0
747	0	0	0.904534	0	0	0	0	0	0	0.0782158	0.775315	0	0	0	0	0	0	0	0	0	0	0	0	0	0	0	0	0	0	0	0	0	0	0	0	0	0	0	0.301511	0	0	0	0	0.737699	0.904143	0	0	0	0
748	0	0	0	0	0	0	0	0	0	0	0	0	0	0	0	0	0	0	0	0	0	0	0	0	0	0	0	0	0	0	0	0	0	0	0	0	0	0	0	0	0	0	0	0	0	0	0	0	0
749	0	0	0	0	0	0	0	0	0	0	0	0.639602	0	0	0	0.377871	0	0	0	0	0	0	0	0	0	0	0	0	0	0	0	0	0	0	0	0	0	0	0	0	0	0	0.411961	0	0	1	1	0.831055	0.447059
751	0	0	0	0	0	0	0	0	0	0	0	0	0.46534	0	0.164202	0	0	0	0.48169	0	0.149071	0	0	0	0	0	0	0	0	0	0	0	0	0	0	0	0	0	0	0	0	0	0	0	0	0	0	0	0
752	0	0	0	0	0	0	0	0	0	0	0	0	0	0	0	0	0	0	0	0	0	0	0	0	0	0	0	0	0	0	0	0	0	0	0	0	0	0	0	0	0	0	0	0	0	0	0	0	0
753	0	0	0	0	0	0	0	0	0	0	0	0	0	0	0	0	0	0	0	0	0	0	0	0	0	0	0	0	0	0	0	0	0	0	0	0	0	0	0	0	0	0	0	0	0	0	0	0	0
754	0	0	0	0	0	0	0	0	0	0	0.158486	0	0	0	0	0	0	0	0	0	0	0	0	0	0	0.175343	0	0	0	0	0	0	0	0	0	0	0	0	0	0	0	0	0	0	0	0	0	0	0
755	0	0	0	0	0	0	0	0	0	0	0	0	0	0	0	0	0	0	0	0	0	0	0	0	0	0	0	0	0	0	0	0	0	0	0	0	0	0	1	0	0	0	0	0	0	0	0	0	0
756	1	0.00486821	0	0.68706	0.998274	0.010205	0	0.00225965	0	0	0	0	0	0	0	0.00130526	0	0.00230106	0.00186026	0	0	0.00297224	0	0	0	0.00163785	0.0024404	0	0.519368	0	0.00287066	0.00172637	0	0	0	0	0.058722	0	0	0.00344828	0	0.00344828	0.00142301	0	0.00172637	0	0	0.00287066	0.00154425
757	0	0	0	0	0	0	0	0	0	0	0	0.639602	0	0	0	0.377871	0	0	0	0	0	0	0	0	0	0	0	0	0	0	0	0	0	0	0	0	0	0	0	0	0	0	0.411961	0	0	1	1	0.831055	0.447059
758	0	0	0	0	0	0	0	0	0	0	0	0	0	0	0	0	0	0	0	0	0	0	0	0	0	0	0	0	0	0	0	0	0	0	0	0	0	0	0	0	0	0	0	0	0	0	0	0	0
759	0	0	0	0	0	0	0	0	0	0	0	0	0	0	0	0	0	0	0	0	0	0	0	0	0	0	0	0	0	0	0	0	0	0	0	0	0	0	0	0	0	0	0.368469	0	0	0	0	0	0.399862
760	0	0	0.948683	0	0	0	0	0	0	0	0.813157	0	0	0.0868744	0	0	0	0	0	0	0	0	0	0	0	0	0	0	0	0	0	0	0	0	0	0	0	0.316228	0	0	0	0	0.0868489	0.773705	0.948273	0	0	0	0
761	0	0	0	0	0	0.696347	0	0.308378	0	0	0	0.301511	0	0	0	0	0	0	0	0	0	0.405625	0	0	0	0	0	0	0	0	0	0	0	0	0.266076	0	0	0	0	0	0	0	0	0	0	0	0	0.391763	0
762	0	0	0	0	0	0	0	0	0	0	0	0.639602	0	0	0	0.377871	0	0	0	0	0	0	0	0	0	0	0	0	0	0	0	0	0	0	0	0	0	0	0	0	0	0	0.411961	0	0	1	1	0.831055	0.447059
763	0	0	0	0	0	0	0	0	0	0	0	0.639602	0	0	0	0.377871	0	0	0	0	0	0	0	0	0	0	0	0	0	0	0	0	0	0	0	0	0	0	0	0	0	0	0.411961	0	0	1	1	0.831055	0.447059
764	0	0	0	0	0	0	0	0	0	0	0	0	0	0	0	0	0	0	0	0	0	0	0	0	0	0	0	0	0	0	0	0	0	0	0	0	0	0	0	0	0	0	0.27464	0	0	0	0	0	0
765	0	0	0	0	0	0.696347	0	0.308378	0	0	0	0.301511	0	0	0	0	0	0	0	0	0	0.405625	0	0	0	0	0	0	0	0	0	0	0	0	0.266076	0	0	0	0.707107	0	0	0	0	0	0	0	0	0	0
766	0	0	0	0	0	0	0	0	0	0	0	0	0	0	0	0	0	0	0	0	0	0	0	0	0	0	0	0	0	0	0	0	0	0	0	0	0	0	0	0	0	0	0	0	0	0	0	0	0
767	0	0	0	0	0	0	0	0	0	0	0	0	0	0	0	0	0	0	0	0	0	0	0	0	0	0	0	0	0	0	0	0	0	0	0	0	0	0	0	0	0	0	0.168182	0	0	0	0	0	0.547533
768	0	0	0	0	0	0	0	0	0	0	0	0	0	0	0	0	0	0	0	0	0	0	0	0	0	0	0	0	0	0	0	0	0	0	0	0	0	0	0	0	0	0	0	0	0	0	0	0	0
769	0	0	0	0	0	0	0	0	0	0	0	0	0	0	0	0	0	0	0	0	0	0	0	0	0	0	0	0	0	0	0	0	0	0	0	0	0	0	0	0	0	0	0.168182	0	0	0	0	0	0.182511
770	0.998274	0	0	0.688247	1	0	0	0	0	0	0	0	0	0	0	0	0	0	0	0	0	0	0	0	0	0	0	0	0.520266	0	0	0	0	0	0	0	0	0	0	0	0	0	0	0	0	0	0	0	0
771	0.638498	0	0	0.440204	0.639602	0.419913	0	0.185959	0	0	0	0.181818	0	0	0	0	0	0	0	0	0	0.244601	0	0	0	0	0	0	0.332763	0	0	0	0	0	0.16045	0	0	0	0	0	0	0	0	0	0	0	0	0	0
772	0.00344828	0.708325	0	0.68706	0	0.010205	0	0.00225965	0	0	0	0	0	0	0	0.00130526	0	0.00230106	0.00186026	0	0	0.00297224	0	0	0	0.00163785	0.0024404	0	0	0	0.00287066	0.00172637	0	0	0	0	0.058722	0	0	0.00344828	0	0.00344828	0.00142301	0	0.00172637	0	0	0.00287066	0.447832
773	0	0	0	0	0	0	0	0	0	0	0	0	0	0	0	0	0	0	0	0	0	0	0	0	0	0	0	0	0	0	0	0	0	0	0	0	0	0	0	0	0	0	0	0	0	0	0	0	0
774	0.0051613	0.00728663	0	0	0	0.996247	0	0.437807	0	0	0	0.424751	0	0	0	0.00195368	0	0.00344417	0.0027844	0	0	0.575869	0	0	0	0.0024515	0.00365274	0	0	0	0.00429674	0.00258399	0	0	0.374832	0	0.0878938	0	0	0.0051613	0	0.0051613	0.00212993	0	0.00258399	0	0	0.00429674	0.00231139
775	0	0	0	0	0	0.47769	0	0.211546	0	0	0	0.206835	0	0	0	0	0	0	0	0	0	0.278257	0	0	0	0	0	0	0	0	0	0	0	0	0.182527	0	0	0	0	0	0	0	0.432966	0	0	0	0	0	0
776	0	0	0	0	0	0	0	0	0	0	0	0	0	0	0	0	0	0	0	0	0	0	0	0	0	0	0	0.457496	0	0	0	0	0	0	0	0	0	0	0	0	0	0	0	0	0	0	0	0	0
777	0	0	0	0	0	0	0	0	0	0	0	0.452267	0	0	0	0.267195	0	0	0	0	0	0	0	0	0	0	0	0.323498	0	0	0	0	0	0	0	0	0	0	0	0	0	0	0.2913	0	0	0.707107	0.707107	0.587645	0.316118
778	0	0	0	0	0	0	0	0	0	0	0	0	0	0	0	0	0	0	0	0	0	0	0	0	0	0	0	0	0	0	0	0	0	0	0	0	0	0	0	0	0	0	0	0	0	0	0	0	0
779	0.0051613	0.00728663	0	0	0	0.996247	0	0.437807	0	0	0	0.424751	0	0	0	0.00195368	0	0.00344417	0.0027844	0	0	0.575869	0	0	0	0.0024515	0.00365274	0	0	0	0.00429674	0.00258399	0	0	0.374832	0	0.0878938	0	0	0.0051613	0	0.0051613	0.00212993	0	0.00258399	0	0	0.00429674	0.00231139
780	0	0	0	0	0	0	0	0	0	0	0	0	0	0	0	0	0	0	0	0	0	0	0	0	0	0	0	0.323498	0	0	0	0	0	0	0	0	0	0	0	0	0	0	0	0	0	0	0	0	0
781	0	0.575363	0	0.561951	0	0	0	0	0	0.158857	0	0.261116	0	0	0	0.154265	0	0	0	0	0	0	0	0	0	0	0	0	0	0	0	0	0	0	0	0	0	0	0	0	0	0	0.336364	0	0	0.408248	0.408248	0.339277	0.547533
782	0	0	0	0	0	0	0	0	0	0	0	0	0	0	0	0	0	0	0	0	0	0	0	0	0	0	0	0	0	0	0	0	0	0	0	0	0	0	0	0	0	0	0	0	0	0	0	0.554037	0
783	0	0	0	0	0	0	0	0	0	0	0	0	0	0	0	0	0	0	0	0	0	0	0	0.619644	0	0	0.706496	0	0	0	0	0	0	0	0	0	0	0	0	0	0	0	0	0	0	0	0	0	0
784	0	0	0	0	0	0	0	0	0	0	0.0589384	0	0	0	0	0	0	0	0	0	0	0	0	0	0	0.0652074	0	0	0	0	0	0	0	0	0	0	0	0	0	0	0	0	0.127471	0	0	0	0	0	0
785	0	0	0	0	0	0	0	0	0	0	0	0.532181	0	0	0	0.314408	0	0	0	0	0	0	0	0	0	0	0	0	0	0	0	0	0	0	0	0	0	0	0	0	0	0	0.342772	0	0	0.83205	0.83205	0.69148	0.371976
786	0.998274	0	0	0.688247	1	0	0	0	0	0	0	0	0	0	0	0	0	0	0	0	0	0	0	0	0	0	0	0	0.520266	0	0	0	0	0	0	0	0	0	0	0	0	0	0	0	0	0	0	0	0
787	0	0	0	0	0	0.984784	0	0.436113	0	0	0	0.426401	0	0	0	0	0	0	0	0	0	0.573641	0	0	0	0	0	0	0	0	0	0	0	0	0.376288	0	0	0	0	0	0	0	0	0	0	0	0	0	0
789	0.00251103	0.00354502	0	0	0	0.00743128	0	0.00164548	0	0	0	0	0	0	0	0.000950485	0	0.00167562	0.00135464	0	0	0.00216438	0	0	0	0.00119268	0.0017771	0	0	0	0.00209041	0.00125714	0	0	0	0	0.0427613	0	0.484628	0.00251103	0	0.00251103	0.433606	0	0.00125714	0	0	0.00209041	0.00112452
790	0	0	0	0	0	0	0	0	0	0	0	0	0	0	0	0	0	0	0	0	0	0	0	0	0	0	0	0	0	0	0	0	0	0	0	0	0	0	0	0	0	0	0	0	0	0	0	0	0
791	0	0	0	0	0	0	0	0	0	0	0	0	0	0	0	0	0	0	0	0	0	0	0	0	0	0	0	0	0	0	0	0	0	0	0	0	0	0	0	0	0	0	0	0	0	0	0	0	0
793	0	0	0	0	0	0	0	0	0	0	0	0	0	0	0	0	0	0	0	0	0	0	0	0	0	0	0	0	0	0	0	0	0	0	0	0	0	0	0	0	0	0	0	0	0	0	0	0	0
795	0	0	0	0	0	0	0	0	0	0	0	0	0	0	0	0	0	0	0	0	0	0	0	0	0	0	0	0	0	0	0	0	0	0	0	0	0	0	0	0	0	0	0	0	0	0	0	0	0
797	0	0	0	0	0	0	0	0	0	0.183432	0	0	0	0	0	0	0	0	0	0	0	0	0	0	0	0	0	0	0	0	0	0	0	0	0	0	0	0	0	0	0	0	0	0	0	0	0	0	0
798	0	0	0	0	0	0.984784	0	0.436113	0	0	0	0.426401	0	0	0	0	0	0	0	0	0	0.573641	0	0	0	0	0	0	0	0	0	0	0	0	0.376288	0	0	0	0	0	0	0	0	0	0	0	0	0	0
799	0	0	0	0	0	0	0	0	0	0	0	0.639602	0	0	0	0.377871	0	0	0	0	0	0	0	0	0	0	0	0	0	0	0	0	0	0	0	0	0	0	0	0	0	0	0.411961	0	0	1	1	0.831055	0.447059
800	0.00258816	0.00365392	0	0	0	0.991486	0	0.437385	0	0	0	0.425987	0	0	0	0.000979681	0	0.0017271	0.00139625	0	0	0.575314	0	0	0	0.00122932	0.00183169	0	0	0	0.00215462	0.00129576	0	0	0.375923	0	0.0440748	0	0	0.00258816	0	0.00258816	0.00106806	0	0.00129576	0	0	0.00215462	0.00115906
804	0	0	0	0	0	0	0	0	0	0	0.11604	0.389651	0	0	0.11184	0.230202	0	0	0	0	0.101535	0	0	0	0	0.128382	0	0	0	0	0	0	0	0	0	0	0	0	0	0	0	0	0.25097	0	0	0.609208	0.609208	0.506285	0.272352
805	1	0.00486821	0	0.68706	0.998274	0.010205	0	0.00225965	0	0	0	0	0	0	0	0.00130526	0	0.00230106	0.00186026	0	0	0.00297224	0	0	0	0.00163785	0.0024404	0	0.519368	0	0.00287066	0.00172637	0	0	0	0	0.058722	0	0	0.00344828	0	0.00344828	0.00142301	0	0.00172637	0	0	0.00287066	0.00154425
807	0	0	0	0	0	0	0	0	0	0.0782158	0	0	0	0	0	0	0	0	0	0	0	0.172959	0	0	0	0	0	0	0	0	0	0	0	0	0	0	0	0	0	0	0	0	0	0	0	0	0	0	0
810	0	0	0	0	0	0	0	0	0	0	0	0	0	0	0	0	0	0	0	0	0	0	0	0	0	0	0	0	0	0	0	0	0	0	0	0	0	0	0	0	0	0	0	0	0	0	0	0	0
812	0	0	0	0	0	0	0	0	0	0	0	0	0.520266	0	0	0	0	0	0.538545	0	0	0	0	0	0	0	0	0	0	0	0	0	0	0	0	0	0	0	0	0	0	0	0	0	0	0	0	0	0
815	0	0.498279	0	0	0	0	0	0	0	0	0	0	0	0	0	0	0	0	0	0	0	0	0	0	0	0	0	0	0	0	0	0	0	0	0	0.452267	0	0	0	0.705887	0	0.705887	0.2913	0.288343	0	0	0	0	0.316118
816	0	0	0	0	0	0	0	0	0	0	0	0	0	0	0	0	0	0	0	0	0	0	0	0	0	0	0	0	0	0	0	0	0	0	0	0	0	0	0	0	0	0	0	0	0	0	0	0	0
817	0	0	0	0	0	0	0	0	0	0	0	0	0	0	0	0	0	0	0	0	0	0	0	0	0	0	0	0.457496	0	0	0	0	0	0	0	0	0	0	0	0	0	0	0	0	0	0	0	0	0
818	0	0	0	0	0	0	0	0	0	0	0	0	0	0	0	0	0	0	0	0	0	0	0	0	0	0	0	0.204598	0	0	0	0	0	0	0	0	0	0	0	0	0	0	0	0	0	0	0	0	0
820	0	0	0	0	0	0	0	0	0	0	0	0	0	0	0	0	0	0	0	0	0	0	0	0	0	0	0	0.323498	0	0	0	0	0	0	0	0	0	0	0	0	0	0	0	0	0	0	0	0	0
823	0.0051613	0.00728663	0	0	0	0.0152747	0	0.0033822	0	0	0	0	0	0	0	0.00195368	0	0.00344417	0.0027844	0	0	0.00444878	0	0	0	0.0024515	0.00365274	0	0	0	0.00429674	0.00258399	0	0	0	0	0.0878938	0	0	0.0051613	0	0.0051613	0.00212993	0	0.00258399	0	0	0.55619	0.00231139
826	0	0	0	0	0	0	0	0	0	0	0	0	0.260133	0	0	0	0	0	0	0	0	0	0	0	0	0	0	0	0	0	0	0	0	0	0	0	0	0	0	0	0	0	0	0	0	0	0	0	0
829	0	0	0	0	0	0	0	0	0	0	0	0	0	0	0	0	0	0	0	0	0	0	0	0	0	0	0	0	0	0	0	0	0	0	0	0	0	0	0	0	0	0	0	0	0	0	0	0	0
830	0	0	0	0	0	0	0	0	0	0	0	0	0	0	0	0	0	0	0	0	0	0	0	0.619644	0	0	0.706496	0	0	0	0	0	0	0	0	0	0	0	0	0	0	0	0	0	0	0	0	0	0
831	0.830614	0	0	0.572656	0.83205	0	0	0	0	0	0	0	0	0	0	0	0.307692	0	0	0	0	0	0	0	0	0	0	0	0.432887	0	0	0	0	0	0	0	0	0	0	0	0	0	0	0	0	0	0	0	0
833	0	0	0	0	0	0	0	0	0	0	0	0	0	0	0	0	0	0	0	0	0	0	0	0	0	0	0	0	0	0	0	0	0	0	0	0	0	0	0	0	0	0	0	0	0	0	0	0	0
834	0	0	0	0	0	0	0	0	0	0	0	0	0	0	0	0	0	0	0	0	0	0	0	0	0	0	0	0	0	0	0	0	0	0	0	0	0	0	0	0	0	0	0	0	0	0	0	0	0
835	0	0	0	0	0	0	0	0	0	0	0	0.369274	0.300376	0	0	0.218164	0	0.384605	0	0	0	0	0	0	0	0	0	0.528271	0.300376	0.357752	0	0	0.3849	0	0.325875	0	0	0	0	0	0	0	0.237846	0.235431	0	0.57735	0.57735	0.47981	0.25811
837	0	0	0	0	0	0	0	0	0	0	0	0.639602	0	0	0	0.377871	0	0	0	0	0	0	0	0	0	0	0	0	0	0	0	0	0	0	0	0	0	0	0	0	0	0	0.411961	0	0	1	1	0.831055	0.447059
838	0	0	0	0	0	0	0	0	0	0	0	0	0	0	0	0	0	0	0	0	0	0	0	0	0	0	0	0.457496	0	0	0	0	0	0	0	0	0	0	0	0	0	0	0	0	0	0	0	0	0
839	0	0	0	0	0	0	0	0	0	0.275148	0	0.452267	0	0	0	0.267195	0	0	0	0	0	0	0	0	0	0	0	0	0	0	0	0	0	0	0	0	0	0	0	0	0	0	0.5826	0	0	0.707107	0.707107	0.587645	0.316118
840	0.998274	0	0	0.688247	1	0	0	0	0	0	0	0	0	0	0	0	0	0	0	0	0	0	0	0	0	0	0	0	0.520266	0	0	0	0	0	0	0	0	0	0	0	0	0	0	0	0	0	0	0	0
841	0	0	0	0	0	0	0	0	0	0	0	0	0	0	0	0	0	0	0	0	0	0	0	0	0	0	0	0.380659	0	0	0	0	0	0	0	0	0	0	0	0	0	0	0	0	0	0	0	0.307324	0
843	0	0	0	0	0	0	0	0	0	0	0	0.532181	0	0	0	0.314408	0.307692	0	0	0	0	0	0	0	0	0	0	0	0	0	0	0	0	0	0	0	0	0	0	0	0	0	0.342772	0	0	0.83205	0.83205	0.69148	0.371976
844	0	0	0	0	0	0	0	0	0	0	0	0.639602	0	0	0	0.377871	0	0	0	0	0	0	0	0	0	0	0	0	0	0	0	0	0	0	0	0	0	0	0	0	0	0	0.411961	0	0	1	1	0.831055	0.447059
845	0	0	0	0	0	0	0	0	0	0	0	0.639602	0	0	0	0.377871	0	0	0	0	0	0	0	0	0	0	0	0	0	0	0	0	0	0	0	0	0	0	0	0	0	0	0.411961	0	0	1	1	0.831055	0.447059
846	0	0	0	0	0	0	0	0	0	0	0	0	0	0	0	0	0	0	0	0	0	0	0	0	0	0	0	0	0	0	0	0	0	0	0	0	0	0	0	0	0	0	0	0	0	0	0	0	0
847	0	0	0	0	0	0	0	0	0	0	0	0	0	0	0	0	0	0	0	0	0	0	0	0	0	0	0	0	0	0	0	0	0	0	0	0	0	0	0	0	0	0	0	0	0	0	0	0	0
850	0	0	0	0	0	0	0	0	0	0	0	0	0	0	0	0	0	0	0	0	0	0	0	0	0	0	0	0	0	0	0	0	0	0	0	0	0	0	0	0	0	0	0	0	0	0	0	0	0
851	0	0	0	0	0	0	0	0	0	0	0	0.532181	0	0	0	0.314408	0	0	0	0	0	0	0	0	0	0	0	0	0	0	0	0	0	0	0	0	0	0	0	0	0	0	0.342772	0	0	0.83205	0.83205	0.69148	0.371976
852	0	0	0	0	0	0	0	0	0	0	0	0.639602	0	0	0	0.377871	0	0	0	0	0	0	0	0	0	0	0	0	0	0	0	0	0	0	0	0	0	0	0	0	0	0	0.411961	0	0	1	1	0.831055	0.447059
856	0	0	0	0	0	0	0	0	0	0	0	0	0	0	0	0	0	0	0	0	0	0	0	0	0	0	0	0	0	0	0	0	0	0	0	0	0	0	0	0	0	0	0	0	0	0	0	0	0
857	0	0	0.666667	0	0	0	0	0	0	0.129706	0.571429	0	0	0	0	0	0	0	0	0	0	0	0	0	0	0	0	0	0	0	0	0	0	0	0	0	0	0	0	0	0	0	0	0.543704	0.666379	0	0	0	0.298039
858	0	0	0	0	0	0	0	0	0	0	0	0	0	0	0	0	0	0	0	0	0	0	0	0	0	0	0	0	0	0	0	0	0	0	0	0	0	0	0	0	0	0	0	0	0	0	0	0	0
859	0	0	0.948683	0	0	0	0	0	0	0	0.813157	0	0	0	0	0	0	0	0	0	0	0	0	0	0	0	0	0	0	0	0	0	0	0	0	0	0	0	0.316228	0	0	0	0	0.773705	0.948273	0	0	0	0
860	0	0	0	0	0	0.984784	0	0.436113	0	0	0	0.426401	0	0	0	0	0	0	0	0	0	0.573641	0	0	0	0	0	0	0	0	0	0	0	0	0.376288	0	0	0	0	0	0	0	0	0	0	0	0	0	0
861	0	0	0	0	0	0	0	0	0	0	0	0	0	0	0	0	0	0	0	0	0	0.101231	0	0	0	0	0	0	0	0	0	0	0	0	0	0	0	0	0	0	0	0	0	0.0479739	0	0	0	0	0
862	0	0	0	0	0	0	0	0	0	0	0	0	0	0	0	0	0	0	0	0	0	0	0	0	0	0	0	0	0	0	0	0	0	0	0	0	0	0	0	0	0	0	0	0	0	0	0	0	0
863	0	0	0	0	0	0	0	0	0	0	0	0.639602	0	0	0	0.377871	0	0	0	0	0	0	0	0	0	0	0	0	0	0	0	0	0	0	0	0	0	0	0	0	0	0	0.411961	0	0	1	1	0.831055	0.447059
865	0	0	0	0	0	0	0	0	0	0	0	0	0	0	0	0	0	0	0	0	0	0	0	0	0	0	0	0	0	0	0	0	0	0	0	0	0	0	0	0	0	0	0	0	0	0	0	0	0
866	0.0051613	0.00728663	0	0	0	0.996247	0	0.437807	0	0	0	0.424751	0	0	0	0.00195368	0	0.00344417	0.0027844	0	0	0.575869	0	0	0	0.0024515	0.00365274	0	0	0	0.00429674	0.00258399	0	0	0.374832	0	0.0878938	0	0	0.0051613	0	0.0051613	0.00212993	0	0.00258399	0	0	0.00429674	0.00231139
867	0	0	0	0	0	0	0	0	0	0	0	0	0	0	0	0	0	0	0	0	0	0	0	0	0	0	0	0	0	0	0	0	0	0	0	0	0	0	1	0	0	0	0	0	0	0	0	0	0
868	0	0	0	0	0	0	0	0	0	0	0	0	0	0	0	0	0	0	0	0	0	0	0	0	0	0	0	0	0	0	0	0	0	0	0	0	0	0	0	0	0	0	0	0	0	0	0	0	0
869	0.0051613	0.00728663	0	0	0	0.996247	0	0.437807	0	0	0	0.424751	0	0	0	0.00195368	0	0.00344417	0.0027844	0	0	0.575869	0	0	0	0.0024515	0.00365274	0	0	0	0.00429674	0.00258399	0	0	0.374832	0	0.0878938	0	0	0.0051613	0	0.0051613	0.00212993	0	0.00258399	0	0	0.00429674	0.00231139
870	0.0051613	0.00728663	0	0	0	0.996247	0	0.437807	0	0	0	0.424751	0	0	0	0.00195368	0	0.00344417	0.0027844	0	0	0.575869	0	0	0	0.0024515	0.00365274	0	0	0	0.00429674	0.00258399	0	0	0.374832	0	0.0878938	0	0	0.0051613	0	0.0051613	0.00212993	0	0.00258399	0	0	0.00429674	0.00231139
871	0	0	0	0	0	0	0	0	0	0	0	0	0	0	0	0	0	0	0	0	0	0	0	0	0	0	0	0	0	0	0	0	0	0	0	0	0	0	0.485071	0	0	0	0.299745	0	0	0	0	0	0.325283
874	0	0	0	0	0	0	0	0	0	0	0	0	0	0	0	0	0	0	0	0	0	0	0	0	0	0	0	0	0	0	0	0	0	0	0	0	0	0	0	0	0	0	0	0	0	0	0	0	0
875	0	0	0	0	0	0	0	0	0	0	0	0	0.520266	0	0	0	0	0.666155	0	0	0	0	0	0	0	0	0	0.457496	0.520266	0.619644	0	0	0.666667	0	0.564433	0	0	0	0	0	0	0	0	0.407778	0	0	0	0	0
876	0.00344828	0.00486821	0	0	0	0.010205	0	0.00225965	0	0	0	0.638498	0	0	0	0.378524	0	0.00230106	0.00186026	0	0	0.00297224	0	0	0	0.00163785	0.0024404	0	0	0	0.00287066	0.00172637	0	0	0	0	0.058722	0	0	0.00344828	0	0.00344828	0.412673	0	0.00172637	0.998274	0.998274	0.832492	0.447832
877	0	0	0	0	0	0	0	0	0	0	0	0	0.520266	0	0	0	0	0.666155	0	0	0	0	0	0	0	0	0	0.457496	0.520266	0.619644	0	0	0.666667	0	0.564433	0	0	0	0	0	0	0	0	0.407778	0	0	0	0	0
880	0.998274	0	0	0.688247	1	0	0	0	0	0	0	0	0	0	0	0	0	0	0	0	0	0	0	0	0	0	0	0	0.520266	0	0	0	0	0	0	0	0	0	0	0	0	0	0	0	0	0	0	0	0
882	0	0	0	0	0	0	0	0	0	0	0	0	0	0	0	0	0	0	0	0	0	0	0	0	0	0	0	0	0	0	0	0	0	0	0	0	0	0	0	0	0	0	0	0	0	0	0	0	0.447059
887	0	0	0	0	0	0	0	0.241912	0	0	0	0.532181	0	0	0	0.314408	0	0	0	0	0	0.318199	0	0.229145	0	0	0	0	0	0	0	0	0	0	0	0	0	0	0	0	0	0	0.342772	0	0	0.83205	0.83205	0.69148	0.371976
890	0	0	0	0	0	0	0	0	0	0	0	0	0	0	0	0	0	0	0	0	0	0	0	0	0	0	0	0	0	0	0	0	0	0	0	0	0	0	0	0	0	0	0	0	0	0	0	0	0
891	0	0	0	0	0	0	0	0	0	0	0	0	0	0	0	0	0	0	0	0	0	0	0	0	0	0	0	0	0	0	0	0	0	0	0	0	0	0	0	0	0	0	0	0	0	0	0	0	0
892	0	0	0	0	0	0	0	0	0	0	0	0	0	0	0	0	0	0	0	0	0	0	0	0	0	0	0	0	0	0	0	0	0	0	0	0	0	0	0	0	0	0	0.411961	0	0	0	0	0	0.447059
896	0.00344828	0.00486821	0	0	0	0.010205	0	0.00225965	0	0	0	0.638498	0	0	0	0.378524	0	0.00230106	0.00186026	0	0	0.00297224	0	0	0	0.00163785	0.0024404	0	0	0	0.00287066	0.00172637	0	0	0	0	0.058722	0	0	0.00344828	0	0.00344828	0.412673	0	0.00172637	0.998274	0.998274	0.832492	0.447832
899	0	0	0	0	0	0	0	0	0	0	0	0	0	0	0	0	0	0	0	0	0	0	0	0	0	0	0	0	0	0	0	0	0	0	0	0	0	0	0	0	0	0	0	0	0	0	0	0	0
903	0.998274	0	0	0.688247	1	0	0	0	0	0	0	0	0	0	0	0	0	0	0	0	0	0	0	0	0	0	0	0	0.520266	0	0	0	0	0	0	0	0	0	0	0	0	0	0	0	0	0	0	0	0
904	0.998274	0	0	0.688247	1	0	0	0	0	0	0	0	0	0	0	0	0	0	0	0	0	0	0	0	0	0	0	0	0.520266	0	0	0	0	0	0	0	0	0	0	0	0	0	0	0	0	0	0	0	0
905	0.998274	0	0	0.688247	1	0	0	0	0	0	0	0	0	0	0	0	0	0	0	0	0	0	0	0	0	0	0	0	0.520266	0	0	0	0	0	0	0	0	0	0	0	0	0	0	0	0	0	0	0	0
907	0	0	0	0	0	0	0	0	0	0	0	0	0	0	0	0	0	0	0	0	0	0	0	0	0	0	0	0	0	0	0	0	0	0	0	0	0	0	0	0	0	0	0	0	0	0	0	0	0
913	0	0	0	0	0	0	0	0	0	0	0	0	0	0	0	0	0	0	0	0	0	0	0	0	0	0	0	0	0	0	0	0	0	0	0	0	0	0	0	0	0	0	0	0	0	0	0	0	0
914	0	0	0	0	0	0	0	0	0	0	0	0	0	0	0	0	0	0	0	0	0	0	0	0	0	0	0	0.457496	0	0	0	0	0	0	0	0	0	0	0	0	0	0	0	0	0	0	0	0	0
917	0	0	0	0	0	0	0	0	0	0	0	0	0	0	0	0	0	0	0	0	0	0	0	0	0	0	0	0	0	0	0	0	0	0	0	0	0	0	0	0	0	0	0	0	0	0	0	0	0
919	0	0	0	0	0	0	0	0	0	0.166765	0	0	0	0	0	0	0	0	0	0	0	0	0	0	0	0	0	0	0	0	0	0	0	0	0	0	0	0	0	0	0	0	0.176555	0	0	0	0	0	0
920	0	0	0	0	0	0	0	0	0	0	0	0	0	0	0	0	0	0	0	0	0	0	0	0	0	0	0	0	0	0	0	0	0	0	0	0	0	0	0.485071	0	0	0	0	0	0	0	0	0	0
921	0	0	0.707107	0	0	0	0	0	0	0	0.606092	0	0	0	0	0	0	0	0	0	0	0	0	0	0	0	0	0	0	0	0	0	0	0	0	0	0	0	0	0	0	0	0.2913	0.576686	0.706801	0	0	0	0
922	0	0	0	0	0	0	0	0	0	0	0.202031	0	0	0	0	0	0	0	0	0	0	0	0	0	0	0.22352	0	0	0	0	0	0	0	0	0	0	0	0	0.707107	0	0	0	0	0	0	0	0	0	0
923	0	0	0	0	0	0	0	0	0	0	0	0	0	0	0	0	0	0	0	0	0	0	0	0	0	0	0	0	0	0	0	0	0	0	0	0	0	0	0	0	0	0	0.495115	0	0	0	0	0	0.371976
924	0.058722	0.0829027	0	0	0	0.173785	0	0.0384805	0	0	0	0	0	0	0	0.0222277	0	0.0391856	0.0316791	0	0	0.0506153	0	0	0	0.0278916	0.0415586	0	0	0	0.0488856	0.0293991	0	0	0	0	1	0	0	0.058722	0	0.058722	0.024233	0	0.0293991	0	0	0.0488856	0.0262976
925	0	0	0	0	0	0	0	0	0	0	0	0.369274	0	0	0	0.218164	0	0	0	0	0	0	0	0	0	0	0	0	0	0	0	0	0	0	0	0	0	0	0	0	0	0	0.475691	0	0	0.57735	0.57735	0.47981	0.25811
926	0	0	0	0	0	0	0	0	0	0	0	0	0	0	0	0	0	0	0	0	0	0	0	0	0	0	0	0	0	0	0	0	0	0	0	0	0	0	0	0	0	0	0	0	0	0	0	0	0
928	0	0	0	0	0	0	0	0	0	0	0	0	0	0	0	0	0	0	0	0	0	0	0	0	0	0	0	0	0	0	0	0	0	0	0	0	0	0	0	0	0	0	0	0	0	0	0	0	0
929	0	0	0	0	0	0	0	0	0	0	0	0.452267	0	0	0	0.267195	0	0	0	0	0	0	0	0	0	0	0	0	0	0	0	0	0	0	0	0	0	0	0	0	0	0	0.2913	0	0	0.707107	0.707107	0.587645	0.316118
930	0	0	0	0	0	0	0	0	0	0	0	0	0	0	0	0	0	0	0	0	0	0.0125347	0	0	0	0	0	0	0	0	0	0	0	0	0	0	0	0	0.701665	0	0	0	0	0.00594029	0	0	0	0	0
931	0	0	0	0	0	0	0	0	0	0	0	0	0	0	0	0	0	0	0	0	0	0	0	0	0	0	0	0	0	0	0	0	0	0	0	0	0	0	0	0	0	0	0	0	0	0	0	0	0
932	0	0	0	0	0	0	0	0	0	0	0	0	0	0	0	0	0	0	0	0	0	0	0	0	0	0	0	0	0	0	0	0	0	0	0	0	0	0	1	0	0	0	0	0	0	0	0	0	0
933	0.0051613	0.00728663	0	0	0	0.996247	0	0.437807	0	0	0	0.424751	0	0	0	0.00195368	0	0.00344417	0.0027844	0	0	0.575869	0	0	0	0.0024515	0.00365274	0	0	0	0.00429674	0.00258399	0	0	0.374832	0	0.0878938	0	0	0.0051613	0	0.0051613	0.00212993	0	0.00258399	0	0	0.00429674	0.00231139
934	0	0	0	0	0	0	0	0	0	0	0	0.639602	0	0	0	0.377871	0	0	0	0	0	0	0	0	0	0	0	0	0	0	0	0	0	0	0	0	0	0	0	0	0	0	0.411961	0	0	1	1	0.831055	0.447059
935	0	0	0	0	0	0	0	0	0	0.389118	0	0	0	0	0	0	0	0	0	0	0	0	0	0	0	0	0	0	0	0	0	0	0	0	0	0	0	0	0	0	0	0	0.411961	0	0	0	0	0	0
936	0	0	0	0	0	0	0	0	0	0	0	0	0	0	0	0	0	0	0	0	0	0	0	0	0	0	0	0	0	0	0	0	0	0	0	0	0	0	0	0	0	0	0	0	0	0	0	0	0
940	0	0	0	0	0	0	0	0	0	0	0	0	0	0	0	0	0	0	0	0	0	0	0	0	0	0	0	0	0	0	0	0	0	0	0	0	0	0	0	0	0	0	0	0	0	0	0	0	0
941	0	0	0	0	0	0	0	0	0	0	0	0	0	0	0	0	0	0	0	0	0	0	0	0	0	0	0	0	0	0	0	0	0	0	0	0	0	0	0	0	0	0	0	0	0	0	0	0	0
942	0	0	0	0	0	0	0	0	0	0	0	0	0	0	0	0	0	0	0	0	0	0	0	0	0	0	0	0	0	0	0	0	0	0	0	0	0	0	0	0	0	0	0.255023	0	0	0	0	0	0
943	0.00342474	0.00483498	0	0	0	0.0101354	0	0.00224423	0	0	0	0.63414	0	0	0	0.37594	0	0.00228535	0.00184757	0	0	0.0147597	0	0	0	0.00162667	0.00242375	0	0	0	0.00285107	0.00171459	0	0	0	0	0.0583212	0	0	0.00342474	0	0.00342474	0.409856	0.00559579	0.00171459	0.99146	0.99146	0.826809	0.444775
944	0	0	0	0	0	0	0	0	0	0	0	0	0	0	0	0	0	0	0	0	0	0	0	0	0	0	0	0	0	0	0	0	0	0	0	0	0	0	0	0	0	0	0	0	0	0	0	0	0
945	0	0	0	0	0	0	0	0	0	0	0.285714	0	0	0	0	0	0	0	0	0	0	0	0	0	0	0.316105	0	0	0	0	0	0	0	0	0	0	0	0	0	0	0	0	0	0	0	0	0	0	0
946	0	0	0	0	0	0	0	0	0	0	0	0.639602	0	0	0	0.377871	0	0	0	0	0	0	0	0	0	0	0	0	0	0	0	0	0	0	0	0	0	0	0	0	0	0	0.411961	0	0	1	1	0.831055	0.447059
947	0	0	0	0	0	0	0	0	0	0	0	0.639602	0	0	0	0.377871	0	0	0	0	0	0	0	0	0	0	0	0	0	0	0	0	0	0	0	0	0	0	0	0	0	0	0.411961	0	0	1	1	0.831055	0.447059
948	0	0	0	0	0	0	0	0	0	0	0	0.639602	0	0	0	0.377871	0	0	0	0	0	0	0	0	0	0	0	0	0	0	0	0	0	0	0	0	0	0	0	0	0	0	0.411961	0	0	1	1	0.831055	0.447059
951	0.998274	0	0	0.688247	1	0	0	0	0	0	0	0	0	0	0	0	0	0	0	0	0	0	0	0	0	0	0	0	0.520266	0	0	0	0	0	0	0	0	0	0	0	0	0	0	0	0	0	0	0	0
952	0	0	0	0	0	0.880817	0	0.390071	0	0	0	0.381385	0	0	0	0	0	0	0	0	0	0.51308	0	0	0	0	0	0	0	0	0	0	0	0	0.336563	0	0	0	0	0	0	0	0	0	0	0	0	0.247773	0
953	0.998274	0	0	0.688247	1	0	0	0	0	0	0	0	0	0	0	0	0	0	0	0	0	0	0	0	0	0	0	0	0.520266	0	0	0	0	0	0	0	0	0	0	0	0	0	0	0	0	0	0	0	0
954	0	0	0	0	0	0	0	0	0	0	0	0.452267	0.367884	0	0	0.267195	0	0.471042	0	0	0	0	0	0	0	0	0	0.323498	0.367884	0.438155	0	0	0.471405	0	0.399114	0	0	0	0	0	0	0	0.2913	0.288343	0	0.707107	0.707107	0.587645	0.316118
955	0	0	0	0	0	0	0	0	0	0	0	0	0	0	0	0	0	0	0	0	0	0	0	0	0	0	0	0	0	0	0	0	0	0	0	0	0	0	0	0	0	0	0.0595779	0	0	0	0	0	0.145471
957	0.830614	0	0	0.572656	0.83205	0.54626	0	0.241912	0	0	0	0.236525	0	0	0	0	0	0	0	0	0	0.318199	0	0	0	0	0	0	0.432887	0	0	0	0	0	0.208727	0	0	0	0	0	0	0	0	0	0	0	0	0	0
960	0	0	0	0	0	0	0	0	0	0	0	0	0	0	0	0	0	0	0	0	0	0	0	0	0	0	0	0	0	0	0	0	0	0	0	0	0	0	0	0	0	0	0	0	0	0	0	0	0
962	0	0	0	0	0	0	0	0	0	0	0	0	0	0	0	0	0	0	0	0	0	0	0	0	0	0	0	0	0	0	0	0	0	0	0	0	0	0	0.485071	0	0	0	0.432966	0	0	0	0	0	0
963	0.998274	0	0	0.688247	1	0	0	0	0	0	0	0	0	0	0	0	0	0	0	0	0	0	0	0	0	0	0	0	0.520266	0	0	0	0	0	0	0	0	0	0	0	0	0	0	0	0	0	0	0	0
964	0	0	0	0	0	0	0	0	0	0	0	0.639602	0	0	0	0.377871	0	0	0	0	0	0	0	0	0	0	0	0	0	0	0	0	0	0	0	0	0	0	0	0	0	0	0.411961	0	0	1	1	0.831055	0.447059
965	0	0	0	0	0	0	0	0	0	0	0	0.452267	0.367884	0	0	0.267195	0	0.471042	0	0	0	0	0	0	0	0	0	0.323498	0.367884	0.438155	0	0	0.471405	0	0.399114	0	0	0	0	0	0	0	0.2913	0.288343	0	0.707107	0.707107	0.587645	0.316118
966	0	0	0	0	0	0	0	0	0	0	0	0	0	0	0	0	0	0	0	0	0	0	0	0	0	0	0	0	0	0	0	0	0	0	0	0	0	0	0	0	0	0	0	0	0	0	0	0	0
968	0.0051613	0.00728663	0	0	0	0.996247	0	0.437807	0	0	0	0.424751	0	0	0	0.00195368	0	0.00344417	0.0027844	0	0	0.575869	0	0	0	0.0024515	0.00365274	0	0	0	0.00429674	0.00258399	0	0	0.374832	0	0.0878938	0	0	0.0051613	0	0.0051613	0.00212993	0	0.00258399	0	0	0.00429674	0.00231139
969	0	0	0	0	0	0	0	0	0	0	0	0	0	0	0	0	0	0	0	0	0	0	0	0	0	0	0	0	0	0	0	0	0	0	0	0	0	0	0	0	0	0	0	0	0	0	0	0	0
970	0	0	0	0	0	0	0	0	0	0	0	0.639602	0	0	0	0.377871	0	0	0	0	0	0	0	0	0	0	0	0	0	0	0	0	0	0	0	0	0	0	0	0	0	0	0.411961	0	0	1	1	0.831055	0.447059
976	0	0	0	0	0	0	0	0	0	0	0	0	0	0	0	0	0	0	0	0	0	0	0	0	0	0	0	0	0	0	0	0	0	0	0	0	0	0	0	0	0	0	0	0	0	0	0	0	0
977	0.705887	0	0	0.486664	0.707107	0	0	0	0	0.275148	0	0	0	0	0	0	0	0	0	0	0	0	0	0	0	0	0	0	0.367884	0	0	0	0	0	0	0	0	0	0	0	0	0	0.2913	0	0	0	0	0	0
978	0	0	0	0	0	0	0	0	0	0	0	0	0	0	0	0	0	0	0	0	0	0	0	0	0	0	0	0	0	0	0	0	0	0	0	0	0	0	0	0	0	0	0	0	0	0	0	0	0
979	0	0	0	0	0	0	0	0	0	0	0	0.639602	0	0	0	0.377871	0	0	0	0	0	0	0	0	0	0	0	0	0	0	0	0	0	0	0	0	0	0	0	0	0	0	0.411961	0	0	1	1	0.831055	0.447059
980	0.998274	0	0	0.688247	1	0	0	0	0	0	0	0	0	0	0	0	0	0	0	0	0	0	0	0	0	0	0	0	0.520266	0	0	0	0	0	0	0	0	0	0	0	0	0	0	0	0	0	0	0	0
981	0	0	0	0	0	0	0	0	0	0	0	0	0	0	0	0	0	0	0	0	0	0	0	0	0	0	0	0	0	0	0	0	0	0	0	0	0	0	0	0	0	0	0	0	0	0	0	0	0.199931
982	0	0	0	0	0	0	0	0	0	0	0	0	0	0	0	0	0	0	0	0	0	0	0	0	0	0	0	0	0	0	0	0	0	0	0	0	0	0	0.316228	0	0	0	0	0	0	0	0	0	0
983	0	0	0	0	0	0	0	0	0	0.143896	0	0	0	0	0	0	0	0	0	0	0	0	0	0	0	0	0	0	0	0	0	0	0	0	0	0	0	0	0	0	0	0	0	0	0	0	0	0	0
984	0	0	0	0	0	0	0	0	0	0	0	0	0	0	0	0	0	0	0	0	0	0	0	0	0	0	0	0	0	0	0	0	0	0	0	0	0	0	0	0	0	0	0	0	0	0	0	0	0
985	0	0	0	0	0	0	0	0	0	0	0	0	0	0	0	0	0	0	0	0	0	0	0	0	0	0	0	0.186772	0	0	0	0	0	0	0	0	0	0	0	0	0	0	0	0	0	0	0	0	0
986	0	0	0	0	0	0	0	0	0	0	0	0.452267	0.367884	0	0	0.267195	0	0	0.380809	0	0	0	0	0	0	0	0	0	0	0	0	0	0	0	0	0	0	0	0	0	0	0	0.2913	0	0	0.707107	0.707107	0.587645	0.316118
987	0.998274	0	0	0.688247	1	0	0	0	0	0	0	0	0	0	0	0	0	0	0	0	0	0	0	0	0	0	0	0	0.520266	0	0	0	0	0	0	0	0	0	0	0	0	0	0	0	0	0	0	0	0
988	0	0	0	0	0	0	0	0	0	0	0	0.532181	0.192394	0	0.271556	0.314408	0	0	0.199154	0	0	0	0	0	0	0	0	0.338364	0.192394	0.229145	0.307324	0	0	0.307692	0.208727	0.236525	0	0	0	0	0	0	0.342772	0	0	0.83205	0.83205	0.69148	0.371976
990	0	0	0	0	0	0	0	0	0	0	0	0	0	0	0	0	0	0	0	0	0	0	0	0	0	0	0	0	0.23267	0	0	0	0.298142	0	0	0	0	0	0	0	0	0	0	0	0	0	0	0	0.199931
991	0	0	0	0	0	0	0	0	0	0	0	0.639602	0	0	0	0.377871	0	0	0	0	0	0	0	0	0	0	0	0	0	0	0	0	0	0	0	0	0	0	0	0	0	0	0.411961	0	0	1	1	0.831055	0.447059
992	0.998274	0	0	0.688247	1	0	0	0	0	0	0	0	0	0	0	0	0	0	0	0	0	0	0	0	0	0	0	0	0.520266	0	0	0	0	0	0	0	0	0	0	0	0	0	0	0	0	0	0	0	0
993	0.00344828	0.00486821	0	0	0	0.010205	0	0.00225965	0	0	0	0.638498	0	0	0	0.378524	0	0.00230106	0.00186026	0	0	0.00297224	0	0	0	0.00163785	0.0024404	0	0	0	0.00287066	0.00172637	0	0	0	0	0.058722	0	0	0.00344828	0	0.00344828	0.412673	0	0.00172637	0.998274	0.998274	0.832492	0.447832
995	0	0	0.948683	0	0	0	0	0	0	0	0.813157	0	0	0	0	0	0	0	0	0	0	0	0	0	0	0	0	0	0	0	0	0	0	0	0	0	0	0	0	0	0	0	0	0.773705	0.948273	0	0	0	0
997	0	0	0	0	0	0	0	0	0	0	0	0	0	0	0	0	0	0	0	0	0	0	0	0	0	0	0	0	0	0	0	0	0	0	0	0	0	0	0	0	0	0	0	0	0	0	0	0	0
998	1	0.00486821	0	0.68706	0.998274	0.010205	0	0.00225965	0	0	0	0	0	0	0	0.00130526	0	0.00230106	0.00186026	0	0	0.00297224	0	0	0	0.00163785	0.0024404	0	0.519368	0	0.00287066	0.00172637	0	0	0	0	0.058722	0	0	0.00344828	0	0.00344828	0.00142301	0	0.00172637	0	0	0.00287066	0.00154425
999	0	0.498279	0	0.486664	0	0	0	0	0	0	0	0.452267	0	0	0	0.267195	0	0	0	0	0	0	0	0	0	0	0	0	0	0	0	0	0	0	0	0	0	0	0	0	0	0	0.2913	0	0	0.707107	0.707107	0.587645	0.632237
1003	0	0	0	0	0	0	0	0	0	0	0	0	0	0	0	0	0	0	0	0	0	0	0	0	0	0	0	0	0	0	0	0	0	0	0	0	0	0	0	0	0	0	0.168182	0	0	0	0	0	0.182511
1005	0	0	0	0	0	0	0	0	0	0	0	0	0	0	0	0	0	0	0	0	0	0	0	0	0	0	0	0	0	0	0	0	0	0	0	0	0	0	0	0	0	0	0	0	0	0	0	0	0
1006	0	0	0	0	0	0	0	0	0	0	0	0	0	0	0	0	0	0	0	0	0	0	0	0	0	0	0	0	0	0	0	0	0	0	0	0	0	0	0.5547	0	0	0	0	0	0	0	0	0	0
1007	0	0	0	0	0	0	0	0	0	0	0	0	0	0	0	0	0	0	0	0	0	0	0	0	0	0	0	0	0	0	0	0	0	0	0	0	0	0	0	0	0	0	0	0	0	0	0	0	0
1008	0	0	0.894427	0	0	0	0	0	0	0	0.766652	0	0	0	0	0	0	0	0	0	0	0	0	0	0	0	0	0	0	0	0	0	0	0	0	0	0	0	0	0	0	0	0	0.729456	0.894041	0	0	0	0
1009	0	0	0	0	0	0	0	0	0	0	0	0.344628	0.12459	0	0.175853	0.203603	0	0	0.128967	0	0	0	0	0.333874	0	0	0.380671	0.219116	0.12459	0.148389	0.199016	0	0	0.199254	0.135167	0.153168	0	0	0	0	0	0	0.221971	0	0	0.538816	0.538816	0.447786	0.240882
1010	0.67924	0	0	0.468293	0.680414	0	0	0	0	0.0423619	0	0	0	0	0.0799441	0	0	0	0	0	0	0	0	0.0674583	0	0	0	0	0.353996	0	0	0	0	0	0	0	0	0	0	0	0	0	0	0	0	0	0	0	0
1011	0	0	0	0	0	0	0	0	0	0	0	0	0	0	0	0	0	0	0	0	0	0	0	0	0	0	0	0	0	0	0	0	0	0	0	0	0	0	1	0	0	0	0	0	0	0	0	0	0
1012	0.00287066	0.00405275	0	0	0	0.0084956	0	0.00188114	0	0	0	0.531545	0	0.152206	0	0.315118	0	0.00191561	0.00154865	0	0	0.00247436	0	0	0	0.0013635	0.00203162	0	0	0	0.0023898	0.00143719	0	0	0	0	0.0488856	0.554037	0	0.00287066	0	0.00287066	0.495708	0	0.00143719	0.831055	0.831055	0.693043	0.372816
1014	0	0	0	0	0	0	0	0	0	0.275148	0	0	0	0	0	0	0	0	0	0	0	0	0	0	0	0	0	0	0	0	0	0	0	0	0	0	0	0	0	0	0	0	0.2913	0	0	0	0	0	0.316118
1015	0	0	0	0	0	0	0	0	0	0	0	0	0	0	0	0	0	0	0	0	0	0	0	0	0	0	0	0	0	0	0	0	0	0	0	0	0	0	0	0	0	0	0	0	0	0	0	0	0
1016	0	0	0	0	0	0	0	0	0	0	0	0	0	0	0	0	0	0	0	0	0	0	0	0	0	0	0	0	0	0	0	0	0	0	0	0	0	0	0	0	0	0	0.117107	0	0	0	0	0	0.28594
1017	0.00220778	0.0031169	0	0	0	0.00653382	0	0.00144675	0	0	0	0	0.332528	0	0	0.000835696	0	0.427246	0.00119104	0	0	0.00190299	0	0	0	0.00104864	0.00156248	0.292408	0.332528	0.396046	0.00183796	0.00110532	0.4261	0	0.360757	0	0.0375971	0	0	0.00220778	0	0.00220778	0.38124	0.260631	0.00110532	0	0	0.00183796	0.286726
1018	0.998274	0	0	0.688247	1	0	0	0	0	0	0	0	0	0	0	0	0	0	0	0	0	0	0	0	0	0	0	0	0.520266	0	0	0	0	0	0	0	0	0	0	0	0	0	0	0	0	0	0	0	0
1020	0.00199316	0.0028139	0	0	0	0.00589866	0	0.00130611	0	0	0	0	0.300203	0	0	0.000754458	0	0.385713	0.00107526	0	0	0.001718	0	0	0	0.000946702	0.00141059	0.527966	0.300203	0.357546	0.00165929	0.000997869	0.384678	0	0.325687	0	0.0339422	0	0	0.00199316	0	0.00199316	0.000822521	0.235295	0.000997869	0	0	0.00165929	0.000892598
1022	0.513608	0.362551	0	0.3541	0.514496	0	0	0	0	0	0	0	0	0	0	0	0	0	0	0	0	0	0	0	0	0	0	0	0.267675	0	0	0	0	0	0	0.329073	0	0	0	0.513608	0	0.513608	0	0.2098	0	0	0	0.380066	0
1024	0	0	0	0	0	0	0	0	0	0	0	0	0	0	0	0	0	0	0	0	0	0	0	0	0	0	0	0	0	0	0	0	0	0	0	0	0	0	0	0	0	0	0	0	0	0	0	0	0
1025	0	0	0	0	0	0	0	0	0	0	0	0	0	0	0	0	0	0	0	0	0	0	0	0	0	0	0	0	0	0	0	0	0	0	0	0	0	0	0	0	0	0	0	0	0	0	0	0	0
1026	0	0	0	0	0	0	0	0	0	0	0	0	0	0	0	0	0	0	0	0	0	0	0	0	0	0	0	0	0	0	0	0	0	0	0	0	0	0	0	0	0	0	0	0	0	0	0	0	0
1028	0	0	0	0	0	0	0	0	0	0	0	0	0	0	0	0	0	0	0	0	0	0	0	0	0	0	0	0	0	0	0	0	0	0	0	0	0	0	0	0	0	0	0	0	0	0	0	0	0
1029	0	0	0	0	0	0	0	0	0	0	0	0	0	0	0	0	0	0	0	0	0	0	0	0	0	0	0	0	0	0	0	0	0	0	0	0	0	0	0	0	0	0	0	0	0	0	0	0	0
1030	0	0	0	0	0	0	0	0	0	0	0	0	0	0	0	0	0	0	0	0	0	0	0	0	0	0	0	0	0	0	0	0	0	0	0	0	0	0	0	0	0	0	0	0	0	0	0	0	0
1031	0.446442	0	0.894427	0.307794	0.447214	0	0	0	0	0	0.766652	0	0	0	0	0	0	0	0	0	0	0	0	0	0	0	0	0	0.23267	0	0	0	0	0	0	0	0	0	0	0	0	0	0	0.729456	0.894041	0	0	0	0
1032	0	0	0	0.0725476	0	0	0	0	0	0	0	0	0.493568	0	0	0	0	0	0.510909	0	0	0	0	0	0	0	0	0	0	0	0	0	0	0	0	0	0	0	0	0	0	0	0	0	0	0	0	0	0
1035	0	0	0	0	0	0	0	0	0	0	0	0.639602	0	0	0	0.377871	0	0	0	0	0	0	0	0	0	0	0	0	0	0	0	0	0	0	0	0	0	0	0	0	0	0	0.411961	0	0	1	1	0.831055	0.447059
1036	0.998274	0	0	0.688247	1	0	0	0	0	0	0	0	0	0	0	0	0	0	0	0	0	0	0	0	0	0	0	0	0.520266	0	0	0	0	0	0	0	0	0	0	0	0	0	0	0	0	0	0	0	0
1037	0	0	0	0	0	0	0	0	0	0	0	0.452267	0	0	0	0.267195	0	0	0	0	0	0	0	0	0	0	0	0	0	0	0	0	0	0	0	0	0	0	0	0	0	0	0.2913	0	0	0.707107	0.707107	0.587645	0.316118
1039	0.998274	0	0	0.688247	1	0	0	0	0	0	0	0	0	0	0	0	0	0	0	0	0	0	0	0	0	0	0	0	0.520266	0	0	0	0	0	0	0	0	0	0	0	0	0	0	0	0	0	0	0	0
1041	0	0	0	0	0	0	0	0	0	0	0	0	0	0	0	0	0	0	0	0	0	0	0	0	0	0	0	0	0	0	0	0	0	0	0	0	0	0	0	0	0	0	0	0	0	0	0	0	0
1042	0	0	0	0	0	0	0	0	0	0	0	0	0	0	0	0	0	0	0	0	0	0	0	0	0	0	0	0	0	0.247858	0	0	0	0	0	0	0	0	0	0	0	0	0	0	0	0	0	0	0
1043	0.058722	0.0829027	0	0	0	0.173785	0	0.0384805	0	0	0	0	0	0	0	0.0222277	0	0.0391856	0.0316791	0	0	0.0506153	0	0	0	0.0278916	0.0415586	0	0	0	0.0488856	0.0293991	0	0	0	0	1	0	0	0.058722	0	0.058722	0.024233	0	0.0293991	0	0	0.0488856	0.0262976
1044	0.998274	0	0	0.688247	1	0	0	0	0	0	0	0	0	0	0	0	0	0	0	0	0	0	0	0	0	0	0	0	0.520266	0	0	0	0	0	0	0	0	0	0	0	0	0	0	0	0	0	0	0	0
1045	0	0	0	0	0	0	0	0	0	0.389118	0	0	0	0	0	0	0	0	0	0	0	0	0	0	0	0	0	0	0	0	0	0	0	0	0	0	0	0	0	0	0	0	0	0	0	0	0	0	0
1046	0	0	0	0	0	0	0	0	0	0	0	0	0	0	0	0	0	0	0	0	0	0	0	0	0	0	0	0	0	0	0	0	0	0	0	0	0	0	0	0	0	0	0	0	0	0	0	0	0
1050	0.892884	0	0	0.615587	0.894427	0	0	0	0	0	0	0	0	0	0	0	0	0	0	0	0	0	0	0	0	0	0	0	0.581675	0	0	0	0.149071	0	0	0	0	0	0	0	0	0	0	0	0	0	0	0	0
1051	0.998274	0	0	0.688247	1	0	0	0	0	0	0	0	0	0	0	0	0	0	0	0	0	0	0	0	0	0	0	0	0.520266	0	0	0	0	0	0	0	0	0	0	0	0	0	0	0	0	0	0	0	0
1053	0.892884	0	0	0.615587	0.894427	0	0	0	0	0	0	0	0	0	0	0	0	0	0	0	0	0	0	0	0	0	0	0	0.581675	0	0	0	0.149071	0	0	0	0	0	0	0	0	0	0	0	0	0	0	0	0
1056	0	0	0	0	0	0	0	0	0	0	0	0	0	0	0	0	0	0	0	0	0	0	0	0	0	0	0	0	0	0	0	0	0	0	0	0	0	0	0	0	0	0	0	0	0	0	0	0	0
1057	0	0	0	0	0	0	0	0	0	0	0	0	0	0	0	0	0	0	0	0	0	0	0	0	0	0	0	0	0	0	0	0	0	0	0	0	0	0	0	0	0	0	0	0	0	0	0	0	0.168972
1059	0.00220778	0.0031169	0	0	0	0.00653382	0	0.00144675	0	0	0	0.408802	0	0	0	0.242352	0	0.00147326	0.00119104	0	0	0.00190299	0	0	0	0.00104864	0.00156248	0	0	0	0.00183796	0.00110532	0	0	0	0	0.0375971	0	0	0.00220778	0	0.00220778	0.644545	0	0.00110532	0.63915	0.63915	0.533007	0.286726
1060	0.998274	0	0	0.688247	1	0	0	0	0	0	0	0	0	0	0	0	0	0	0	0	0	0	0	0	0	0	0	0	0.520266	0	0	0	0	0	0	0	0	0	0	0	0	0	0	0	0	0	0	0	0
1061	0	0	0	0	0	0	0	0	0	0	0	0	0	0	0	0	0	0	0	0	0	0	0	0	0	0	0	0	0	0	0	0	0	0	0	0	0	0	0	0	0	0	0	0	0	0	0	0	0
1062	0	0	0	0	0	0	0	0	0	0.259412	0	0	0	0	0	0	0	0	0	0	0	0	0	0	0	0	0	0	0	0	0	0	0	0	0	0	0	0	0	0	0	0	0	0	0	0	0	0	0
1063	0	0	0	0	0	0	0	0	0	0	0	0	0	0	0	0	0	0	0	0	0	0	0	0	0	0	0	0	0	0	0	0	0	0	0	0	0	0	0	0	0	0	0	0	0	0	0	0	0
1065	0	0	0	0	0	0	0	0	0	0	0	0.532181	0	0	0	0.314408	0	0	0	0	0	0	0	0	0	0	0	0	0	0	0	0	0	0	0	0	0	0	0	0	0	0	0.342772	0	0	0.83205	0.83205	0.998804	0.371976
1068	0	0	0	0	0	0	0	0	0	0	0	0	0	0	0	0	0	0	0	0	0	0	0	0	0	0	0	0.19607	0	0	0	0	0	0	0	0	0	0	0	0	0	0	0.0784687	0	0	0	0	0	0
1070	0	0	0	0	0	0	0	0	0	0	0	0	0	0	0	0	0	0	0	0	0	0	0	0	0	0	0	0.180216	0	0	0	0	0	0	0	0	0	0	0	0	0	0	0.0721241	0	0	0	0	0	0
1071	0	0	0	0	0	0.696347	0	0.308378	0	0	0	0.301511	0	0	0	0	0	0	0	0	0	0.405625	0	0	0	0	0	0	0	0	0	0	0	0	0.266076	0	0	0	0	0	0	0	0	0	0	0	0	0.391763	0
1072	0.058722	0.0829027	0	0	0	0.173785	0	0.0384805	0	0	0	0	0	0	0	0.0222277	0	0.0391856	0.0316791	0	0	0.0506153	0	0	0	0.0278916	0.0415586	0	0	0	0.0488856	0.0293991	0	0	0	0	1	0	0	0.058722	0	0.058722	0.024233	0	0.0293991	0	0	0.0488856	0.0262976
1074	0.00287066	0.00405275	0	0	0	0.554102	0	0.243504	0	0	0	0.767787	0	0	0	0.315118	0	0.00191561	0.00154865	0	0	0.320292	0	0	0	0.0013635	0.00203162	0	0	0	0.0023898	0.00143719	0	0	0.208478	0	0.0488856	0	0	0.00287066	0	0.00287066	0.343547	0	0.00143719	0.831055	0.831055	0.693043	0.372816
1077	0	0	0	0	0	0	0	0	0	0	0	0	0	0	0	0	0	0	0	0	0	0	0	0	0	0	0	0	0	0	0	0	0	0	0	0	0	0	0	0	0	0	0	0	0	0	0	0	0
1079	0	0	0	0	0	0	0	0	0	0	0	0	0	0	0	0	0	0	0	0	0	0	0	0	0	0	0	0	0	0	0	0	0	0	0	0	0	0	0	0	0	0	0	0	0	0	0	0	0
1080	0	0	0	0	0	0	0	0	0	0	0	0	0	0	0	0	0	0	0	0	0	0	0	0	0	0	0	0.457496	0	0	0	0	0	0	0	0	0	0	0	0	0	0	0	0	0	0	0	0	0
1081	0.00344828	0.00486821	0	0	0	0.010205	0	0.00225965	0	0	0	0	0	0	0	0.00130526	0	0.00230106	0.00186026	0	0	0.00297224	0	0	0	0.00163785	0.0024404	0	0	0	0.00287066	0.00172637	0	0	0	0	0.058722	0	0	0.00344828	0	0.00344828	0.00142301	0	0.00172637	0	0	0.00287066	0.447832
1083	0	0	0	0.229416	0	0	0	0	0	0	0	0	0	0	0	0	0	0	0	0	0	0	0	0	0	0	0	0	0	0	0	0	0	0	0	0	0	0	0	0	0	0	0	0	0	0	0	0	0
1084	0.830614	0	0	0.572656	0.83205	0	0	0	0	0	0	0	0	0	0	0	0	0	0	0	0	0	0	0	0	0	0	0	0.432887	0	0	0	0	0	0	0	0	0	0	0	0	0	0	0	0	0	0	0.307324	0
1085	0	0	0	0	0	0	0	0	0	0	0	0	0	0	0	0	0	0	0	0	0	0	0	0	0	0	0	0	0	0	0	0	0	0	0	0	0	0	0	0	0	0	0	0	0	0	0	0	0
1088	0	0	0	0	0	0	0	0	0	0.389118	0	0	0	0	0	0	0	0	0	0	0	0	0	0	0	0	0	0	0	0	0	0	0	0	0	0	0	0	0	0	0	0	0	0	0	0	0	0	0
1089	0	0	0	0	0	0	0	0	0	0	0	0	0	0	0	0	0	0	0	0	0	0	0	0	0	0	0	0	0	0	0	0	0	0	0	0	0	0	0	0	0	0	0	0	0	0	0	0	0
1090	0	0	0	0	0	0	0	0	0	0	0	0	0	0	0	0	0	0	0	0	0	0	0	0	0	0	0	0	0	0	0	0	0	0	0	0	0	0	0	0	0	0	0	0	0	0	0	0	0
1092	0	0	0	0	0	0	0	0	0	0	0	0	0	0	0	0	0	0	0	0	0	0	0	0	0	0	0	0	0	0	0	0	0	0	0	0	0	0	0	0	0	0	0	0	0	0	0	0	0
1094	0.705887	0	0	0.486664	0.707107	0	0	0	0	0	0	0	0	0	0	0	0	0	0	0	0	0	0	0	0	0	0	0	0.367884	0	0	0	0	0	0	0	0	0	0	0	0	0	0	0	0	0	0	0	0
1101	0	0	0	0	0	0	0	0	0	0	0	0	0.346844	0	0.489555	0	0	0	0.35903	0	0	0	0	0	0	0	0	0.609994	0.346844	0.413096	0.554037	0	0	0.5547	0.376288	0.426401	0	0	0	0	0	0	0	0	0	0	0	0	0
1102	0.705887	0	0	0.486664	0.707107	0	0	0	0	0	0	0	0	0	0	0	0	0	0	0	0	0	0	0	0	0	0	0.323498	0.367884	0	0	0	0	0	0	0	0	0	0	0	0	0	0	0	0	0	0	0	0
1103	0.998274	0	0	0.688247	1	0	0	0	0	0	0	0	0	0	0	0	0	0	0	0	0	0	0	0	0	0	0	0	0.520266	0	0	0	0	0	0	0	0	0	0	0	0	0	0	0	0	0	0	0	0
1105	0	0	0	0	0	0	0	0	0	0	0	0	0	0	0	0	0	0	0	0	0	0	0	0	0	0	0	0	0	0	0	0	0	0	0	0	0	0	0	0	0	0	0	0	0	0	0	0	0
1107	0	0	0	0	0	0	0	0	0	0	0	0	0	0	0	0	0	0	0	0	0	0	0	0.438155	0	0	0.499568	0	0	0	0	0	0	0	0	0	0	0	0	0	0	0	0	0	0	0	0	0	0
1108	0	0	0	0	0	0	0	0	0	0	0	0	0.192394	0	0.271556	0	0	0	0.199154	0	0	0	0	0.515575	0	0	0.58784	0.338364	0.192394	0.229145	0.307324	0	0	0.307692	0.208727	0.236525	0	0	0	0	0	0	0	0	0	0	0	0	0
1109	0	0	0	0	0	0	0	0	0	0	0	0	0	0	0	0	0.307692	0	0	0	0	0	0	0	0	0	0	0	0	0	0	0	0	0	0	0	0	0	0	0	0	0	0	0	0	0	0	0	0.123992
1115	0	0	0	0	0	0	0	0	0	0.323766	0.158486	0	0	0	0	0	0	0	0	0	0	0	0	0	0	0.175343	0	0	0	0	0	0	0	0	0	0	0	0	0	0	0	0	0	0	0	0	0	0	0
1125	0	0	0	0	0	0	0	0	0	0.0800799	0	0	0	0	0.151124	0	0.475651	0	0	0	0	0	0	0.127522	0	0	0	0	0	0	0	0	0	0	0	0	0	0	0	0	0	0	0	0	0	0	0	0	0
1126	0	0	0	0	0	0	0	0	0	0	0	0	0	0	0	0	0	0	0	0	0	0	0	0	0	0	0	0	0	0	0	0	0	0	0	0	0	0	0	0	0	0	0	0	0	0	0	0	0
1127	0	0	0	0	0	0	0	0	0	0	0	0	0	0	0	0	0	0	0	0	0	0	0	0	0	0	0	0	0	0	0	0	0	0	0	0	0	0	0	0	0	0	0	0	0	0	0	0	0
1130	0.624464	0	0	0.430528	0.625543	0.205342	0	0.0909357	0	0	0	0.0889108	0	0	0	0	0	0	0	0	0	0.119612	0	0	0	0	0	0	0.325449	0	0	0	0	0	0.0784615	0	0	0	0	0	0	0	0	0	0	0	0	0.231049	0
1135	0	0	0	0	0	0	0	0	0	0	0	0	0.260133	0	0	0	0	0	0	0	0	0	0	0	0	0	0	0	0	0	0	0	0	0	0	0	0	0	0	0	0	0	0	0	0	0	0	0	0
1138	0	0	0	0	0	0	0	0	0	0	0	0	0	0	0	0	0	0	0	0	0	0	0	0	0	0	0	0	0	0	0	0	0	0	0	0	0	0	0	0	0	0	0	0	0	0	0	0	0
1139	0	0	0	0	0	0	0	0	0	0	0	0	0	0	0	0	0	0	0	0	0	0	0	0	0	0	0	0	0	0	0	0	0	0	0	0	0	0	0	0	0	0	0	0	0	0	0	0	0
1141	0.998274	0	0	0.688247	1	0	0	0	0	0	0	0	0	0	0	0	0	0	0	0	0	0	0	0	0	0	0	0	0.520266	0	0	0	0	0	0	0	0	0	0	0	0	0	0	0	0	0	0	0	0
1144	0	0	0	0	0	0	0	0	0	0	0	0	0.260133	0	0	0	0	0	0	0	0	0	0	0	0	0	0	0	0	0	0	0	0	0	0	0	0	0	0	0	0	0	0	0	0	0	0	0	0
1149	0	0	0	0	0	0	0.5547	0.241912	0	0	0	0	0	0	0	0	0	0	0	0	0	0	0	0	0.5547	0	0	0	0	0	0	0	0	0	0	0	0	0	0	0	0	0	0	0	0	0	0	0	0
1157	0.705887	0	0	0.486664	0.707107	0	0	0	0	0	0	0	0	0	0	0	0	0	0	0	0	0	0	0	0	0	0	0	0.367884	0	0	0	0	0	0	0	0	0	0	0	0	0	0	0	0	0	0	0	0
1158	0	0	0	0	0	0	0	0.231058	0	0	0.151375	0	0.287129	0	0.259373	0	0	0	0.190219	0	0	0.303922	0	0.218864	0	0.167476	0	0.323183	0.183762	0.218864	0.293536	0	0	0.293887	0.199362	0.225913	0	0	0	0	0	0	0	0	0	0	0	0	0
1167	0	0	0	0	0	0	0	0	0	0.307123	0	0.435194	0	0	0.0799441	0.257109	0	0	0	0	0	0	0	0.0674583	0	0	0	0	0	0	0	0	0	0	0	0	0	0	0	0	0	0	0.280304	0	0	0.680414	0.680414	0.565462	0.304185
1170	0.00344828	0.00486821	0	0	0	0.010205	0	0.00225965	0	0	0	0	0	0	0	0.00130526	0	0.00230106	0.00186026	0	0	0.00297224	0	0.618575	0	0.00163785	0.707717	0	0	0	0.00287066	0.00172637	0	0	0	0	0.058722	0	0	0.00344828	0	0.00344828	0.00142301	0	0.00172637	0	0	0.00287066	0.00154425
1172	0	0	0	0	0	0	0	0	0	0	0	0	0	0	0	0	0.5547	0	0	0	0	0	0	0	0	0	0	0	0	0	0	0	0	0	0	0	0	0	0	0	0	0	0	0	0	0	0	0	0
1173	0	0.654272	0	0	0	0	0	0	0	0.057806	0	0	0	0	0.10909	0	0	0	0	0	0	0	0	0.092052	0	0	0	0	0	0	0	0	0	0	0	0.593856	0	0	0	0.926874	0	0.926874	0	0.378613	0	0	0	0	0
1174	0	0	0	0	0	0	0	0	0	0	0	0	0	0	0	0	0	0	0	0	0	0	0	0	0	0	0	0	0	0	0	0	0	0	0	0	0	0	0	0	0	0	0	0	0	0	0	0.554037	0
1176	0	0	0	0	0	0	0	0	0	0	0	0	0	0	0	0	0.307692	0	0	0	0	0	0	0	0	0	0	0	0	0	0	0	0	0	0	0	0	0	0	0	0	0	0	0	0	0	0	0	0
1180	0	0	0	0	0	0	0	0	0	0	0	0	0.346844	0	0.489555	0	0	0	0.35903	0	0	0	0	0	0	0	0	0.609994	0.346844	0.413096	0.554037	0	0	0.5547	0.376288	0.426401	0	0	0	0	0	0	0	0	0	0	0	0	0
1187	0	0	0	0	0	0	0	0	0	0	0	0	0	0	0	0	0	0	0	0	0	0	0	0.619644	0	0	0.706496	0	0	0	0	0	0	0	0	0	0	0	0	0	0	0	0	0	0	0	0	0	0
1188	0	0	0	0	0	0	0	0	0	0	0	0	0	0	0	0	0	0	0	0	0	0	0	0	0	0	0	0	0	0.247858	0	0	0	0	0	0	0	0	0	0	0	0	0	0	0	0	0	0	0
1189	0	0	0	0	0	0	0	0	0	0	0	0	0	0	0	0	0	0	0	0	0	0	0	0	0	0	0	0	0	0	0	0	0	0	0	0	0	0	0	0	0	0	0	0	0	0	0	0	0
1210	0.926874	0	0	0.639021	0.928477	0	0	0	0	0.057806	0	0	0	0	0.10909	0	0	0	0	0	0	0	0	0.092052	0	0	0	0	0.483055	0	0	0	0	0	0	0	0	0	0	0	0	0	0	0	0	0	0	0	0
1211	0.00788869	0.0111371	0	0	0	0.0233462	0	0.00516946	0	0	0	0	0	0	0.139754	0.00298606	0.281513	0.00526417	0.00425576	0	0.126876	0.00679964	0	0	0	0.00374695	0.00558296	0	0	0	0.00656727	0.00394946	0	0	0	0	0.13434	0	0	0.00788869	0	0.00788869	0.00325545	0	0.00394946	0	0	0.00656727	0.00353281
1212	0.058722	0.0829027	0	0	0	0.173785	0	0.0384805	0	0	0	0	0	0	0	0.0222277	0	0.0391856	0.0316791	0	0	0.0506153	0	0	0	0.0278916	0.0415586	0	0	0	0.0488856	0.0293991	0	0	0	0	1	0	0	0.058722	0	0.058722	0.024233	0	0.0293991	0	0	0.0488856	0.0262976
1219	0	0	0	0	0	0	0	0	0	0	0	0	0	0	0	0	0	0	0	0	0	0	0	0	0	0	0	0	0.260133	0	0	0	0.333333	0	0	0	0	0	0	0	0	0	0	0	0	0	0	0	0
1226	0	0	0	0	0	0	0	0	0	0	0	0	0	0	0	0	0	0	0	0	0	0	0	0.619644	0	0	0.706496	0	0	0	0	0	0	0	0	0	0	0	0	0	0	0	0	0	0	0	0	0	0
1228	0.00134376	0.00189709	0	0	0	0.00397679	0	0.000880562	0	0.0242198	0.0740984	0	0	0	0.0457068	0.000508644	0	0.000896696	0.000724924	0	0	0.00115825	0	0.27962	0	0.0826182	0.27579	0	0	0.192842	0.00111867	0.000672748	0	0	0	0	0.0228833	0	0	0.00134376	0	0.00134376	0.000554531	0	0.000672748	0	0	0.00111867	0.000601776
1238	0	0	0	0	0	0	0	0	0	0.323766	0	0	0	0.152388	0	0	0	0	0	0	0	0	0	0	0	0	0	0	0	0	0	0	0	0	0	0	0	0.5547	0	0	0	0	0.152343	0	0	0	0	0	0
1239	0	0	0	0	0	0	0	0	0	0	0	0	0	0	0	0	0	0	0	0	0	0	0	0.619644	0	0	0.706496	0	0	0	0	0	0	0	0	0	0	0	0	0	0	0	0	0	0	0	0	0	0
1240	0.058722	0.0829027	0	0	0	0.173785	0	0.0384805	0	0	0	0	0	0	0	0.0222277	0	0.0391856	0.0316791	0	0	0.0506153	0	0	0	0.0278916	0.0415586	0	0	0	0.0488856	0.0293991	0	0	0	0	1	0	0	0.058722	0	0.058722	0.024233	0	0.0293991	0	0	0.0488856	0.0262976
1241	0	0.498279	0	0.486664	0	0	0	0	0	0	0	0	0	0	0	0	0	0	0	0	0	0	0	0.438155	0	0	0.499568	0	0	0	0	0	0	0	0	0	0	0	0	0	0	0	0	0	0	0	0	0	0.316118
1242	0	0	0	0	0	0	0	0	0	0	0	0	0	0	0	0	0	0	0	0	0	0.318199	0	0	0	0	0	0	0	0	0	0	0	0	0	0	0	0	0	0	0	0	0	0	0	0	0	0	0
1243	0	0	0	0	0	0	0	0	0	0	0	0	0	0	0	0	0	0	0	0	0	0.573641	0	0	0	0	0	0	0	0	0	0	0	0	0	0	0	0	0	0	0	0	0	0	0	0	0	0	0
1245	0.998274	0	0	0.688247	1	0	0	0	0	0	0	0	0	0	0	0	0	0	0	0	0	0	0	0	0	0	0	0	0.520266	0	0	0	0	0	0	0	0	0	0	0	0	0	0	0	0	0	0	0	0
1246	0	0	0	0	0	0	0	0	0	0	0	0	0	0	0	0	0	0	0	0	0	0	0	0	0	0	0	0	0	0	0	0	0	0	0	0	0	0	0	0	0	0	0	0	0	0	0	0	0
1247	0	0	0	0	0	0	0	0	0	0	0	0	0	0	0	0	0	0	0	0	0	0	0	0	0	0	0	0	0	0	0	0	0	0	0	0	0	0	0	0	0	0	0	0	0	0	0	0	0
1249	0	0	0	0	0	0	0	0	0	0	0.158486	0	0	0	0	0	0	0	0	0	0	0	0	0	0	0.175343	0	0	0	0	0	0	0	0	0	0	0	0	0	0	0	0	0	0	0	0	0	0	0
1250	0	0	0	0	0	0	0	0	0	0.275148	0	0	0	0	0	0	0	0	0	0	0	0	0	0	0	0	0	0	0	0	0	0	0	0	0	0	0	0	0	0	0	0	0	0	0	0	0	0	0
1251	0	0	0	0	0	0.984784	0	0.436113	0	0	0	0.426401	0	0	0	0	0	0	0	0	0	0.573641	0	0	0	0	0	0	0	0	0	0	0	0	0.376288	0	0	0	0	0	0	0	0	0	0	0	0	0	0
1252	0.058722	0.0829027	0	0	0	0.173785	0	0.0384805	0	0	0	0	0	0	0	0.0222277	0	0.0391856	0.0316791	0	0	0.0506153	0	0	0	0.0278916	0.0415586	0	0	0	0.0488856	0.0293991	0	0	0	0	1	0	0	0.058722	0	0.058722	0.024233	0	0.0293991	0	0	0.0488856	0.0262976
1253	0.00154425	0.00218014	0	0	0	0.00457013	0	0.00101194	0	0	0	0	0	0	0	0.000584535	0	0.00103049	0.000833085	0	0	0.00133106	0	0	0	0.000733482	0.00109289	0	0	0	0.00128557	0.000773124	0	0	0	0	0.0262976	0	0	0.00154425	0	0.00154425	0.000637269	0	0.000773124	0	0	0.00128557	0.000691563
1254	0	0	0	0	0	0	0	0	0	0	0	0	0	0	0	0	0	0	0	0	0	0.0175924	0	0	0	0	0	0	0	0	0	0	0	0	0	0	0	0	0.984784	0	0	0	0	0.00833716	0	0	0	0	0
1255	0	0	0	0	0	0	0	0	0	0.550297	0	0	0	0	0	0	0	0	0	0	0	0	0	0	0	0	0	0	0	0	0	0	0	0	0	0	0	0	0	0	0	0	0.2913	0	0	0	0	0	0
1257	0	0	0	0	0	0	0	0	0	0	0	0	0.192394	0	0.271556	0	0	0	0.199154	0	0	0	0	0	0	0	0	0.338364	0.192394	0.229145	0.307324	0	0	0.307692	0.208727	0.236525	0	0	0	0	0	0	0	0	0	0	0	0	0
1258	0	0	0	0	0	0	0	0	0	0	0	0	0	0	0	0	0	0	0	0	0	0	0	0	0	0	0	0	0	0	0	0	0	0	0	0	0	0	0	0	0	0	0	0	0	0	0	0	0
1259	0	0	0	0	0	0	0	0	0	0	0	0	0	0	0	0	0	0	0	0	0	0	0	0	0	0	0	0	0	0	0	0	0	0	0	0	0	0	0	0	0	0	0	0	0	0	0	0	0
1261	0	0	0	0	0	0	0	0	0	0	0.158486	0.532181	0	0	0	0.314408	0	0	0	0	0	0	0	0	0	0.175343	0	0	0	0	0	0	0	0	0	0	0	0	0	0	0	0	0.342772	0	0	0.83205	0.83205	0.69148	0.371976
1262	0.998274	0	0	0.688247	1	0	0	0	0	0	0	0	0	0	0	0	0	0	0	0	0	0	0	0	0	0	0	0	0.520266	0	0	0	0	0	0	0	0	0	0	0	0	0	0	0	0	0	0	0	0
1265	0	0	0	0	0	0	0	0	0	0	0	0	0	0	0	0	0	0	0	0	0	0	0	0	0	0	0	0	0	0	0	0	0	0	0	0	0	0	0	0	0	0	0	0	0	0	0	0	0
1267	0	0	0	0	0	0	0	0	0	0	0	0	0.109682	0	0.154811	0	0	0	0.113535	0	0	0	0	0	0	0	0	0.192897	0.109682	0.130632	0.175202	0	0	0.175412	0.118993	0.13484	0	0	0	0	0	0	0	0	0	0	0	0	0
1268	0	0	0	0	0	0	0	0	0	0	0	0	0.192394	0	0.271556	0	0	0	0.199154	0	0	0	0	0.515575	0	0	0.58784	0.338364	0.192394	0.229145	0.307324	0	0	0.307692	0.208727	0.236525	0	0	0	0	0	0	0	0	0	0	0	0	0
1269	0	0	0	0	0	0	0	0	0	0	0	0	0	0	0	0	0.269069	0	0	0	0	0	0	0	0	0	0	0	0	0	0	0	0	0	0	0	0	0	0	0	0	0	0	0	0	0	0	0	0.325283
1271	0	0	0	0	0	0	0	0	0	0	0	0	0	0	0	0	0	0.0807831	0	0	0	0	0.242536	0	0	0	0	0	0	0	0	0	0	0	0.0684475	0	0	0	0	0	0	0	0	0	0	0	0	0	0
1272	0	0	0	0	0	0	0	0	0	0	0	0	0	0	0	0	0	0	0	0	0	0	0	0	0	0	0	0	0	0	0	0	0	0	0	0	0	0	0	0	0	0	0	0	0	0	0	0	0
1274	0.638498	0.45071	0	0.880409	0.639602	0	0	0	0	0	0	0	0	0.117141	0	0	0	0	0	0	0	0	0	0	0	0	0	0	0.332763	0	0	0	0	0	0	0	0	0.426401	0	0	0	0	0.117107	0	0	0	0	0	0.28594
1275	0	0	0	0	0	0	0	0	0	0	0	0	0	0	0	0	0	0	0	0	0	0	0	0	0	0	0	0.204598	0	0	0	0	0	0	0	0	0	0	0	0	0	0	0	0	0	0	0	0	0
1276	0	0	0	0	0	0	0	0	0	0	0	0	0	0	0	0	0	0	0	0	0	0	0	0	0	0	0	0	0	0	0	0	0	0	0	0	0	0	0	0	0	0	0	0	0	0	0	0	0
1277	0	0	0	0	0	0	0	0	0	0	0	0	0	0	0	0	0	0	0	0	0	0	0	0	0	0	0	0	0	0	0	0	0	0	0	0	0	0	0	0	0	0	0	0	0	0	0	0	0
1278	0.998274	0	0	0.688247	1	0	0	0	0	0	0	0	0	0	0	0	0	0	0	0	0	0	0	0	0	0	0	0	0.520266	0	0	0	0	0	0	0	0	0	0	0	0	0	0	0	0	0	0	0	0
1279	0.998274	0	0	0.688247	1	0	0	0	0	0	0	0	0	0	0	0	0	0	0	0	0	0	0	0	0	0	0	0	0.520266	0	0	0	0	0	0	0	0	0	0	0	0	0	0	0	0	0	0	0	0
1280	0.830614	0	0	0.572656	0.83205	0	0	0	0	0	0.158486	0	0	0	0	0	0	0	0	0	0	0	0	0	0	0.175343	0	0	0.432887	0	0	0	0	0	0	0	0	0	0	0	0	0	0	0	0	0	0	0	0
1281	0.308892	0	0	0.212962	0.309426	0	0	0	0	0	0	0	0.321968	0.0566706	0	0	0	0.412252	0	0	0	0	0	0	0	0	0	0.283122	0.482952	0.383469	0	0	0.412568	0	0.349301	0	0	0.206284	0	0	0	0	0.184125	0.252355	0	0	0	0	0
1282	0	0	0	0	0	0	0	0	0	0	0	0.639602	0	0	0	0.377871	0	0	0	0	0	0	0	0	0	0	0	0	0	0	0	0	0	0	0	0	0	0	0	0	0	0	0.411961	0	0	1	1	0.831055	0.447059
1283	0	0	0	0	0	0	0	0	0	0.389118	0	0	0	0	0	0	0	0	0	0	0	0	0	0	0	0	0	0	0	0	0	0	0	0	0	0	0	0	0	0	0	0	0.411961	0	0	0	0	0	0
1284	0	0	0	0	0	0	0	0	0	0.389118	0	0	0	0	0	0	0	0	0	0	0	0	0	0	0	0	0	0	0	0	0	0	0	0	0	0	0	0	0	0	0	0	0.411961	0	0	0	0	0	0
1285	0	0	0	0	0	0	0	0	0	0	0	0.639602	0	0	0	0.377871	0	0	0	0	0	0	0	0	0	0	0	0	0	0	0	0	0	0	0	0	0	0	0	0	0	0	0.411961	0	0	1	1	0.831055	0.447059
1286	0.998274	0	0	0.688247	1	0	0	0	0	0	0	0	0	0	0	0	0	0	0	0	0	0	0	0	0	0	0	0	0.520266	0	0	0	0	0	0	0	0	0	0	0	0	0	0	0	0	0	0	0	0
1287	0	0.703457	0	0	0	0	0	0	0	0	0	0	0	0	0	0	0	0	0	0	0	0.00594447	0	0	0	0	0	0	0	0	0	0	0	0	0	0.638498	0	0	0	0.996552	0	0.996552	0	0.409892	0	0	0	0	0
1288	0.705887	0	0	0.486664	0.707107	0	0	0	0	0	0	0.452267	0	0	0	0.267195	0	0	0	0	0	0	0	0	0	0	0	0	0.367884	0	0	0	0	0	0	0	0	0	0	0	0	0	0.2913	0	0	0.707107	0.707107	0.587645	0.316118
1289	0.998274	0	0	0.688247	1	0	0	0	0	0	0	0	0	0	0	0	0	0	0	0	0	0	0	0	0	0	0	0	0.520266	0	0	0	0	0	0	0	0	0	0	0	0	0	0	0	0	0	0	0	0
1290	0.998274	0	0	0.688247	1	0	0	0	0	0	0	0	0	0	0	0	0	0	0	0	0	0	0	0	0	0	0	0	0.520266	0	0	0	0	0	0	0	0	0	0	0	0	0	0	0	0	0	0	0	0
1291	0	0	0	0	0	0	0	0	0	0	0	0	0	0	0	0	0	0	0	0	0	0	0	0	0	0	0	0	0	0	0	0	0	0	0	0	0	0	0	0	0	0	0	0	0	0	0	0	0
1292	0	0	0	0	0	0	0	0	0	0	0	0	0	0	0	0	0	0	0	0	0	0	0	0	0	0	0	0	0	0	0	0	0	0	0	0	0	0	0	0	0	0	0.368469	0	0	0	0	0	0
1296	0	0	0	0	0	0	0	0	0	0	0	0	0	0	0	0	0	0	0	0	0	0	0	0	0	0	0	0	0	0	0	0	0	0	0	0	0	0	0	0	0	0	0	0	0	0	0	0	0
1298	0.998274	0	0	0.688247	1	0	0	0	0	0	0	0	0	0	0	0	0	0	0	0	0	0	0	0	0	0	0	0	0.520266	0	0	0	0	0	0	0	0	0	0	0	0	0	0	0	0	0	0	0	0
1299	0	0	0	0	0	0	0	0	0	0	0	0	0	0	0.367167	0	0	0	0	0	0.333333	0	0	0	0	0	0	0	0	0	0	0	0	0	0	0	0	0	0	0	0	0	0	0	0	0	0	0	0
1300	0.998274	0	0	0.688247	1	0	0	0	0	0	0	0	0	0	0	0	0	0	0	0	0	0	0	0	0	0	0	0	0.520266	0	0	0	0	0	0	0	0	0	0	0	0	0	0	0	0	0	0	0	0
1301	0.705887	0	0	0.486664	0.707107	0	0	0	0	0	0	0	0	0	0	0	0	0	0	0	0	0	0	0	0	0	0	0.323498	0.367884	0	0	0	0	0	0	0	0	0	0	0	0	0	0	0	0	0	0	0	0
1302	0	0	0	0	0	0	0	0	0	0	0	0	0	0	0	0	0	0	0	0	0	0	0	0	0	0	0	0	0	0	0	0	0	0	0	0	0	0	0	0	0	0	0	0	0	0	0	0	0
1303	0	0	0	0	0	0	0	0	0	0	0	0	0	0	0	0	0	0	0	0	0	0	0	0	0	0	0	0	0	0	0	0	0	0	0	0	0	0	0	0	0	0	0	0	0	0	0	0	0
1305	0	0	0	0	0	0	0	0	0	0	0	0	0	0	0	0	0	0	0	0	0	0	0	0	0	0	0	0	0	0	0	0	0	0	0	0	0	0	0	0	0	0	0	0	0	0	0	0	0.182511
1306	0	0	0	0	0	0	0	0	0	0	0	0.452267	0	0	0	0.267195	0	0	0	0	0	0	0	0	0	0	0	0	0	0	0	0	0	0	0	0	0	0	0	0	0	0	0.2913	0	0	0.707107	0.707107	0.587645	0.316118
1307	0	0	0	0	0	0	0	0	0	0	0	0	0	0	0	0	0	0	0	0	0	0	0	0	0	0	0	0	0	0	0	0	0	0	0	0	0	0	1	0	0	0	0	0	0	0	0	0	0
1310	0	0	0	0	0	0.54626	0	0.241912	0	0	0	0.768706	0	0	0	0.314408	0	0	0	0	0	0.318199	0	0	0	0	0	0	0	0	0	0	0	0	0.208727	0	0	0	0	0	0	0	0.342772	0	0	0.83205	0.83205	0.69148	0.371976
1311	0	0.310215	0	0	0	0	0	0	0	0	0	0	0	0	0	0	0	0	0	0	0	0	0	0	0	0	0	0	0	0.0436453	0	0	0	0	0	0.281569	0	0	0	0.439466	0	0.439466	0	0.179514	0	0	0	0	0
1313	0	0	0	0	0	0	0	0	0	0	0	0.639602	0	0	0	0.377871	0	0	0	0	0	0	0	0	0	0	0	0	0	0	0	0	0	0	0	0	0	0	0	0	0	0	0.411961	0	0	1	1	0.831055	0.447059
1315	0	0	0	0	0	0	0	0	0	0	0	0	0	0	0	0	0	0	0	0	0	0	0	0	0	0	0	0	0	0	0	0	0	0	0	0	0	0	0	0	0	0	0.0630068	0	0	0	0	0	0
1317	0	0	0	0	0	0	0	0	0	0	0	0	0	0	0	0	0	0	0	0	0	0	0	0	0	0	0	0.457496	0	0	0	0	0	0	0	0	0	0	0	0	0	0	0	0	0	0	0	0	0
1318	0	0	0	0	0	0	0	0	0	0	0	0	0	0	0	0	0	0	0	0	0	0	0	0	0	0	0	0	0	0	0	0	0	0	0	0	0	0	0	0	0	0	0	0	0	0	0	0	0
1320	0	0	0	0	0	0	0	0	0	0	0	0	0	0	0	0	0	0	0	0	0	0	0	0	0	0	0	0	0	0	0	0	0	0	0	0	0	0	0	0	0	0	0	0	0	0	0	0	0.447059
1321	0	0	0	0	0	0	0	0	0	0	0	0	0	0	0	0	0	0	0	0	0	0	0	0	0	0	0	0	0	0	0	0	0	0	0	0	0	0	0	0	0	0	0	0	0	0	0	0	0
1322	0	0	0	0	0	0	0	0	0	0	0	0	0.520266	0	0	0	0	0.666155	0	0	0	0	0	0	0	0	0	0.457496	0.520266	0.619644	0	0	0.666667	0	0.564433	0	0	0	0	0	0	0	0	0.407778	0	0	0	0	0
1329	0	0	0	0	0	0	0	0	0	0	0	0	0	0	0	0	0	0	0	0	0	0	0	0	0	0	0	0	0	0	0	0	0	0	0	0	0	0	0	0	0	0	0	0	0	0	0	0	0
1332	0	0	0	0	0	0	0	0	0	0	0	0	0	0	0	0	0	0	0	0	0	0	0	0	0	0	0	0.457496	0	0	0	0	0	0	0	0	0	0	0	0	0	0	0	0	0	0	0	0	0
1333	0	0	0	0	0	0	0	0	0	0	0	0	0	0	0	0	0	0	0	0	0	0	0	0	0	0	0	0	0	0	0	0	0	0	0	0	0	0	0	0	0	0	0	0	0	0	0	0	0
1334	0.0024404	0.00344532	0	0	0	0.00722227	0	0.0015992	0	0	0	0.451876	0	0	0	0.267888	0	0.0016285	0.00131654	0	0	0.0021035	0	0	0	0.00115914	0.00172712	0	0	0	0.00203162	0.00122178	0	0	0	0	0.0415586	0	0	0.0024404	0	0.0024404	0.583104	0	0.00122178	0.706496	0.706496	0.589169	0.316938
1335	0.998274	0	0	0.688247	1	0	0	0	0	0	0	0	0	0	0	0	0	0	0	0	0	0	0	0	0	0	0	0	0.520266	0	0	0	0	0	0	0	0	0	0	0	0	0	0	0	0	0	0	0	0
1336	0.67924	0	0	0.468293	0.680414	0	0	0	0	0.0423619	0	0	0.353996	0	0.0799441	0	0	0.453261	0	0	0	0	0	0.0674583	0	0	0	0.311286	0.707992	0.421615	0	0	0.453609	0	0.384048	0	0	0	0	0	0	0	0	0.277458	0	0	0	0	0
1337	0	0	0	0	0	0	0	0	0	0	0	0	0.109682	0	0.154811	0	0	0	0.113535	0	0	0	0	0	0	0	0	0.192897	0.109682	0.130632	0.175202	0	0	0.175412	0.118993	0.13484	0	0	0	0	0	0	0	0	0	0	0	0	0
1338	0.998274	0	0	0.688247	1	0	0	0	0	0	0	0	0	0	0	0	0	0	0	0	0	0	0	0	0	0	0	0	0.520266	0	0	0	0	0	0	0	0	0	0	0	0	0	0	0	0	0	0	0	0
1340	0	0	0	0	0	0	0	0	0	0	0	0.452267	0.367884	0	0	0.267195	0	0.471042	0	0	0	0	0	0	0	0	0	0.323498	0.367884	0.438155	0	0	0.471405	0	0.399114	0	0	0	0	0	0	0	0.2913	0.288343	0	0.707107	0.707107	0.587645	0.316118
1342	0.998274	0	0	0.688247	1	0	0	0	0	0	0	0	0	0	0	0	0	0	0	0	0	0	0	0	0	0	0	0	0.520266	0	0	0	0	0	0	0	0	0	0	0	0	0	0	0	0	0	0	0	0
1343	0	0	0	0	0	0	0	0	0	0	0	0.639602	0	0	0	0.377871	0	0	0	0	0	0	0	0	0	0	0	0	0	0	0	0	0	0	0	0	0	0	0	0	0	0	0.411961	0	0	1	1	0.831055	0.447059
1344	0.705887	0	0	0.486664	0.707107	0	0	0	0	0	0	0	0.367884	0	0	0	0	0.471042	0	0	0	0	0	0	0	0	0	0.323498	0.735767	0.438155	0	0	0.471405	0	0.399114	0	0	0	0	0	0	0	0	0.288343	0	0	0	0	0
1345	0.998274	0	0	0.688247	1	0	0	0	0	0	0	0	0	0	0	0	0	0	0	0	0	0	0	0	0	0	0	0	0.520266	0	0	0	0	0	0	0	0	0	0	0	0	0	0	0	0	0	0	0	0
1349	0.998274	0	0	0.688247	1	0	0	0	0	0	0	0	0	0	0	0	0	0	0	0	0	0	0	0	0	0	0	0	0.520266	0	0	0	0	0	0	0	0	0	0	0	0	0	0	0	0	0	0	0	0
1350	0	0	0	0	0	0	0	0	0	0	0	0	0	0	0	0	0	0	0	0	0	0	0	0	0	0	0	0	0	0	0	0	0	0	0	0	0	0	0	0	0	0	0	0	0	0	0	0	0
1352	0.998274	0	0	0.688247	1	0	0	0	0	0	0	0	0	0	0	0	0	0	0	0	0	0	0	0	0	0	0	0	0.520266	0	0	0	0	0	0	0	0	0	0	0	0	0	0	0	0	0	0	0	0
1355	0.638498	0	0	0.440204	0.639602	0	0	0	0	0	0.121829	0.409091	0	0	0	0.241687	0	0	0	0	0	0	0	0	0	0.134788	0	0	0.332763	0	0	0	0	0	0	0	0	0	0	0	0	0	0.263491	0	0	0.639602	0.639602	0.531545	0.28594
1356	0.582426	0	0	0.401546	0.583432	0	0	0	0	0.201799	0	0	0	0	0	0	0	0	0	0	0	0	0	0	0	0	0	0	0.30354	0.0578433	0	0	0	0	0	0	0	0	0	0	0	0	0	0	0	0	0	0	0
1357	0	0	0	0	0	0	0	0	0	0	0	0	0	0	0	0	0	0	0	0	0	0	0	0	0	0	0	0	0.260133	0	0	0	0.333333	0	0	0	0	0	0	0	0	0	0	0	0	0	0	0	0
1359	0	0	0	0	0	0	0	0	0	0	0	0	0	0	0	0	0	0	0	0	0	0	0	0	0	0	0	0	0	0	0	0	0	0	0	0	0	0	0	0	0	0	0	0	0	0	0	0	0
1360	0	0	0	0	0	0	0	0	0	0	0	0	0	0	0	0	0	0	0	0	0	0	0	0	0	0	0	0	0	0	0	0	0	0	0	0	0	0	0	0	0	0	0	0	0	0	0	0	0
1361	0	0	0	0	0	0	0	0	0	0	0	0	0	0	0	0	0	0	0	0	0	0	0	0	0	0	0	0	0	0	0	0	0	0	0	0	0	0	0	0	0	0	0	0	0	0	0	0	0
1362	0	0	0	0	0	0	0	0	0	0.259412	0	0	0	0	0	0	0	0	0	0	0	0	0	0	0	0	0	0	0	0	0	0	0	0	0	0	0	0	0	0	0	0	0	0	0	0	0	0	0
1363	0	0	0	0	0	0	0	0	0	0	0	0	0	0	0	0	0	0	0	0	0	0	0	0	0	0	0	0	0	0	0	0	0	0	0	0	0	0	0	0	0	0	0	0	0	0	0	0	0.316118
1366	0.892884	0	0	0.615587	0.894427	0	0	0	0	0	0	0	0	0	0	0	0	0.148957	0	0	0	0	0.447214	0	0	0	0	0	0.46534	0	0	0	0	0	0.126211	0	0	0	0	0	0	0	0	0	0	0	0	0	0
1367	0	0	0	0	0	0	0	0	0	0	0	0	0	0	0	0	0	0.333077	0	0	0	0	1	0	0	0	0	0	0	0	0	0	0	0	0.282216	0	0	0	0	0	0	0	0	0	0	0	0	0	0
1368	0	0	0	0	0	0	0	0	0	0	0	0	0	0	0	0	0.5547	0	0	0	0	0	0	0	0	0	0	0	0	0	0	0	0	0	0	0	0	0	0	0	0	0	0	0	0	0	0	0	0
1369	0	0	0	0	0	0	0	0	0	0.323766	0	0	0	0	0	0	0.307692	0	0	0	0	0	0	0	0	0	0	0	0	0	0	0	0	0	0	0	0	0	0	0	0	0	0	0	0	0	0	0	0
1370	0	0	0	0	0	0	0	0	0	0	0	0	0	0	0	0	0	0	0	0	0	0	0	0	0	0	0	0	0	0	0	0	0	0	0	0	0	0	0	0	0	0	0	0	0	0	0	0	0
1371	0	0	0	0	0	0	0	0	0	0	0	0	0	0	0	0	0	0	0	0	0	0	0	0	0	0	0	0	0	0	0	0	0	0	0	0	0	0	0	0	0	0	0	0	0	0	0	0	0
1373	0	0	0	0	0	0	0	0	0	0	0	0	0	0	0	0	0	0	0	0	0	0	0	0	0	0	0	0	0	0	0	0	0	0	0	0	0	0	0	0	0	0	0	0	0	0	0	0	0
1374	0	0	0	0	0	0	0	0	0	0	0	0	0	0	0	0	0	0	0	0	0	0	0	0	0	0	0	0	0	0	0	0	0	0	0	0	0	0	0	0	0	0	0.184234	0	0	0	0	0	0
1376	0	0	0	0	0	0	0	0	0	0	0	0	0	0	0	0	0	0	0	0	0	0	0	0	0	0	0	0	0	0	0	0	0	0	0	0	0	0	0	0	0	0	0	0	0	0	0	0	0
1377	0	0	0	0	0	0	0	0	0	0	0	0	0	0	0	0	0.5547	0	0	0	0	0	0	0	0	0	0	0	0	0	0	0	0	0	0	0	0	0	0	0	0	0	0	0	0	0	0	0	0
1379	0.998274	0	0	0.688247	1	0	0	0	0	0	0	0	0	0	0	0	0	0	0	0	0	0	0	0	0	0	0	0	0.520266	0	0	0	0	0	0	0	0	0	0	0	0	0	0	0	0	0	0	0	0
1380	0	0	0	0	0	0	0	0	0	0	0	0	0	0	0	0	0	0	0	0	0	0	0	0	0	0	0	0	0	0	0	0	0	0	0	0	0	0	0	0	0	0	0	0	0	0	0	0	0
1381	0.00344828	0.00486821	0	0	0	0.010205	0	0.00225965	0	0	0	0	0	0	0	0.00130526	0	0.00230106	0.00186026	0	0	0.00297224	0	0	0	0.00163785	0.0024404	0.456706	0	0	0.00287066	0.00172637	0	0	0	0	0.058722	0	0	0.00344828	0	0.00344828	0.00142301	0	0.00172637	0	0	0.00287066	0.00154425
1383	0	0	0	0	0	0	0	0	0	0	0	0	0	0	0	0	0	0	0	0	0	0	0	0.438155	0	0	0.499568	0	0	0	0	0	0	0	0	0	0	0	0	0	0	0	0	0	0	0	0	0	0
1385	0	0	0	0	0	0	0.512148	0.223354	0	0	0	0.491356	0	0	0	0.290289	0	0	0	0	0	0	0	0	0.512148	0	0	0	0.0999198	0	0	0	0.128037	0	0	0	0	0	0	0	0	0	0.316477	0	0	0.768221	0.768221	0.638435	0.34344
1387	0.830614	0	0	0.572656	0.83205	0.54626	0	0.241912	0	0	0	0.236525	0	0	0	0	0	0	0	0	0	0.318199	0	0	0	0	0	0	0.432887	0	0	0	0	0	0.208727	0	0	0	0	0	0	0	0	0	0	0	0	0	0
1388	0	0	0	0	0	0	0	0	0	0	0	0	0	0	0	0	0	0	0	0	0	0	0	0	0	0	0	0	0	0	0	0	0	0	0	0	0	0	0	0	0	0	0	0	0	0	0	0	0
1390	0	0	0.980581	0	0	0	0	0	0	0.030525	0.840498	0	0	0	0.0576058	0	0	0	0	0	0	0	0	0.0486089	0	0	0	0	0	0	0	0	0	0	0	0	0	0	0	0	0	0	0	0.799719	0.980157	0	0	0	0
1392	0	0	0	0	0	0	0	0	0	0	0	0	0	0	0	0	0.5547	0	0	0	0	0	0	0	0	0	0	0	0	0	0	0	0	0	0	0	0	0	0	0	0	0	0	0	0	0	0	0	0
1395	0	0	0	0	0	0	0	0	0	0.323766	0	0	0.192394	0	0.271556	0	0	0	0.199154	0	0	0	0	0	0	0	0	0.338364	0.192394	0.229145	0.307324	0	0	0.307692	0.208727	0.236525	0	0	0	0	0	0	0	0	0	0	0	0	0
1396	0	0	0	0	0	0	0	0	0	0	0	0	0	0	0	0	0.392232	0	0	0	0	0	0	0	0	0	0	0	0	0	0	0	0	0	0	0	0	0	0	0	0	0	0	0	0	0	0	0	0
1397	0	0	0	0	0	0	0	0	0	0	0	0	0	0	0	0	0	0	0	0	0	0	0	0	0	0	0	0	0	0	0	0	0	0	0	0	0	0	0	0	0	0	0	0	0	0	0	0	0
1398	0	0	0	0	0	0	0	0	0	0	0	0	0	0	0	0	0	0	0	0	0	0	0	0.405652	0	0	0.46251	0	0	0	0	0	0	0	0	0	0	0	0	0	0	0	0	0	0	0	0	0.241802	0
1401	0	0	0	0	0	0	0	0	0	0	0	0	0	0	0	0	0	0	0	0	0	0	0	0	0	0	0	0	0	0	0	0	0	0	0	0	0	0	0	0	0	0	0	0	0	0	0	0	0
1403	0	0	0	0	0	0	0	0.308378	0	0	0	0	0	0.194257	0	0	0	0	0	0	0	0.405625	0	0.292103	0	0	0	0	0	0	0	0	0	0	0	0	0	0.707107	0	0	0	0	0.1942	0	0	0	0	0	0
1404	0	0	0	0	0	0	0	0	0	0	0	0	0	0	0	0	0	0	0	0	0	0	0	0.371787	0	0	0.423898	0	0	0	0	0	0	0	0	0	0	0	0	0	0	0	0	0	0	0	0	0.44323	0
1408	0	0	0	0	0	0	0	0	0	0	0	0	0	0	0	0	0	0	0	0	0	0	0	0	0	0	0	0	0.109536	0.0834935	0	0	0.140359	0	0	0	0	0	0	0	0	0	0	0	0	0	0	0	0
1416	0	0	0	0	0	0	0	0	0	0.307123	0	0	0	0	0.0799441	0	0	0	0	0	0	0	0	0.0674583	0	0	0	0	0	0	0	0	0	0	0	0	0	0	0	0	0	0	0	0	0	0	0	0	0
1417	0	0	0	0	0	0	0	0	0	0	0	0	0	0	0	0	0	0	0	0	0	0	0	0	0	0	0	0	0	0	0	0	0	0	0	0	0	0	0	0	0	0	0	0	0	0	0	0	0
1427	0.00287066	0.00405275	0	0	0	0.0084956	0	0.00188114	0	0	0	0	0	0	0	0.00108662	0	0.00191561	0.00154865	0	0	0.00247436	0	0	0	0.0013635	0.00203162	0	0	0	0.0023898	0.00143719	0	0	0	0	0.0488856	0	0	0.00287066	0	0.00287066	0.00118464	0	0.00143719	0	0	0.0023898	0.00128557
1429	0.576354	0	0	0.39736	0.57735	0	0	0	0	0	0	0	0	0	0	0	0	0	0	0	0	0	0	0	0	0	0	0	0.300376	0	0	0	0	0	0	0	0	0	0	0	0	0	0	0	0	0	0	0	0
1431	0	0	0	0	0	0	0	0	0	0	0.121829	0	0	0	0	0	0	0	0	0	0	0	0	0	0	0.134788	0	0.292615	0	0	0	0	0	0	0	0	0	0	0	0	0	0	0	0	0	0	0	0	0
1435	0.058722	0.0829027	0	0	0	0.173785	0	0.0384805	0	0	0	0	0	0	0	0.0222277	0	0.0391856	0.0316791	0	0	0.0506153	0	0	0	0.0278916	0.0415586	0	0	0	0.0488856	0.0293991	0	0	0	0	1	0	0	0.058722	0	0.058722	0.024233	0	0.0293991	0	0	0.0488856	0.0262976
1436	0.830614	0	0	0.572656	0.83205	0	0	0	0	0	0	0	0	0	0	0	0	0	0	0	0	0	0	0	0	0	0	0	0.432887	0	0	0	0	0	0	0	0	0	0	0	0	0	0	0	0	0	0	0.307324	0
1443	0	0	0	0	0	0	0	0	0	0	0	0	0	0	0	0	0	0	0	0	0	0	0	0	0	0	0	0	0	0	0	0	0	0	0	0	0	0	0	0	0	0	0	0	0	0	0	0	0
1459	0	0	0	0	0	0	0	0	0	0	0	0	0	0	0	0	0	0	0	0	0	0	0	0	0	0	0	0	0	0	0	0	0	0	0	0	0	0	0	0	0	0	0	0	0	0	0	0	0
1461	0	0	0	0	0	0	0	0	0	0	0	0	0	0	0	0	0	0	0	0	0	0	0	0	0	0	0	0	0	0	0	0	0	0	0	0	0	0	0	0	0	0	0	0	0	0	0	0	0
1470	0.00172637	0.00243726	0.999568	0	0	0.00510912	0	0.00113129	0	0	0.856772	0	0	0	0	0.000653474	0	0.00115202	0.000931337	0	0	0.00148804	0	0	0	0.000819986	0.00122178	0	0	0	0.00143719	0.000864304	0	0	0	0	0.0293991	0	0	0.00172637	0	0.00172637	0.000712427	0.815204	1	0	0	0.00143719	0.000773124
1474	0	0	0	0	0	0	0	0.436113	0	0	0	0	0	0	0	0	0	0	0	0	0	0.573641	0	0.413096	0	0	0	0	0	0	0	0	0	0	0	0	0	0	0	0	0	0	0	0	0	0	0	0	0
1477	0	0	0	0	0	0	0	0	0	0	0	0	0	0	0	0	0	0	0	0	0	0	0	0	0	0	0	0	0	0	0	0	0	0	0	0	0	0	0	0	0	0	0	0	0	0	0	0	0
1479	0	0	0	0	0	0	0	0	0	0	0	0	0	0	0	0	0	0	0	0	0	0	0	0	0	0	0	0	0	0	0	0	0	0	0	0	0	0	0	0	0	0	0	0	0	0	0	0	0
1482	0	0	0	0	0	0	0	0	0	0	0	0	0.520266	0	0	0	0	0.666155	0	0	0	0	0	0	0	0	0	0.457496	0.520266	0.619644	0	0	0.666667	0	0.564433	0	0	0	0	0	0	0	0	0.407778	0	0	0	0	0
1487	0	0	0	0	0	0	0	0	0	0	0	0	0	0	0	0	0	0	0	0	0	0	0	0	0	0	0	0	0	0	0	0	0	0	0	0	0	0	0	0	0	0	0	0	0	0	0	0	0
1488	0	0	0	0	0	0	0	0	0	0	0	0	0	0	0	0	0	0	0	0	0	0	0	0	0	0	0	0	0	0	0	0	0	0	0	0	0	0	0	0	0	0	0	0	0	0	0	0	0
1489	0	0	0	0	0	0	0	0	0	0	0	0	0	0	0	0	0	0	0	0	0	0	0	0	0	0	0	0	0	0	0	0	0	0	0	0	0	0	0	0	0	0	0	0	0	0	0	0	0
1491	0	0	0.948683	0	0	0	0	0	0	0	0.813157	0	0	0	0	0	0	0	0	0	0	0	0	0	0	0	0	0	0	0	0	0	0	0	0	0	0	0	0	0	0	0	0	0.773705	0.948273	0	0	0	0
1497	0	0	0	0	0	0	0	0	0	0	0	0	0	0	0	0	0	0	0	0	0	0	0	0	0	0	0	0	0	0	0	0	0	0	0	0	0	0	0	0	0	0	0	0	0	0	0	0	0
1499	0	0	0	0	0	0	0	0	0	0	0	0	0	0	0	0	0	0	0	0	0	0	0	0	0	0	0	0	0	0	0	0	0	0	0	0	0	0	0	0	0	0	0	0	0	0	0	0	0
1502	0	0	0	0	0	0	0	0	0	0	0	0.426401	0	0	0	0.251914	0	0	0	0	0	0	0	0	0	0	0	0	0.086711	0	0	0	0.111111	0	0	0	0	0	0	0	0	0	0.27464	0	0	0.666667	0.666667	0.554037	0.298039
1506	0	0	0	0	0	0	0	0	0	0	0	0	0	0	0	0	0	0	0	0	0	0	0	0	0	0	0	0	0	0	0	0	0	0	0	0	0	0	0	0	0	0	0	0	0	0	0	0	0
1507	0.926874	0	0	0.639021	0.928477	0	0	0	0	0	0	0	0	0	0	0	0	0	0	0	0	0	0	0	0	0	0	0	0.483055	0.092052	0	0	0	0	0	0	0	0	0	0	0	0	0	0	0	0	0	0	0
1509	0	0	0	0	0	0	0	0	0	0	0	0	0	0	0	0	0	0	0	0	0	0	0	0	0	0	0	0	0	0	0	0	0	0	0	0	0	0	0	0	0	0	0	0	0	0	0	0	0
1516	0	0	0	0	0	0	0	0	0	0	0	0	0	0	0	0	0	0	0	0	0	0	0	0	0	0	0	0	0	0	0	0	0	0	0	0	0	0	0	0	0	0	0	0	0	0	0	0	0
1517	0	0.305132	0	0.331133	0	0	0	0	0	0	0	0	0	0	0	0	0	0	0	0	0	0	0	0	0	0	0	0	0	0	0	0	0	0	0	0	0	0	0	0	0	0	0	0	0	0	0	0.159937	0.193582
1524	0	0	0	0	0	0	0	0	0	0	0	0	0	0	0	0	0	0	0	0	0	0	0	0	0	0	0	0	0	0	0	0	0	0	0	0	0	0	0	0	0	0	0	0	0	0	0	0	0
1531	0	0	0	0	0	0	0	0	0	0	0	0	0	0	0	0	0	0	0	0	0	0	0	0	0	0	0	0	0	0	0	0	0	0	0	0	0	0	0	0	0	0	0	0	0	0	0	0	0
1532	0	0	0	0	0	0	0	0	0	0	0	0	0	0	0	0	0	0	0	0	0	0	0	0	0	0	0	0	0	0	0	0	0	0	0	0	0	0	0	0	0	0	0	0	0	0	0	0	0
1534	0	0	0	0	0	0	0	0	0	0	0	0	0	0	0	0	0	0	0	0	0	0	0	0	0	0	0	0	0	0	0	0	0	0	0	0	0	0	0	0	0	0	0	0	0	0	0	0	0
1537	0	0.406843	0	0.419435	0	0	0	0	0	0	0.0549857	0	0.150188	0	0	0	0	0.192302	0	0	0	0	0	0.178876	0	0.0608344	0.203948	0.132068	0.150188	0.178876	0	0	0.19245	0	0.162938	0	0	0	0	0	0	0	0	0.117715	0	0	0	0	0.25811
1538	0	0	0	0	0	0	0	0	0	0	0	0	0	0	0	0	0	0	0	0	0	0	0	0.277113	0	0	0.315955	0	0	0	0	0	0	0	0	0	0	0	0	0	0	0	0	0	0	0	0	0	0
1539	0	0	0	0	0	0	0	0	0	0	0	0	0	0	0	0	0	0	0	0	0	0	0	0	0	0	0	0	0	0	0	0	0	0	0	0	0	0	0	0	0	0	0	0	0	0	0	0	0
1552	0	0	0	0	0	0	0	0	0	0	0	0	0	0	0	0	0	0	0	0	0	0	0	0	0	0	0	0	0	0	0	0	0	0	0	0	0	0	0	0	0	0	0	0	0	0	0	0	0
1553	0	0	0	0	0	0	0	0	0	0	0	0	0	0	0	0	0	0	0	0	0	0	0	0	0	0	0	0	0	0	0	0	0	0	0	0	0	0	0	0	0	0	0	0	0	0	0	0	0
1555	0.705887	0	0	0.486664	0.707107	0	0	0	0	0	0	0	0.367884	0	0	0	0	0.471042	0	0	0	0	0	0	0	0	0	0.323498	0.735767	0.438155	0	0	0.471405	0	0.399114	0	0	0	0	0	0	0	0	0.288343	0	0	0	0	0
1556	0	0	0	0	0	0	0	0	0	0	0	0	0	0	0	0	0	0	0	0	0	0	0	0	0	0	0	0	0	0	0	0	0	0	0	0	0	0	0	0	0	0	0	0	0	0	0	0	0
1557	0	0	0	0	0	0	0	0	0	0	0	0	0	0	0	0	0	0	0	0	0	0	0	0	0	0	0	0	0	0	0	0	0	0	0	0	0	0	0	0	0	0	0	0	0	0	0	0	0
1558	0	0	0	0	0	0	0	0	0	0	0	0	0	0	0	0	0	0	0	0	0	0	0	0	0	0	0	0	0	0	0	0	0	0	0	0	0	0	0	0	0	0	0	0	0	0	0	0	0
1560	0	0	0	0	0	0	0	0	0	0	0	0	0	0	0	0	0	0	0	0	0	0	0	0	0	0	0	0	0	0	0	0	0	0	0	0	0	0	0	0	0	0	0	0	0	0	0	0	0
1561	0	0	0	0	0	0	0	0	0	0	0	0	0.367884	0	0	0	0	0.471042	0	0	0	0	0	0	0	0	0	0.646997	0.367884	0.438155	0	0	0.471405	0	0.399114	0	0	0	0	0	0	0	0	0.288343	0	0	0	0	0
1562	0	0	0	0	0	0	0	0.308378	0	0.183432	0	0	0	0	0	0	0	0	0	0	0	0.405625	0	0.292103	0	0	0	0	0	0	0	0	0	0	0	0	0	0	0	0	0	0	0	0	0	0	0	0	0
1564	0.587333	0	0	0.404929	0.588348	0.386264	0	0.171057	0	0	0	0.167248	0.306098	0	0	0	0	0.391931	0	0	0	0.225	0	0	0	0	0	0.269167	0.612195	0.364567	0	0	0.392232	0	0.479675	0	0	0	0	0	0	0	0	0.239916	0	0	0	0	0
1567	0	0	0	0	0	0	0	0	0	0	0	0	0	0	0	0	0	0	0	0	0	0	0	0	0	0	0	0	0	0	0	0	0	0	0	0	0	0	0	0	0	0	0	0	0	0	0	0	0
1573	0	0	0	0	0	0	0	0	0	0	0	0	0.192394	0	0.271556	0	0	0	0.199154	0	0	0	0	0	0	0	0	0.338364	0.192394	0.229145	0.307324	0	0	0.307692	0.208727	0.236525	0	0	0	0	0	0	0	0	0	0	0	0	0
1577	0	0	0	0	0	0	0	0	0	0	0	0	0	0	0	0	0	0	0	0	0	0	0	0	0	0	0	0	0	0	0	0	0	0	0	0	0	0	0	0	0	0	0	0	0	0	0	0	0
1578	0	0	0	0	0	0	0	0	0	0	0	0	0	0	0	0	0	0	0	0	0	0	0	0	0	0	0	0	0	0	0	0	0	0	0	0	0	0	0	0	0	0	0	0	0	0	0	0	0
1586	0	0	0	0	0	0	0	0	0	0	0	0.261116	0	0	0	0.154265	0	0	0	0	0	0	0	0	0	0	0	0	0	0	0	0	0	0	0	0	0	0	0	0	0	0	0.168182	0	0	0.408248	0.408248	0.339277	0.182511
1590	0	0	0	0	0	0	0	0	0	0	0	0	0	0	0	0	0	0	0	0	0	0	0	0	0	0	0	0	0	0	0	0	0	0	0	0	0	0	0	0	0	0	0	0	0	0	0	0	0
1599	0	0	0	0	0	0	0	0	0	0	0	0	0.245256	0	0.346168	0	0	0	0.253873	0	0	0	0	0	0	0	0	0.431331	0.245256	0.292103	0.391763	0	0	0.392232	0.266076	0.301511	0	0	0	0	0	0	0	0	0	0	0	0	0
1603	0.998274	0	0	0.688247	1	0	0	0	0	0	0	0	0	0	0	0	0	0	0	0	0	0	0	0	0	0	0	0	0.520266	0	0	0	0	0	0	0	0	0	0	0	0	0	0	0	0	0	0	0	0
1604	0	0	0	0	0	0	0	0	0	0	0	0	0	0	0	0	0	0	0	0	0	0.004207	0	0	0	0	0	0	0	0	0	0	0	0	0	0	0	0	0	0	0	0	0	0.00199373	0	0	0	0	0
1607	0	0	0	0	0	0	0	0	0	0	0	0	0	0	0	0	0	0	0	0	0	0	0	0	0	0	0	0	0	0	0	0	0	0	0	0	0	0	0	0	0	0	0	0	0	0	0	0	0
1611	0	0	0	0	0	0	0	0	0	0	0	0	0	0	0	0	0	0	0	0	0	0	0	0	0	0	0	0	0	0	0	0	0	0	0	0	0	0	0	0	0	0	0	0	0	0	0	0	0
1612	0	0	0	0	0	0	0	0	0	0	0	0	0	0	0	0	0.269069	0	0	0	0	0	0	0.450857	0	0	0.514051	0	0	0	0	0	0	0	0	0	0	0	0.485071	0	0	0	0	0	0	0	0	0	0
1613	0	0	0	0	0	0	0	0	0	0.158857	0	0	0.212398	0	0	0	0	0.271956	0	0	0	0	0	0	0	0	0	0.186772	0.212398	0.252969	0	0	0.272166	0	0.230429	0	0	0	0	0	0	0	0	0.166475	0	0	0	0	0
1614	0	0	0	0	0	0	0	0	0	0	0	0	0	0	0	0	0	0	0	0	0	0	0	0	0	0	0	0	0	0	0	0	0	0	0	0	0	0	0	0	0	0	0	0	0	0	0	0	0
1615	0	0	0	0	0	0	0	0	0	0	0.285714	0	0	0	0	0	0	0	0	0	0	0	0	0	0	0.316105	0	0	0	0	0	0	0	0	0	0	0	0	0	0	0	0	0	0	0	0	0	0	0
1620	0	0	0	0	0	0	0	0	0	0	0	0	0	0	0	0	0	0	0	0	0	0	0	0	0	0	0	0	0	0	0	0	0	0	0	0	0	0	0	0	0	0	0	0	0	0	0	0	0
1655	0	0	0	0	0	0	0	0	0	0	0	0	0	0	0	0	0	0	0	0	0	0	0	0	0	0	0	0	0	0	0	0	0	0	0	0	0	0	0	0	0	0	0	0	0	0	0	0	0
1693	0	0	0	0	0	0	0	0	0	0	0	0	0	0	0	0	0	0	0	0	0	0	0	0	0	0	0	0	0	0	0	0	0	0	0	0	0	0	0	0	0	0	0	0	0	0	0	0	0
1712	0	0	0	0	0	0	0	0	0	0	0.158486	0	0	0	0	0	0	0	0	0	0	0	0	0	0	0.175343	0	0	0	0	0	0	0	0	0	0	0	0	0	0	0	0	0	0	0	0	0	0	0
1757	0.00172637	0.00243726	0	0	0	0.00510912	0	0.00113129	0	0	0	0	0	0	0	0.000653474	0	0.00115202	0.000931337	0	0	0.00148804	0	0	0	0.000819986	0.00122178	0	0	0	0.00143719	0.000864304	0	0	0	0	0.0293991	0	0	0.00172637	0	0.00172637	0.000712427	0	0.000864304	0	0	0.00143719	0.000773124
1801	0	0	0	0	0	0	0	0	0	0	0.285714	0	0	0	0	0	0	0	0	0	0	0	0	0	0	0.316105	0	0	0	0	0	0	0	0	0	0	0	0	0	0	0	0	0	0	0	0	0	0	0
1802	0	0	0	0	0	0	0	0	0	0	0	0	0	0	0	0	0	0	0	0	0	0	0	0	0	0	0	0	0	0	0	0	0	0	0	0	0	0	0	0	0	0	0	0	0	0	0	0	0
1803	0	0	0	0	0	0	0	0	0	0	0	0	0.147895	0	0.208747	0	0	0	0.153091	0	0	0	0	0	0	0	0	0.260102	0.147895	0.176145	0.236242	0	0	0.236525	0.16045	0.181818	0	0	0	0	0	0	0	0	0	0	0	0	0.28594
1805	0	0	0	0	0	0	0	0	0	0	0	0	0	0	0	0	0	0	0	0	0	0	0	0	0	0	0	0	0	0	0	0	0	0	0	0	0	0	0	0	0	0	0	0	0	0	0	0	0
1808	0.998274	0	0	0.688247	1	0	0	0	0	0	0	0	0	0	0	0	0	0	0	0	0	0	0	0	0	0	0	0	0.520266	0	0	0	0	0	0	0	0	0	0	0	0	0	0	0	0	0	0	0	0
1810	0	0	0	0	0	0	0	0	0	0	0	0	0	0	0	0	0	0	0	0	0	0	0	0	0	0	0	0.457496	0	0	0	0	0	0	0	0	0	0	0	0	0	0	0	0	0	0	0	0	0
1811	0	0	0	0	0	0	0	0	0	0	0	0	0	0	0	0	0	0	0	0	0	0	0	0	0	0	0	0	0	0	0	0	0	0	0	0	0	0	0	0	0	0	0	0	0	0	0	0	0
1812	0	0	0	0	0	0	0	0	0	0	0	0	0	0	0	0	0	0	0	0	0	0	0	0	0	0	0	0	0	0	0	0	0	0	0	0	0	0	0.316228	0	0	0	0	0	0	0	0	0	0
1814	0	0	0	0	0	0	0	0	0	0	0	0.639602	0	0	0	0.377871	0	0	0	0	0	0	0	0	0	0	0	0	0	0	0	0	0	0	0	0	0	0	0	0	0	0	0.411961	0	0	1	1	0.831055	0.447059
1815	0	0	0	0	0	0	0	0	0	0	0	0	0	0	0	0	0	0	0	0	0	0	0	0	0	0	0	0	0	0	0	0	0	0	0	0	0	0	0	0	0	0	0	0	0	0	0	0	0
1817	0	0	0	0	0	0	0	0	0	0	0	0	0.346844	0	0.489555	0	0	0	0.35903	0	0	0	0	0	0	0	0	0.609994	0.346844	0.413096	0.554037	0	0	0.5547	0.376288	0.426401	0	0	0	0	0	0	0	0	0	0	0	0	0
1819	0	0	0	0	0	0	0	0	0	0	0	0	0	0	0	0	0	0	0	0	0	0	0	0	0	0	0	0	0	0.247858	0	0	0	0	0	0	0	0	0	0	0	0	0	0	0	0	0	0	0
1820	0	0	0	0	0	0	0	0	0	0	0	0	0	0	0	0	0	0	0	0	0	0	0	0	0	0	0	0	0	0	0	0	0	0	0	0	0	0	0	0	0	0	0	0	0	0	0	0	0
1821	0	0	0	0	0	0	0	0	0	0	0	0	0	0	0	0	0	0	0	0	0	0	0	0	0	0	0	0	0	0	0	0	0	0	0	0	0	0	0	0	0	0	0	0	0	0	0	0	0
1822	0	0	0	0	0	0	0	0	0	0	0	0	0	0	0	0	0	0	0	0	0	0	0	0	0	0	0	0	0	0	0	0	0	0	0	0	0	0	0	0	0	0	0	0	0	0	0	0	0
1823	0	0	0	0	0	0	0	0	0	0	0	0	0	0.274721	0	0	0	0	0	0	0	0	0	0	0	0	0	0	0	0	0	0	0	0	0	0	0	1	0	0	0	0	0.27464	0	0	0	0	0	0
1824	0.998274	0	0	0.688247	1	0	0	0	0	0	0	0	0	0	0	0	0	0	0	0	0	0	0	0	0	0	0	0	0.520266	0	0	0	0	0	0	0	0	0	0	0	0	0	0	0	0	0	0	0	0
1828	0	0	0	0	0	0	0	0	0	0	0	0.639602	0	0	0	0.377871	0	0	0	0	0	0	0	0	0	0	0	0	0	0	0	0	0	0	0	0	0	0	0	0	0	0	0.411961	0	0	1	1	0.831055	0.447059
1830	0	0	0	0.0170996	0	0	0	0	0	0.0386709	0	0	0.23267	0	0	0	0	0.148957	0.120422	0	0	0	0	0	0	0	0	0.102299	0.116335	0.138557	0	0	0.149071	0	0.126211	0	0	0	0.149071	0	0	0	0.0921172	0.091182	0	0	0	0	0.199931
1832	0	0	0	0	0	0	0	0	0	0	0	0	0	0	0	0	0	0	0	0	0	0	0	0	0	0	0	0	0	0	0	0	0	0	0	0	0	0	0	0	0	0	0	0	0	0	0	0	0
1833	0.352943	0	0.707107	0.243332	0.353553	0	0	0	0	0.137574	0.606092	0	0	0	0	0	0	0	0	0	0	0	0	0	0	0	0	0.161749	0.183942	0	0	0	0	0	0	0	0	0	0	0	0	0	0.14565	0.576686	0.706801	0	0	0	0
1834	0.830614	0	0	0.572656	0.83205	0.54626	0	0.241912	0	0	0	0.236525	0	0	0	0	0	0	0	0	0	0.318199	0	0	0	0	0	0	0.432887	0	0	0	0	0	0.208727	0	0	0	0	0	0	0	0	0	0	0	0	0	0
1836	0.830614	0	0	0.572656	0.83205	0	0	0.241912	0	0	0	0	0	0	0	0	0	0	0	0	0	0.318199	0	0.229145	0	0	0	0	0.432887	0	0	0	0	0	0	0	0	0	0	0	0	0	0	0	0	0	0	0	0
1838	0	0.272352	0	0	0	0	0	0	0	0	0	0	0.20108	0	0.0709538	0	0	0.257465	0	0	0.0644157	0	0	0	0	0	0	0.176819	0.20108	0.239489	0	0	0.257663	0	0.21815	0.247202	0	0	0.257663	0.385827	0	0.385827	0.318441	0.315208	0	0	0	0	0.345571
1842	0	0	0	0	0	0	0	0	0	0.389118	0	0	0	0	0	0	0	0	0	0	0	0	0	0	0	0	0	0	0	0	0	0	0	0	0	0	0	0	0	0	0	0	0	0	0	0	0	0	0
1844	0	0	0	0	0	0	0	0	0	0	0	0	0	0	0	0	0	0	0	0	0	0	0	0	0	0	0	0	0	0	0	0	0	0	0	0	0	0	0	0	0	0	0	0	0	0	0	0	0
1846	0.998274	0	0	0.688247	1	0	0	0	0	0	0	0	0	0	0	0	0	0	0	0	0	0	0	0	0	0	0	0	0.520266	0	0	0	0	0	0	0	0	0	0	0	0	0	0	0	0	0	0	0	0
1847	0	0	0	0	0	0	0	0	0	0	0	0	0	0	0	0	0	0	0	0	0	0	0	0	0	0	0	0	0	0	0	0	0	0	0	0	0	0	0	0	0	0	0	0	0	0	0	0	0
1848	0	0	1	0	0	0	0	0	0	0	0.857143	0	0	0	0	0	0	0	0	0	0	0	0	0	0	0	0	0	0	0	0	0	0	0	0	0	0	0	0	0	0	0	0	0.815556	0.999568	0	0	0	0
1850	0.00132647	0.00187269	0	0	0	0.00392563	0	0.000869236	0	0	0	0.245615	0	0	0	0.145609	0	0.000885162	0.0007156	0	0	0.00114335	0	0	0	0.000630043	0.000938766	0	0	0	0.00110428	0.000664095	0	0	0	0	0.022589	0	0	0.00132647	0	0.00132647	0.299366	0	0.000664095	0.384013	0.384013	0.32024	0.17227
1853	0	0	0	0	0	0	0	0	0	0.248472	0	0	0	0	0	0	0	0	0	0	0	0	0	0	0	0	0	0	0	0.0712214	0	0	0	0	0	0	0	0	0	0	0	0	0	0	0	0	0	0	0
1854	0	0	0	0	0	0	0	0	0	0	0	0	0	0	0	0	0	0	0	0	0	0	0	0	0	0	0	0	0	0	0	0	0	0	0	0	0	0	0	0	0	0	0	0	0	0	0	0	0
1855	0	0	0	0	0	0	0	0	0	0	0	0	0	0	0	0	0	0	0	0	0	0	0	0	0	0	0	0	0	0	0	0	0	0	0	0	0	0	0	0	0	0	0	0	0	0	0	0	0
1857	0	0	0	0	0	0	0	0	0	0	0	0	0	0	0	0	0.5547	0	0	0	0	0	0	0	0	0	0	0	0	0	0	0	0	0	0	0	0	0	0	0	0	0	0	0	0	0	0	0	0
1859	0	0	0	0	0	0	0	0	0	0	0	0	0	0	0	0	0	0	0	0	0	0	0	0	0	0	0	0	0	0	0	0	0	0	0	0	0	0	0	0	0	0	0	0	0	0	0	0	0
1868	0	0	0	0	0	0	0	0.516449	0.789474	0	0.150376	0	0	0	0	0	0.656882	0	0.425167	0	0.526316	0	0	0	0	0.166371	0.55776	0.361181	0	0.567464	0	0	0.526316	0	0.445605	0	0	0	0	0	0	0	0	0	0	0	0	0	0
1878	0	0	0	0	0	0	0	0	0	0	0	0	0.192394	0	0.271556	0	0	0	0.199154	0	0	0	0	0	0	0	0	0.338364	0.192394	0.229145	0.307324	0	0	0.307692	0.208727	0.236525	0	0	0	0	0	0	0	0	0	0	0	0	0
1890	0	0	0	0	0	0	0	0	0	0	0	0	0	0	0	0	0	0	0	0	0	0	0	0	0	0	0	0	0	0	0	0	0	0	0	0	0	0	0	0	0	0	0	0	0	0	0	0	0
1904	0	0	0	0	0	0	0	0.654169	1	0	0	0	0	0	0	0	0.83205	0	0.538545	0	0.666667	0	0	0	0	0	0.706496	0.457496	0	0.619644	0	0	0.666667	0	0.564433	0	0	0	0	0	0	0	0	0	0	0	0	0	0
1908	0	0	0	0	0	0	0	0	0	0.778237	0	0	0	0	0	0.755742	0	0	0	0	0	0	0	0	0	0.948314	0	0	0	0	0	0	0	0	0	0	0	0	0	0	0	0	0	0	0	0	0	0	0
1937	0	0	0	0	0	0	0	0	0	0	0.158486	0	0	0	0	0	0	0	0	0	0	0	0	0	0	0.175343	0	0	0	0	0	0	0	0	0	0	0	0	0	0	0	0	0	0	0	0	0	0	0
1942	0	0	0	0	0	0	0	0	0	0	0	0	0	0.78187	0	0	0.175412	0	0	0	0	0	0	0	0	0	0	0	0	0	0	0	0	0	0	0	0	0	0	0	0	0	0	0	0	0	0	0	0
1951	0	0	0	0	0	0	0	0	0	0.66706	0	0	0.0990983	0.176606	0.139873	0.809724	0	0	0.10258	0.428571	0	0	0	0	0	0.812841	0	0.174284	0.0990983	0.118027	0.158296	0	0	0.158486	0.107511	0.121829	0	0	0	0	0	0	0	0	0	0	0	0	0
1955	0	0	0	0	0	0	0	0	0	0	0	0	0	0	0	0	0	0	0	0	0	0	0	0	0	0	0	0	0	0	0	0	0	0	0	0	0	0	0	0	0	0	0	0	0	0	0	0	0
1962	0.998274	0	0	0.688247	1	0	0	0	0	0	0	0	0	0	0	0	0	0	0	0	0	0	0	0	0	0	0	0	0.520266	0	0	0	0	0	0	0	0	0	0	0	0	0	0	0	0	0	0	0	0
1965	0	0	0	0	0	0	0	0	0	0	0	0	0	0	0	0	0	0	0	0	0	0	0	0.619644	0	0	0.706496	0	0	0	0	0	0	0	0	0	0	0	0	0	0	0	0	0	0	0	0	0	0
1969	0	0	0	0	0	0	0	0	0	0	0	0	0.0559576	0	0	0	0.159096	0.0716487	0	0	0	0.00512373	0.215111	0	0	0	0	0	0	0	0	0	0	0	0.0607079	0	0	0	0	0	0	0	0	0.00242817	0	0	0	0	0
1994	0	0	0	0	0	0	0	0	0	0.33353	0.0816327	0	0	0	0	0	0	0	0	0	0	0	0	0	0	0.0903156	0	0	0	0	0	0	0	0	0	0	0	0	0	0	0	0	0	0	0	0	0	0	0
1998	0	0	0	0	0	0	0	0	0	0	0	0	0	0	0	0	0	0	0	0	0	0	0	0	0	0	0	0	0	0	0	0	0	0	0	0	0	0	0	0	0	0	0	0	0	0	0	0	0
1999	0	0	0	0	0	0	0	0	0	0	0	0	0	0	0.2203	0	0	0	0	0	0.2	0	0	0	0	0	0	0	0	0	0	0	0	0	0	0	0	0	0	0	0	0	0	0	0	0	0	0	0
2000	0	0	0	0	0	0	0	0	0	0	0	0	0	0	0	0	0.5547	0	0	0	0	0	0	0	0	0	0	0	0	0	0	0	0	0	0	0	0	0	0	0	0	0	0	0	0	0	0	0	0
2002	0	0	0	0	0	0	0	0	0	0	0	0	0	0	0	0	0	0	0	0	0	0	0	0	0	0	0	0	0	0	0	0	0	0	0	0	0	0	0	0	0	0	0	0	0	0	0	0	0
2003	0	0	0	0	0	0	0	0	0	0	0	0	0	0	0	0	0	0	0	0	0	0	0	0	0	0	0	0	0	0	0	0	0	0	0	0	0	0	0	0	0	0	0	0	0	0	0	0	0
2005	0	0	0	0	0	0	0	0	0	0	0	0	0	0	0	0	0	0	0	0	0	0	0	0	0	0	0	0	0	0	0	0	0	0	0	0	0	0	0	0	0	0	0	0	0	0	0	0	0
2007	0	0	0	0	0	0	0	0	0	0	0	0	0	0	0	0	0	0	0	0	0	0	0	0	0	0	0	0	0	0	0	0	0	0	0	0	0	0	0	0	0	0	0	0	0	0	0	0	0
2008	0	0	0	0	0	0	0	0	0	0	0	0	0	0	0	0	0	0	0	0	0	0	0	0	0	0	0	0	0	0	0	0	0	0	0	0	0	0	0	0	0	0	0	0	0	0	0	0	0
2009	0	0	0	0	0	0	0	0	0	0.7383	0	0	0.109682	0	0.154811	0.71696	0	0	0.113535	0	0	0	0	0	0	0.89965	0	0.192897	0.109682	0.130632	0.175202	0	0	0.175412	0.118993	0.13484	0	0	0	0	0	0	0	0	0	0	0	0	0
2012	0	0	0	0	0	0	0	0	0	0	0	0	0	0.78187	0	0	0.175412	0	0	0	0	0	0	0	0	0	0	0	0	0	0	0	0	0	0	0	0	0	0	0	0	0	0	0	0	0	0	0	0
2016	0	0	0	0	0	0	0	0	0	0.7383	0.0903508	0	0	0	0	0.71696	0	0	0	0	0	0	0	0	0	0.999611	0	0	0	0	0	0	0	0	0	0	0	0	0	0	0	0	0	0	0	0	0	0	0
2018	0	0	0	0	0	0	0	0	0	0	0	0	0.277555	0	0.250725	0	0	0	0.183876	0	0	0	0	0	0	0	0	0.312407	0.177635	0.211566	0.283749	0	0	0.284088	0.192715	0.21838	0	0	0	0	0	0	0	0	0	0	0	0	0
2041	0	0	0	0	0	0	0	0	0	0	0	0	0	0.824163	0	0	0	0	0	0	0	0	0	0	0	0	0	0	0	0	0	0	0	0	0	0	0	0	0	0	0	0	0	0	0	0	0	0	0
2058	0	0	0	0	0	0	0	0	0	0.323766	0	0	0	0	0	0	0	0	0	0	0	0.318199	0	0	0	0	0	0	0	0	0	0	0	0	0	0	0	0	0	0	0	0	0	0	0	0	0	0	0
2066	0	0	0	0	0	0	0	0.269571	0.412082	0	0	0	0.0952854	0.679245	0.134491	0	0.495261	0	0.320558	0	0.274721	0	0	0	0	0	0.291134	0.356104	0.0952854	0.36883	0.152206	0	0.274721	0.152388	0.335967	0.117141	0	0	0	0	0	0	0	0	0	0	0	0	0
2073	0	0	0	0	0	0	0	0	0	0	0	0	0	0	0	0	0	0	0	0	0	0	0	0	0	0	0	0	0	0	0	0	0	0	0	0	0	0	0	0	0	0	0	0	0	0	0	0	0
2076	0	0	0	0	0	0	0	0	0	0	0	0	0	0	0	0	0	0	0	0	0	0	0	0	0	0	0	0	0	0	0	0	0	0	0	0	0	0	0	0	0	0	0	0	0	0	0	0	0
2087	0	0	0	0	0	0	0	0	0	0	0	0	0	0	0	0	0	0	0	0	0	0	0	0	0	0	0	0	0	0	0	0	0	0	0	0	0	0	0	0	0	0	0	0	0	0	0	0	0
2088	0	0	0	0	0	0	0	0	0	0	0	0	0	0	0.367167	0	0	0	0	0	0.333333	0	0	0	0	0	0	0	0	0	0	0	0	0	0	0	0	0	0	0	0	0	0	0	0	0	0	0	0
2096	0	0	0	0	0	0	0	0.544301	0.83205	0	0	0	0.192394	0	0.271556	0	0.692308	0	0.647251	0	0.5547	0	0	0	0	0	0.58784	0.719023	0.192394	0.74472	0.307324	0	0.5547	0.307692	0.678363	0.236525	0	0	0	0	0	0	0	0	0	0	0	0	0
2099	0	0	0	0	0	0	0	0	0	0	0	0	0	0	0	0	0	0.122295	0	0	0	0	0.367167	0	0	0	0	0	0	0.072804	0	0	0	0	0.10362	0	0	0	0	0	0	0	0	0	0	0	0	0	0
2140	0	0	0	0	0	0	0	0.610558	0.4	0	0	0	0.0520266	0	0	0	0.33282	0	0.215418	0	0.266667	0.458912	0	0.578335	0	0	0.565197	0.182998	0	0.247858	0	0	0.266667	0	0.225773	0	0	0	0	0	0	0	0	0	0	0	0	0	0
2149	0	0	0	0	0	0	0	0	0	0	0.0816327	0	0	0.706426	0	0	0	0	0.230805	0	0.285714	0	0	0	0	0.0903156	0	0	0	0	0	0	0	0	0	0	0	0	0	0	0	0	0	0	0	0	0	0	0
2161	0	0	0	0	0	0	0	0.60738	0.928477	0	0	0	0	0	0	0	0.772539	0	0.500027	0	0.618984	0	0	0	0	0	0.655965	0.424774	0	0.667377	0	0	0.618984	0	0.524062	0	0	0	0	0	0	0	0	0	0	0	0	0	0
2173	0	0	0	0	0	0	0	0.654169	1	0	0	0	0	0	0	0	0.83205	0	0.538545	0	0.666667	0	0	0	0	0	0.706496	0.457496	0	0.619644	0	0	0.666667	0	0.564433	0	0	0	0	0	0	0	0	0	0	0	0	0	0
2176	0	0	0	0	0	0	0	0.654169	1	0	0	0	0	0	0	0	0.83205	0	0.538545	0	0.666667	0	0	0	0	0	0.706496	0.457496	0	0.619644	0	0	0.666667	0	0.564433	0	0	0	0	0	0	0	0	0	0	0	0	0	0
2177	0	0	0	0	0	0	0	0.418408	0.639602	0	0	0	0	0	0	0	0.768706	0	0.344455	0	0.426401	0	0	0	0	0	0.451876	0.292615	0	0.396326	0	0	0.426401	0	0.361012	0	0	0	0	0	0	0	0	0	0	0	0	0	0
2193	0	0	0	0	0	0	0	0	0	0	0	0	0	0	0	0	0	0	0	0	0	0	0	0	0	0	0	0	0	0	0	0	0	0	0	0	0	0	0	0	0	0	0	0	0	0	0	0	0
2194	0	0	0	0	0	0	0	0	0	0.275148	0	0	0	0.291386	0	0.267195	0	0	0	0.707107	0	0	0	0	0	0	0	0	0	0	0	0	0	0	0	0	0	0	0	0	0	0	0	0	0	0	0	0	0
2209	0	0	0	0	0	0	0	0	0	0	0	0	0	0	0	0	0	0	0	0	0	0	0	0	0	0	0	0	0	0	0	0	0	0	0	0	0	0	0	0	0	0	0	0	0	0	0	0	0
2214	0	0	0	0	0	0	0	0	0	0.348038	0	0	0	0	0	0	0	0.148957	0	0	0	0	0.447214	0	0	0	0	0	0	0	0	0	0	0	0.126211	0	0	0	0	0	0	0	0.368469	0	0	0	0	0	0
2219	0	0	0	0	0	0	0	0	0	0	0	0.572078	0	0	0	0	0	0	0	0	0	0	0	0	0	0	0	0	0	0	0	0	0	0	0	0	0	0	0	0	0	0	0	0	0	0	0	0	0
This is a similarity matrix
[truncated: 1,112 more columns]

## Sheet: Database_references
Grave ID	Country	Province	Toponym	Registration number	Bibliography	Catalogue no
2	Denmark	Viborg	Koldkur	K1 (Jørgensen 1977); NM A 19608-10 (Hübner 2005)	Jørgensen 1977	K1 -Grab B
3	Denmark	Viborg	Koldkur	K1 (Jørgensen 1977); NM A 19608-10 (Hübner 2005)	Jørgensen 1977	K1 - Grab C
9	Denmark	Viborg	Koldkur	K5 (Jørgensen 1977); NM A 19652-53 (Hübner 2005)	Jørgensen 1977	K5 - Grab C
12	Denmark	Viborg	Koldkur	K7 (Jørgensen 1977); NM A 19654-61 (Hübner 2005)	Jørgensen 1977	K7 - Grab B
14	Denmark	Viborg	Koldkur	K7 (Jørgensen 1977); NM A 19654-61 (Hübner 2005)	Jørgensen 1977	K7 - Grab D
16	Denmark	Viborg	Koldkur	K7 (Jørgensen 1977); NM A 19654-61 (Hübner 2005)	Jørgensen 1977	K7 - Grab F
17	Denmark	Viborg	Koldkur	K8 (Jørgensen 1977); NM A 19662-68 (Hübner 2005)	Jørgensen 1977	K8 - Grab A
19	Denmark	Viborg	Koldkur	K8 (Jørgensen 1977); NM A 19662-68 (Hübner 2005)	Jørgensen 1977	K8 - Grab C
20	Denmark	Viborg	Koldkur	K9 (Jørgensen 1977); NM A 19617-18, C 10879-80 (Hübner 2005)	Jørgensen 1977	K9 - Grab C
21	Denmark	Viborg	Koldkur	K10 (Jørgensen 1977); NM A 19619-21, C 10881-84 (Hübner 2005)	Jørgensen 1977	K10 - Grab F
27	Denmark	Viborg	Koldkur	K12 (Jørgensen 1977); NM A 19675-77, C 10885-87 (Hübner 2005)	Jørgensen 1977	K12 - Grab D
28	Denmark	Viborg	Koldkur	K12 (Jørgensen 1977); NM A 19675-77, C 10885-87 (Hübner 2005)	Jørgensen 1977	K12 - Grab E
30	Denmark	Viborg	Koldkur	K13 (Jørgensen 1977); NMA 19678-84a, B7359-60, C 10888-89 (Hübner 2005)	Jørgensen 1977	K13 - Grab F
35	Denmark	Viborg	Mølgård	M1 (Jørgensen 1977); NM A 19578-79, C 10890-93	Jørgensen 1977	M1 - Grab C
38	Denmark	Viborg	Mølgård	M3 (Jørgensen 1977); NM A 19581-85 (Hübner 2005)	Jørgensen 1977	M3 - Grab B
39	Denmark	Viborg	Mølgård	M5 (Jørgensen 1977); NM A 19586-90 (Hübner 2005)	Jørgensen 1977	M5 - Grab C
40	Denmark	Viborg	Mølgård	M5 (Jørgensen 1977); NM A 19586-90 (Hübner 2005)	Jørgensen 1977	M5 - Grab D
44	Denmark	Viborg	Mølgård	M7 (Jørgensen 1977); NM A 19592-607 (Hübner 2005)	Jørgensen 1977	M7 - Grab G
46	Denmark	Viborg	Mølgård	M8 (Jørgensen 1977); NM A 20496-97, C 12813-14 (Hübner 2005)	Jørgensen 1977	M8 - Grab E
47	Denmark	Viborg	Mølgård	M8 (Jørgensen 1977); NM A 20496-97, C 12813-14 (Hübner 2005)	Jørgensen 1977	M8 - Grab D
49	Denmark	Viborg	Mølgård	M9 (Jørgensen 1977); NM A 20548-64 (Hübner 2005)	Jørgensen 1977	M9 - Grab C
51	Denmark	Viborg	Mølgård	M9 (Jørgensen 1977); NM A 20548-64 (Hübner 2005)	Jørgensen 1977	M9 - Grab E
52	Denmark	Viborg	Mølgård	M10 (Jørgensen 1977); NM A 20498-500 (Hübner 2005)	Jørgensen 1977	M10 - Grab A
53	Denmark	Viborg	Mølgård	M10 (Jørgensen 1977); NM A 20498-500 (Hübner 2005)	Jørgensen 1977	M10 - Grab B
54	Denmark	Viborg	Mølgård	M11 (Jørgensen 1977); NM A 20501, B 7705 (Hübner 2005)	Jørgensen 1977	M11 - Grab E
58	Denmark	Viborg	Mølgård	M13 (Jørgensen 1977); NM A 20565-67, B 7706-07 (Hübner 2005)	Jørgensen 1977	M13 - Grab D
60	Denmark	Viborg	Mølgård	M13 (Jørgensen 1977); NM A 20565-67, B 7706-07 (Hübner 2005)	Jørgensen 1977	M13 - Grab F
61	Denmark	Viborg	Mølgård	M14 (Jørgensen 1977); NM A 20503-517, B 7708-11 (Hübner 2005)	Jørgensen 1977	M14 - Grab B
62	Denmark	Viborg	Mølgård	M14 (Jørgensen 1977); NM A 20503-517, B 7708-11 (Hübner 2005)	Jørgensen 1977	M14 - Grab C
63	Denmark	Viborg	Mølgård	M14 (Jørgensen 1977); NM A 20503-517, B 7708-11 (Hübner 2005)	Jørgensen 1977	M14 - Grab D
67	Denmark	Viborg	Mølgård	M17 (Jørgensen 1977); NM A 20525-47, C12815-16 (Hübner 2005)	Jørgensen 1977	M17 - Grab C
68	Denmark	Viborg	Mølgård	M17 (Jørgensen 1977); NM A 20525-47, C12815-16 (Hübner 2005)	Jørgensen 1977	M17 - Grab D
69	Denmark	Viborg	Mølgård	M17 (Jørgensen 1977); NM A 20525-47, C12815-16 (Hübner 2005)	Jørgensen 1977	M17 - Grab E
76	Czech Republic	Ústecký kraj	Vikletice	1962-27	Buchvaldek and Koutecký 1970	1962-20
83	Czech Republic	Ústecký kraj	Vikletice	1963-5	Buchvaldek and Koutecký 1970	1963-5
84	Czech Republic	Ústecký kraj	Vikletice	1963-9	Buchvaldek and Koutecký 1970	1963-9
86	Czech Republic	Ústecký kraj	Vikletice	1963-12A	Buchvaldek and Koutecký 1970	1963-12A
88	Czech Republic	Ústecký kraj	Vikletice	1963-32	Buchvaldek and Koutecký 1970	1963-32
90	Czech Republic	Ústecký kraj	Vikletice	1963-36	Buchvaldek and Koutecký 1970	1963-36
91	Czech Republic	Ústecký kraj	Vikletice	1963-41	Buchvaldek and Koutecký 1970	1963-41
92	Czech Republic	Ústecký kraj	Vikletice	1963-50	Buchvaldek and Koutecký 1970	1963-50
93	Czech Republic	Ústecký kraj	Vikletice	1963-51	Buchvaldek and Koutecký 1970	1963-51
94	Czech Republic	Ústecký kraj	Vikletice	1963-52	Buchvaldek and Koutecký 1970	1963-52
96	Czech Republic	Ústecký kraj	Vikletice	1963-54	Buchvaldek and Koutecký 1970	1963-54
97	Czech Republic	Ústecký kraj	Vikletice	1963-55	Buchvaldek and Koutecký 1970	1963-55
98	Czech Republic	Ústecký kraj	Vikletice	1963-59	Buchvaldek and Koutecký 1970	1963-59
99	Czech Republic	Ústecký kraj	Vikletice	1963-60	Buchvaldek and Koutecký 1970	1963-60
100	Czech Republic	Ústecký kraj	Vikletice	1963-62	Buchvaldek and Koutecký 1970	1963-62
101	Czech Republic	Ústecký kraj	Vikletice	1963-63	Buchvaldek and Koutecký 1970	1963-63
102	Czech Republic	Ústecký kraj	Vikletice	1963-64	Buchvaldek and Koutecký 1970	1963-64
103	Czech Republic	Ústecký kraj	Vikletice	1963-72	Buchvaldek and Koutecký 1970	1963-72
104	Czech Republic	Ústecký kraj	Vikletice	1963-104	Buchvaldek and Koutecký 1970	1963-104
105	Czech Republic	Ústecký kraj	Vikletice	1963-105	Buchvaldek and Koutecký 1970	1963-105
106	Czech Republic	Ústecký kraj	Vikletice	1963-106	Buchvaldek and Koutecký 1970	1963-106
107	Czech Republic	Ústecký kraj	Vikletice	1963-107	Buchvaldek and Koutecký 1970	1963-107
108	Czech Republic	Ústecký kraj	Vikletice	1963-108	Buchvaldek and Koutecký 1970	1963-108
109	Czech Republic	Ústecký kraj	Vikletice	1963-109	Buchvaldek and Koutecký 1970	1963-109
113	Czech Republic	Ústecký kraj	Vikletice	1963-113	Buchvaldek and Koutecký 1970	1963-113
114	Czech Republic	Ústecký kraj	Vikletice	1963-114	Buchvaldek and Koutecký 1970	1963-114
115	Czech Republic	Ústecký kraj	Vikletice	1963-115	Buchvaldek and Koutecký 1970	1963-115
117	Czech Republic	Ústecký kraj	Vikletice	1963-117	Buchvaldek and Koutecký 1970	1963-117
118	Czech Republic	Ústecký kraj	Vikletice	1963-118	Buchvaldek and Koutecký 1970	1963-118
119	Czech Republic	Ústecký kraj	Vikletice	1963-119	Buchvaldek and Koutecký 1970	1963-119
121	Czech Republic	Ústecký kraj	Vikletice	1963-121	Buchvaldek and Koutecký 1970	1963-121
122	Czech Republic	Ústecký kraj	Vikletice	1963-122	Buchvaldek and Koutecký 1970	1963-122
123	Czech Republic	Ústecký kraj	Vikletice	1963-123	Buchvaldek and Koutecký 1970	1963-123
125	Czech Republic	Ústecký kraj	Vikletice	1963-125	Buchvaldek and Koutecký 1970	1963-125
126	Czech Republic	Ústecký kraj	Vikletice	1963-126	Buchvaldek and Koutecký 1970	1963-126
127	Czech Republic	Ústecký kraj	Vikletice	1963-127	Buchvaldek and Koutecký 1970	1963-127
128	Czech Republic	Ústecký kraj	Vikletice	1963-128	Buchvaldek and Koutecký 1970	1963-128
129	Czech Republic	Ústecký kraj	Vikletice	1963-130	Buchvaldek and Koutecký 1970	1963-130
130	Czech Republic	Ústecký kraj	Vikletice	1963-131	Buchvaldek and Koutecký 1970	1963-131
131	Czech Republic	Ústecký kraj	Vikletice	1963-132	Buchvaldek and Koutecký 1970	1963-132
132	Czech Republic	Ústecký kraj	Vikletice	1963-134	Buchvaldek and Koutecký 1970	1963-134
133	Czech Republic	Ústecký kraj	Vikletice	1963-135	Buchvaldek and Koutecký 1970	1963-135
134	Czech Republic	Ústecký kraj	Vikletice	1963-136	Buchvaldek and Koutecký 1970	1963-136
135	Czech Republic	Ústecký kraj	Vikletice	1963-137	Buchvaldek and Koutecký 1970	1963-137
137	Czech Republic	Ústecký kraj	Vikletice	1963-140	Buchvaldek and Koutecký 1970	1963-140
138	Czech Republic	Ústecký kraj	Vikletice	1963-141	Buchvaldek and Koutecký 1970	1963-141
139	Czech Republic	Ústecký kraj	Vikletice	1963-142	Buchvaldek and Koutecký 1970	1963-142
141	Czech Republic	Ústecký kraj	Vikletice	1963-144	Buchvaldek and Koutecký 1970	1963-144
142	Czech Republic	Ústecký kraj	Vikletice	1963-145	Buchvaldek and Koutecký 1970	1963-145
143	Czech Republic	Ústecký kraj	Vikletice	1963-147	Buchvaldek and Koutecký 1970	1963-147
144	Czech Republic	Ústecký kraj	Vikletice	1963-148	Buchvaldek and Koutecký 1970	1963-148
148	Czech Republic	Ústecký kraj	Vikletice	1963-152	Buchvaldek and Koutecký 1970	1963-152
149	Czech Republic	Ústecký kraj	Vikletice	1963-153	Buchvaldek and Koutecký 1970	1963-153
150	Czech Republic	Ústecký kraj	Vikletice	1963-154	Buchvaldek and Koutecký 1970	1963-154
153	Czech Republic	Ústecký kraj	Vikletice	1963-157	Buchvaldek and Koutecký 1970	1963-157
154	Czech Republic	Ústecký kraj	Vikletice	1963-158	Buchvaldek and Koutecký 1970	1963-158
155	Czech Republic	Ústecký kraj	Vikletice	1963-159	Buchvaldek and Koutecký 1970	1963-159
156	Czech Republic	Ústecký kraj	Vikletice	1963-160	Buchvaldek and Koutecký 1970	1963-160
157	Czech Republic	Ústecký kraj	Vikletice	1963-161	Buchvaldek and Koutecký 1970	1963-161
158	Czech Republic	Ústecký kraj	Vikletice	1963-162	Buchvaldek and Koutecký 1970	1963-162
159	Czech Republic	Ústecký kraj	Vikletice	1963-63	Buchvaldek and Koutecký 1970	1963-63
160	Czech Republic	Ústecký kraj	Vikletice	1963-64	Buchvaldek and Koutecký 1970	1963-64
162	Czech Republic	Ústecký kraj	Vikletice	1963-167	Buchvaldek and Koutecký 1970	1963-167
163	Czech Republic	Ústecký kraj	Vikletice	1963-168	Buchvaldek and Koutecký 1970	1963-168
164	Czech Republic	Ústecký kraj	Vikletice	1963-169	Buchvaldek and Koutecký 1970	1963-169
165	Czech Republic	Ústecký kraj	Vikletice	1963-170	Buchvaldek and Koutecký 1970	1963-170
166	Czech Republic	Ústecký kraj	Vikletice	1963-171	Buchvaldek and Koutecký 1970	1963-171
167	Czech Republic	Ústecký kraj	Vikletice	1963-172	Buchvaldek and Koutecký 1970	1963-172
168	Czech Republic	Ústecký kraj	Vikletice	1963-173	Buchvaldek and Koutecký 1970	1963-173
169	Czech Republic	Ústecký kraj	Vikletice	1963-174	Buchvaldek and Koutecký 1970	1963-174
171	Czech Republic	Ústecký kraj	Vikletice	1963-176	Buchvaldek and Koutecký 1970	1963-176
173	Czech Republic	Ústecký kraj	Vikletice	1963-178	Buchvaldek and Koutecký 1970	1963-178
174	Czech Republic	Ústecký kraj	Vikletice	1964-1	Buchvaldek and Koutecký 1970	1964-1
178	Czech Republic	Ústecký kraj	Vikletice	1964-5	Buchvaldek and Koutecký 1970	1964-5
179	Czech Republic	Ústecký kraj	Vikletice	1964-6	Buchvaldek and Koutecký 1970	1964-6
180	Czech Republic	Ústecký kraj	Vikletice	1964-7	Buchvaldek and Koutecký 1970	1964-7
181	Czech Republic	Ústecký kraj	Vikletice	1964-8	Buchvaldek and Koutecký 1970	1964-8
182	Czech Republic	Ústecký kraj	Vikletice	1964-9	Buchvaldek and Koutecký 1970	1964-9
185	Czech Republic	Ústecký kraj	Vikletice	1964-13	Buchvaldek and Koutecký 1970	1964-13
186	Czech Republic	Ústecký kraj	Vikletice	1964-14	Buchvaldek and Koutecký 1970	1964-14
187	Czech Republic	Ústecký kraj	Vikletice	1964-15	Buchvaldek and Koutecký 1970	1964-15
189	Czech Republic	Ústecký kraj	Vikletice	1964-18	Buchvaldek and Koutecký 1970	1964-18
191	Czech Republic	Ústecký kraj	Vikletice	1964-39	Buchvaldek and Koutecký 1970	1964-39
192	Czech Republic	Ústecký kraj	Vikletice	1964-41	Buchvaldek and Koutecký 1970	1964-41
193	Czech Republic	Ústecký kraj	Vikletice	1964-44	Buchvaldek and Koutecký 1970	1964-44
194	Czech Republic	Ústecký kraj	Vikletice	1964-45	Buchvaldek and Koutecký 1970	1964-45
197	Czech Republic	Ústecký kraj	Vikletice	1964-48	Buchvaldek and Koutecký 1970	1964-48
198	Czech Republic	Ústecký kraj	Vikletice	1964-49	Buchvaldek and Koutecký 1970	1964-49
199	Czech Republic	Ústecký kraj	Vikletice	1964-50	Buchvaldek and Koutecký 1970	1964-50
201	Czech Republic	Ústecký kraj	Vikletice	1964-52	Buchvaldek and Koutecký 1970	1964-52
202	Czech Republic	Ústecký kraj	Vikletice	1964-53	Buchvaldek and Koutecký 1970	1964-53
203	Czech Republic	Ústecký kraj	Vikletice	1964-54	Buchvaldek and Koutecký 1970	1964-54
206	Czech Republic	Ústecký kraj	Vikletice	1964-57	Buchvaldek and Koutecký 1970	1964-57
207	Czech Republic	Ústecký kraj	Vikletice	1964-58	Buchvaldek and Koutecký 1970	1964-58
208	Czech Republic	Ústecký kraj	Vikletice	180-11	Buchvaldek and Koutecký 1970	1964-59
209	Czech Republic	Ústecký kraj	Vikletice	1964-60	Buchvaldek and Koutecký 1970	1964-60
210	Czech Republic	Ústecký kraj	Vikletice	1964-61	Buchvaldek and Koutecký 1970	1964-61
211	Czech Republic	Ústecký kraj	Vikletice	1964-62	Buchvaldek and Koutecký 1970	1964-62
212	Czech Republic	Ústecký kraj	Vikletice	1964-63	Buchvaldek and Koutecký 1970	1964-63
213	Czech Republic	Ústecký kraj	Vikletice	1964-64	Buchvaldek and Koutecký 1970	1964-64
214	Czech Republic	Ústecký kraj	Vikletice	1964-65	Buchvaldek and Koutecký 1970	1964-65
215	Czech Republic	Ústecký kraj	Vikletice	1964-66	Buchvaldek and Koutecký 1970	1964-66
216	Czech Republic	Ústecký kraj	Vikletice	1963-67	Buchvaldek and Koutecký 1970	1964-67
217	Czech Republic	Ústecký kraj	Vikletice	1964-68	Buchvaldek and Koutecký 1970	1964-68
218	Czech Republic	Ústecký kraj	Vikletice	1964-69	Buchvaldek and Koutecký 1970	1964-69
221	Czech Republic	Ústecký kraj	Vikletice	1964-71	Buchvaldek and Koutecký 1970	1964-71
222	Czech Republic	Ústecký kraj	Vikletice	1964-72	Buchvaldek and Koutecký 1970	1964-72
224	Czech Republic	Ústecký kraj	Vikletice	1964-74	Buchvaldek and Koutecký 1970	1964-74
225	Czech Republic	Ústecký kraj	Vikletice	1964-75	Buchvaldek and Koutecký 1970	1964-75
226	Czech Republic	Ústecký kraj	Vikletice	1964-77	Buchvaldek and Koutecký 1970	1964-77
227	Czech Republic	Ústecký kraj	Vikletice	1964-78	Buchvaldek and Koutecký 1970	1964-78
229	Czech Republic	Ústecký kraj	Vikletice	1965-14	Buchvaldek and Koutecký 1970	1964-82
230	Czech Republic	Ústecký kraj	Vikletice	1965-14	Buchvaldek and Koutecký 1970	1965-14
231	Czech Republic	Ústecký kraj	Vikletice	1965-16	Buchvaldek and Koutecký 1970	1965-16
232	Czech Republic	Ústecký kraj	Vikletice	1965-18	Buchvaldek and Koutecký 1970	1965-18
234	Denmark	Viborg	Trehuse	NMA 17700 Hügel nr. 15 (Hübner 2005)	Hübner 2005, 973-9	337.1
236	Denmark	Viborg	Trehuse	NM A 19748 Hügel 21 (Hübner 2005)	Hübner 2005, 973-9	378.1
237	Denmark	Viborg	Trehuse	NM A 19749-50 Hügel 23 (Hübner 2005)	Hübner 2005, 973-9	379.1
238	Denmark	Viborg	Trehuse	NM A 17704 Hügel 18 (Hübner 2005)	Hübner 2005, 973-9	380.1
241	Denmark	Viborg	Trehuse	NM A 17002-03, B 7140 Hügel 17 (Hübner 2005)	Hübner 2005, 973-9	381.2
242	Denmark	Viborg	Trehuse	NM A 19752-53 Hügel 25 (Hübner 2005)	Hübner 2005, 973-9	382.1
245	Denmark	Viborg	Trehuse	NM A 19754-55, Hügel 26 (Hübner 2005)	Hübner 2005, 973-9	383.3
247	Denmark	Viborg	Trehuse	NM A 19756 Hügel 27	Hübner 2005, 973-9	384.1
248	Denmark	Viborg	Trehuse	NM A 19757-59 Hügel 28 (Hübner 2005)	Hübner 2005, 973-9	385.1
249	Denmark	Viborg	Trehuse	NM A 19757-59 Hügel 28 (Hübner 2005)	Hübner 2005, 973-9	385.2
251	Denmark	Viborg	Trehuse	NM A 19761-66, hügel 30 (Hübner 2005)	Hübner 2005, 973-9	386.1
253	Denmark	Viborg	Trehuse	NM A 17705-14, B 7145a	Hübner 2005, 973-9	387.1
254	Denmark	Viborg	Trehuse	NM A 19767-68, B 7455-57 Hügel 31 (Hübner 2005)	Hübner 2005, 973-9	388.1
255	Denmark	Viborg	Trehuse	NM A 19769-71, B 8458-61, Hügel 32 (Hübner 2005)	Hübner 2005, 973-9	389.1
256	Denmark	Viborg	Trehuse	NM A 19769-71, B 8458-61, Hügel 32 (Hübner 2005)	Hübner 2005, 973-9	389.2
258	Denmark	Viborg	Kongensbro	VSM 898 E	Hübner 2005, 979	389a.1
259	Denmark	Viborg	Levring	VSM 131 D	Hübner 2005, 979-80	390.1
264	Denmark	Viborg	Sjørup	NM A 17693-94, Hügel 8 (Hübner 2005)	Hübner 2005, 980-2	391.1
266	Denmark	Viborg	Sjørup	NM A 17685-91	Hübner 2005, 980-2	392.1
267	Denmark	Viborg	Sjørup	NMA 17684 Hügel 3 (Hübner 2005)	Hübner 2005, 980-2	393.1
268	Denmark	Viborg	Sjørup	NM A 17681-83, Hügel 2	Hübner 2005, 980-2	394.1
270	Denmark	Viborg	Sjørup	NM A 17695 Hügel 11 (Hübner 2005)	Hübner 2005, 980-2	396.1
272	Denmark	Viborg	Sjørup	NM A 17698, Hügel 13 (Hübner 2005)	Hübner 2005, 980-2	397.1
275	Denmark	Viborg	Dollerup	NM A 19782-83 Hügel 37 (Hübner 2005)	Hübner 2005, 986-7	411.1
277	Denmark	Viborg	Dollerup	NM A 19784-86	Hübner 2005, 986-7	412.2
281	Denmark	Viborg	Dollerup	NMA 19778-81 Hügel 36	Hübner 2005, 986-7	414.1
283	Denmark	Ribe	Torup	NM A 27649-51, C 16132 (Hübner 2005)	Hübner 2005, 1292-3	1169.1
284	Denmark	Ribe	Torup	NM A 27649-51, C 16132 (Hübner 2005)	Hübner 2005, 1292-3	1169.2
285	Denmark	Ribe	Torupsgårde	NM A 28281-85c, C 16631-33	Hübner 2005, 1293-8	1170.1
286	Denmark	Ribe	Torupsgårde	NM A 28281-85c, C 16631-33	Hübner 2005, 1293-8	1170.2
287	Denmark	Ribe	Torupsgårde	NM A 28308-11 (Hübner 2005)	Hübner 2005, 1293-8	1171.1
288	Denmark	Ribe	Torupsgårde	NM A 28295a-c	Hübner 2005, 1293-8	1172.1
289	Denmark	Ribe	Torupsgårde	NM A 28286-94, A28453-59	Hübner 2005, 1293-8	1173.1
291	Denmark	Ribe	Torupsgårde	NM A 28303-07	Hübner 2005, 1293-8	1174.1
292	Denmark	Ribe	Torupsgårde	NM A 28303-07	Hübner 2005, 1293-8	1174.2
294	Denmark	Ribe	Torupsgårde	NM A 28296-302, C 16634	Hübner 2005, 1293-8	1175.2
295	Denmark	Ribe	Torupsgårde	NM A 28296-302, C 16634	Hübner 2005, 1293-8	1175.3
296	Denmark	Ribe	Torup	A 27652-54	Hübner 2005, 1292-3	1176.1
300	Denmark	Ribe	Brøndum	NM A 10825	Hübner 2005, 1299-1305	1182.1
301	Denmark	Ribe	Brøndum	NM A 10828-29	Hübner 2005, 1299-1305	1183.1
302	Denmark	Ribe	Brøndum	NM A 10828-29	Hübner 2005, 1299-1305	1183.2
303	Denmark	Ribe	Brøndum	NM A 10822-23	Hübner 2005, 1299-1305	1184.1
304	Denmark	Ribe	Brøndum	NM A 10821	Hübner 2005, 1299-1305	1185.1
312	Denmark	Ribe	Brøndum	NM A 10830	Hübner 2005, 1299-1305	1190.1
313	Denmark	Ribe	Brøndum	NM A 10832-33	Hübner 2005, 1299-1305	1191.1
315	Denmark	Ribe	Brøndum	A 10840	Hübner 2005, 1299-1305	1193.1
316	Denmark	Ribe	Brøndum	NM A 10837-38	Hübner 2005, 1299-1305	1194.1
317	Denmark	Ribe	Brøndum	NM A 10839-39a	Hübner 2005, 1299-1305	1194a.1
319	Denmark	Ribe	Brøndum	NM A 11411, C 7160-67	Hübner 2005, 1299-1305	1197.1
322	Denmark	Ribe	Brøndum	NM A 28276-79	Hübner 2005, 1299-1305	1199.1
324	Denmark	Ribe	Brøndum	NM A 28332-35, C16635-37	Hübner 2005, 1299-1305	1201.1
326	Denmark	Ribe	Brøndum	NM A 28332-35, C16635-37	Hübner 2005, 1299-1305	1201.3
327	Denmark	Ribe	Brøndum	NM A 28336-38, C 16638	Hübner 2005, 1299-1305	1202.1
328	Denmark	Ribe	Brøndumdam	NM A 10846	Hübner 2005, 1305-6	1203.1
329	Denmark	Ribe	Brøndumdam	NM A 10847	Hübner 2005, 1305-6	1204.1
330	Denmark	Ribe	Brøndumdam	NM A 10848	Hübner 2005, 1305-6	1205.1
331	Denmark	Ribe	Brøndumdam	NM A 10845	Hübner 2005, 1305-6	1206.1
332	Denmark	Ribe	Brøndumdam	NM A 10844	Hübner 2005, 1305-6	1207.1
333	Denmark	Ribe	Forum	NM A 28722-25	Hübner 2005, 1306-13	1208.1
334	Denmark	Ribe	Forum	NM A 28726-31	Hübner 2005, 1306-13	1209.1
336	Denmark	Ribe	Forum	NM A 28732-36	Hübner 2005, 1306-13	1210.1
338	Denmark	Ribe	Forum	NM A 28321-23	Hübner 2005, 1306-13	1211.2
339	Denmark	Ribe	Forum	NM A 28312-20	Hübner 2005, 1306-13	1212.1
342	Denmark	Ribe	Forum	NM A 28324-31	Hübner 2005, 1306-13	1213.2
343	Denmark	Ribe	Forum	NM A 28345	Hübner 2005, 1306-13	1214.1
345	Denmark	Ribe	Forum	NM A 28346-48	Hübner 2005, 1306-13	1215.1
346	Denmark	Ribe	Gjesing Plantage	NM A 40350-51	Hübner 2005, 1313	1216.1
347	Denmark	Ribe	Kjærsing III, Gjesing By	ESM 866 x 2-6,8-9	Hübner 2005, 1314	1217.1
348	Denmark	Ribe	Kjærsing III, Gjesing By	ESM 866 x 2-6,8-9	Hübner 2005, 1314	1217.2
350	Denmark	Ribe	Kjærsing II, Gjesing By	NM 2597/79	Hübner 2005, 1314-15; 1319-20	1219.1
354	Denmark	Ribe	Kjærsing II, Gjesing By	ESM 787 x 2, 7, 164-8	Hübner 2005, 1314-15; 1319-20	1221.1
355	Denmark	Ribe	Kjærsing II, Gjesing By	ESM 787 x 9, 10, 153	Hübner 2005, 1314-15; 1319-20	1222.1
356	Denmark	Ribe	Kjærsing II, Gjesing By	ESM 787 x 169-250; NM A 10841	Hübner 2005, 1314-15; 1319-20	1223.1
357	Denmark	Ribe	Kjærsing II, Gjesing By	ESM 787 x 169-250; NM A 10841	Hübner 2005, 1314-15; 1319-20	1223.2
358	Denmark	Ribe	Kjærsing	NM A 10849-51	Hübner 2005, 1316,1317	1224.1
360	Denmark	Ribe	Kjærsing, Esbjerg Flyveplads	NM A 10843 (ESM 296 x 3; ESM 863 x 3, 4, 5, 6, 7, 9).	Hübner 2005, 1316-9	1225.1
362	Denmark	Ribe	Kjærsing, Esbjerg Flyveplads	NM A 10843 (ESM 296 x 3; ESM 863 x 3, 4, 5, 6, 7, 9).	Hübner 2005, 1316-9	1225.3
364	Denmark	Ribe	Kjærsing, Esbjerg Flyveplads	NM A 10843 (ESM 296 x 3; ESM 863 x 3, 4, 5, 6, 7, 9).	Hübner 2005, 1316-9	1225.5
365	Denmark	Ribe	Kjærsing, Esbjerg Flyveplads	ESM 296 x 1, 6, 7	Hübner 2005, 1316-9	1226.1
366	Denmark	Ribe	Kjærsing, Esbjerg Flyveplads	ESM 296 x 1, 6, 7	Hübner 2005, 1316-9	1226.2
368	Denmark	Ribe	Kjærsing, Gammel Lufthavn	ESM 863 x 1, 2, 5	Hübner 2005, 1316-9	1227.1
370	Denmark	Ribe	Kjærsing	NM A 10852-53	Hübner 2005, 1316,1317	1228.1
371	Denmark	Ribe	Kjærsing, Esbjerg Flyveplads	NM A 10854	Hübner 2005, 1316-9	1229.1
375	Denmark	Ribe	Kjærsing	NM A 10865	Hübner 2005, 1316,1317	1231.1
376	Denmark	Ribe	Kjærsing	NM A 11414-15	Hübner 2005, 1316,1317	1232.1 (extract)
377	Denmark	Ribe	Kjærsing	NM A 11414-15	Hübner 2005, 1316,1317	1232.2 (extracted)
378	Denmark	Ribe	Kjærsing	NM A 10857	Hübner 2005, 1316,1317	1233.1
379	Denmark	Ribe	Kjærsing	NM A 10858-59	Hübner 2005, 1316,1317	1234.1
380	Denmark	Ribe	Kjærsing, Esbjerg Flyveplads	NM A 10866-67	Hübner 2005, 1316-9	1235.1
381	Denmark	Ribe	Kjærsing, Esbjerg Flyveplads	NM A 10866-67	Hübner 2005, 1316-9	1235.2
383	Denmark	Ribe	Kjærsing, Esbjerg Flyveplads	ESM 296 x 2, 4	Hübner 2005, 1316-9	1236.1
384	Denmark	Ribe	Kjærsing, Esbjerg Flyveplads	ESM 296 x 2, 4	Hübner 2005, 1316-9	1236.2
385	Denmark	Ribe	Kjærsing	NM A 10861	Hübner 2005, 1316,1317	1238.1
386	Denmark	Ribe	Kjærsing	NM A 10863-64	Hübner 2005, 1316,1317	1240.1
387	Denmark	Ribe	Kjærsing II, Gjesing By	ESM 787 x 12, 151	Hübner 2005, 1314-15; 1319-20	1241.1
395	Denmark	Ribe	Hedelund	ESM 501 (106/68); Nm Journ. Nr. 1189/68	Hübner 2005, 1321	1246.2
398	Denmark	Ribe	Jerne	ESM 576 (577?) Nm Journ. Nr. 784/56	Hübner 2005, 1321-2	1248.1
402	Denmark	Ribe	Kvaglund	NM A 11418	Hübner 2005, 1322-4	1250.1
403	Denmark	Ribe	Kvaglund	ESM 84	Hübner 2005, 1322-4	1251.1
404	Denmark	Ribe	Kvaglund	NM A 29888-93	Hübner 2005, 1322-4	1252.1
408	Denmark	Ribe	Kvaglund	NM A 29888-93	Hübner 2005, 1322-4	1252.5
409	Denmark	Ribe	Kvaglund	NM A 29897-901	Hübner 2005, 1322-4	1253.1
410	Denmark	Ribe	Kvaglund	NM A 29897-901	Hübner 2005, 1322-4	1253.2
413	Denmark	Ribe	Kvaglund	NM A 29894-69	Hübner 2005, 1322-4	1254.2
414	Denmark	Ribe	Kvaglund	NM A 29894-69	Hübner 2005, 1322-4	1254.3
418	Denmark	Ribe	Rørkær	NM A 45046-64; C 29754-57	Hübner 2005, 1324-6	1256.1
419	Denmark	Ribe	Rørkær	NM A 45046-64; C 29754-57	Hübner 2005, 1324-6	1256.2
420	Denmark	Ribe	Rørkær	NM A 45046-64; C 29754-57	Hübner 2005, 1324-6	1256.3
422	Denmark	Ribe	Rørkær	NM A 45046-64; C 29754-57	Hübner 2005, 1324-6	1256.5
424	Denmark	Ribe	Rørkær	NM A 45046-64; C 29754-57	Hübner 2005, 1324-6	1256.7
427	Denmark	Ribe	Tarphagevej	ESM 1500	Hübner 2005, 1326	1257.1
428	Denmark	Ribe	Tourup	ESM Journ. Nr. 496/1975 Inv. Nr. 496 x Priv. Besitz	Hübner 2005, 1326	1258.1
432	Denmark	Ribe	Tourup	ESM 621 NM Journ. Nr. 1607/76	Hübner 2005, 1326	1259.3
445	Denmark	Ribe	Veldbæk	ESM 133x Nm Journ. Nr. 202/52	Hübner 2005, 1327	1266.1
447	Denmark	Ribe	Veldbækgård, Veldbæk	ESM 140 NM Journ. Nr. 5071/83	Hübner 2005, 1328	1267.1
451	Denmark	Ribe	Bovbjergs Jord	NM A 27638-46	Hübner 2005, 1329-30	1271.1
452	Denmark	Ribe	Bovbjergs Jord	NM A 27638-46	Hübner 2005, 1329-30	1271.2
453	Denmark	Ribe	Bovbjergs Jord	NM A 27638-46	Hübner 2005, 1329-30	1271.3
455	Denmark	Ribe	Bovbjerg	1272.1	Hübner 2005, 1331-4	1272.2
457	Denmark	Ribe	Bovbjerg	NM A 27605-22, C 16313	Hübner 2005, 1331-4	1273.1
458	Denmark	Ribe	Bovbjerg	NM A 27605-22, C 16313	Hübner 2005, 1331-4	1273.2
459	Denmark	Ribe	Bovbjerg	NM A 27605-22, C 16313	Hübner 2005, 1331-4	1273.3
460	Denmark	Ribe	Bovbjerg	NM A 27605-22, C 16313	Hübner 2005, 1331-4	1273.4
461	Denmark	Ribe	Bovbjerg	NM A 27605-22, C 16313	Hübner 2005, 1331-4	1273.5
463	Denmark	Ribe	Bovbjerg	NM A 27628-30	Hübner 2005, 1331-4	1274.2
464	Denmark	Ribe	Bovbjerg	ASR 2129	Hübner 2005, 1331-4	1275.1
465	Denmark	Ribe	Bovbjerg	ASR 2130	Hübner 2005, 1331-4	1276.1
466	Denmark	Ribe	Bovbjerg	ASR 2131	Hübner 2005, 1331-4	1277.1
467	Denmark	Ribe	Bovbjerg	ASR 2133	Hübner 2005, 1331-4	1278.1
468	Denmark	Ribe	Bovbjerg	ASR 2133	Hübner 2005, 1331-4	1278.2
469	Denmark	Ribe	Bovbjerg	ASR 2134	Hübner 2005, 1331-4	1279.1
470	Denmark	Ribe	Bovbjerg	ASR 2134	Hübner 2005, 1331-4	1279.2
473	Denmark	Ribe	Bovbjerg	ASR 2138	Hübner 2005, 1331-4	1282.1
474	Denmark	Ribe	Bovbjerg	ASR 2139	Hübner 2005, 1331-4	1283.1
477	Denmark	Ribe	Fourfeld	NM A 29887	Hübner 2005, 1334	1286.1
478	Denmark	Ribe	Frøkær, Damsmark Jord	NM A 27596-99	Hübner 2005, 1334-6	1287.1
479	Denmark	Ribe	Frøkær, Damsmark Jord	NM A 27601-04	Hübner 2005, 1334-6	1289.1
482	Denmark	Ribe	Frøkær, Damsmark Jord	NM A 27631-35	Hübner 2005, 1334-6	1290.1
483	Denmark	Ribe	Frøkær, Damsmark Jord	NM A 27631-35	Hübner 2005, 1334-6	1290.2
484	Denmark	Ribe	Frøkær	NM A 27586-87	Hübner 2005, 1336-7	1291.1
485	Denmark	Ribe	Frøkær	NM A 27588-89	Hübner 2005, 1336-7	1292.1
487	Denmark	Ribe	Frøkær, Damsmark Jord	NM A 27590-94	Hübner 2005, 1334-6	1293.1
488	Denmark	Ribe	Frøkær, Damsmark Jord	NM A 27590-94	Hübner 2005, 1334-6	1293.2
489	Denmark	Ribe	Frøkær, Damsmark Jord	NM A 27595	Hübner 2005, 1334-6	1294.1
490	Denmark	Ribe	Guldager	ESM 695, NM 3804/81	Hübner 2005, 1337-40	1295.1
491	Denmark	Ribe	Guldager	NM A 29765-66	Hübner 2005, 1337-40	1296.1
493	Denmark	Ribe	Guldager	NM A 29768	Hübner 2005, 1337-40	1297.1
496	Denmark	Ribe	Guldager Stationsby	ESM 343	Hübner 2005, 1340	1298.1
500	Denmark	Ribe	Hjerting	NM A 28627-48, B 10411-12	Hübner 2005, 1340-2	1299.4
506	Denmark	Ribe	Hjerting. Kløvholm	ESM Journ. Nr. 108/67 Inv. Nr. 1134-37; NM 1288/67	Hübner 2005, 1342	1303.1
507	Denmark	Ribe	Kjæring Mark	ESM Journ. Nr. 23/96	Hübner 2005, 1343	1304.1
508	Denmark	Ribe	Nygård	-	Hübner 2005, 1343-8	1305.1
509	Denmark	Ribe	Nygård	-	Hübner 2005, 1343-8	1306.1
511	Denmark	Ribe	Nygård	ESM 591, ASR 1180-81	Hübner 2005, 1343-8	1308.1
514	Denmark	Ribe	Nygård	ESM 591 x 113-114	Hübner 2005, 1343-8	1309.1
515	Denmark	Ribe	Nygård	ESM 591, ASR 1174	Hübner 2005, 1343-8	1310.1
516	Denmark	Ribe	Nygård	ESM 780, ASR 1184	Hübner 2005, 1343-8	1311.1
517	Denmark	Ribe	Nygård	ESM 780, ASR 1186	Hübner 2005, 1343-8	1312.1
522	Denmark	Ribe	Nygård	ESM 591	Hübner 2005, 1343-8	1315.1
523	Denmark	Ribe	Nygård	ESM 591	Hübner 2005, 1343-8	1315.2
526	Denmark	Ribe	Nygård	ESM 591 ASR 1178	Hübner 2005, 1343-8	1316.1
527	Denmark	Ribe	Nygård	ESM 591, ASR 1179	Hübner 2005, 1343-8	1317.1
528	Denmark	Ribe	Nygård	ESM 591, ASR 1175-77	Hübner 2005, 1343-8	1318.1
529	Denmark	Ribe	Ravnsbjerg	NM A 29769-73	Hübner 2005, 1348	1319.1
532	Denmark	Ribe	Koksspanggård	NM A 28147-51	Hübner 2005, 1350-1	1323.1
533	Denmark	Ribe	Koksspanggård	NM A 28147-51	Hübner 2005, 1350-1	1323.2
534	Denmark	Ribe	Koksspanggård	NM A 28147-51	Hübner 2005, 1350-1	1323.3
537	Denmark	Ribe	Sjaelborg	NM A 28612-26	Hübner 2005, 1351	1325.2
542	Denmark	Ribe	Lunde	ASR 1028-30	Hübner 2005, 1353	1333.1
543	Denmark	Ribe	Lunde	ASR 1028-30	Hübner 2005, 1353	1333.2
544	Denmark	Ribe	Lunde	ASR 1028-30	Hübner 2005, 1353	1333.3
545	Denmark	Ribe	Lunde	ASR 1049-50	Hübner 2005, 1353	1334.1
548	Denmark	Ribe	Rundegårds mark	NM A 9876	Hübner 2005, 1353	1337.1
549	Denmark	Ribe	Rundegård	ASR 1034	Hübner 2005, 1354	1338.1
551	Denmark	Ribe	Sadderup Mark	NM A 9872	Hübner 2005, 1354	1340.1
553	Denmark	Ribe	Skast	ASR 1040; Nm 1043	Hübner 2005, 1354-7	1342.1
555	Denmark	Ribe	Skast	NM 1040-41	Hübner 2005, 1354-7	1343.1
557	Denmark	Ribe	Skast	NM 1040, 1045	Hübner 2005, 1354-7	1344.1
559	Denmark	Ribe	Skast	NM 1046	Hübner 2005, 1354-7	1345.1
560	Denmark	Ribe	Skast	NM 1046	Hübner 2005, 1354-7	1345.2
561	Denmark	Ribe	Skast	NM A 9875	Hübner 2005, 1354-7	1346.1
563	Denmark	Ribe	Skast	NM A 9877	Hübner 2005, 1354-7	1348.1
564	Denmark	Ribe	Skast	ASR 1047. 1055	Hübner 2005, 1354-7	1349.1
565	Denmark	Ribe	Skast	NM 1044; 1045	Hübner 2005, 1354-7	1350.1
566	Denmark	Ribe	Skast	NM A 9864-65	Hübner 2005, 1354-7	1351.1
569	Denmark	Ribe	Skast	ASR 1032-33. 1051	Hübner 2005, 1354-7	1353.1
570	Denmark	Ribe	Skast	ASR 1032-33. 1051	Hübner 2005, 1354-7	1353.2
571	Denmark	Ribe	Solbjerg	ASR 1032-33. 1051	Hübner 2005, 1357	1354.1
572	Denmark	Ribe	Solbjerg	NM A 9878	Hübner 2005, 1357	1355.1
573	Denmark	Ribe	Tudegård	ASR 1037	Hübner 2005, 1357	1356.1
574	Denmark	Ribe	Tudegårds mark	NM A 9868-69	Hübner 2005, 1357	1357.1
575	Denmark	Ribe	Tudegårds mark	NM A 9866-67	Hübner 2005, 1357	1358.1
576	Denmark	Ribe	Tudegårds mark	NM A 9874	Hübner 2005, 1357	1359.1
579	Denmark	Ribe	Stejlgård, Bramminge	FHM 1226	Hübner 2005, 1358-9	1361.1
587	Denmark	Ribe	Tremgård	ASR 1144-47	Hübner 2005, 1361-2	1367.1
589	Denmark	Ribe	Lifstrup	NM A 11403-04	Hübner 2005, 1362	1370.1
591	Denmark	Ribe	Lifstrup	NM A 11407-08	Hübner 2005, 1362	1371.1
593	Denmark	Viborg	Fattiggårds mark, Daugbjerg	NM A 17715-20	Hübner 2005, 903-4	151.2
594	Denmark	Viborg	Søgårde/Nygårde	Nm Journ Nr 692/66	Hübner 2005, 906	154.1
595	Denmark	Viborg	Dalsgårde, Dommerby	NM A 43444	Hübner 2005, 906	155.1
596	Denmark	Viborg	Jegstrup	NM A 32846-55	Hübner 2005, 906-9	156.1
598	Denmark	Viborg	Jegstrup	NM A 32846-55	Hübner 2005, 906-9	156.3
599	Denmark	Viborg	Jegstrup	NM A 32839-45	Hübner 2005, 906-9	157.1
601	Denmark	Viborg	Flasgaard, Skammelstrup	SMS R III/91-91c	Hübner 2005, 909-10	158.1
602	Denmark	Viborg	Flasgaard, Skammelstrup	SMS R III/38-38a	Hübner 2005, 909-10	159.1
603	Denmark	Viborg	Flasgaard, Skammelstrup	SMS RIII/43	Hübner 2005, 909-10	160.1
604	Denmark	Viborg	Flasgaard, Skammelstrup	SMS R III/39-40a	Hübner 2005, 909-10	161.1
605	Denmark	Viborg	Flasgaard, Skammelstrup	SMS R III/42	Hübner 2005, 909-10	162.1
606	Denmark	Viborg	Sønder Feldingbjerg/Kærgård	SMS R III/73-73a. SMS 420A.	Hübner 2005, 910	163.1
607	Denmark	Viborg	Thorsø	SMS 324/1968; Inv. Nr. 3503; VSM 48 C	Hübner 2005, 910	164.1
608	Denmark	Viborg	Fly	NM A 43959-61 (R II/495-496)	Hübner 2005, 910-11	165.1
612	Denmark	Viborg	Fly	SMS R I/686-687	Hübner 2005, 910-11	167.1
613	Denmark	Viborg	Fly	NM A 43571-72 (R II/193-193a)	Hübner 2005, 910-11	168.1
614	Denmark	Viborg	Fly Hede	SMS 37/45; Inv. Nr. A 149	Hübner 2005, 911	169.1
615	Denmark	Viborg	Fly	SMS 432 A	Hübner 2005, 910-11	170.1
619	Denmark	Viborg	Teglborggård	SMS 262 A; NM A 43954-55 (R II/ 493-493a)	Hübner 2005, 911-2	171.1a
623	Denmark	Viborg	Teglborggård	SMS 262 A; NM A 43954-55 (R II/ 493-493a)	Hübner 2005, 911-2	171.4
625	Denmark	Viborg	Tværagre	SMS R III/ 93	Hübner 2005, 912	172.1
626	Denmark	Viborg	Gammelstrup	VSM 300 C	Hübner 2005, 912	173.1
628	Denmark	Viborg	Bruddal	VSM 2/1892; Inv. Nr. 3835-3837	Hübner 2005, 912	174.2
630	Denmark	Viborg	Højslev	NM A 17262; Journ. Nr. 18/99	Hübner 2005, 913	175.1
632	Denmark	Viborg	Pothuse/Højslev	SMS R III/132-132a	Hübner 2005, 913	177.1
633	Denmark	Viborg	Vinkel	NM A 43549 (R II/179)	Hübner 2005, 913-4	178.1
634	Denmark	Viborg	Vinkel	SMS R III/86-86a	Hübner 2005, 913-4	179.1
636	Denmark	Viborg	Vinkelplet	NM A 43776-77 (R II/ 355-355a)	Hübner 2005, 914	181.1
638	Denmark	Viborg	Gamskjær	SMS R III/92-92b	Hübner 2005, 915	187.1
639	Denmark	Viborg	Gamskjærgård	NM A 44009-11 (R II/532a-d)	Hübner 2005, 915-6	188.1
640	Denmark	Viborg	Gamskjærgård	NM A 44007-08 (R II/ 531-531a)	Hübner 2005, 915-6	189.1
641	Denmark	Viborg	Gamskjærgård	NM A 44012-14 (R II/533-533b)	Hübner 2005, 915-6	190.1
644	Denmark	Viborg	Kobberup	SMS R III/46-47	Hübner 2005, 916-7	192.1
645	Denmark	Viborg	Kobberup	SMS III/54	Hübner 2005, 916-7	193.1
646	Denmark	Viborg	Kobberup	SMS R III/53-53a	Hübner 2005, 916-7	194.1
647	Denmark	Viborg	Kobberup	NM A 43883-86 (R II/429-429c)	Hübner 2005, 916-7	195.1
650	Denmark	Viborg	Søby	NM A 44015 (R II/534)	Hübner 2005, 917-9	198.1
651	Denmark	Viborg	Søby	NM A 43848-49; (R II/409-409a)	Hübner 2005, 917-9	200.1
652	Denmark	Viborg	Søby	NM A 44016-17; (R II/535-535a)	Hübner 2005, 917-9	201.1
653	Denmark	Viborg	Søby	NM A 43981; (R II/52)	Hübner 2005, 917-9	202.1
654	Denmark	Viborg	Søby	NM A 43780-83; (R II/ 358-359a)	Hübner 2005, 917-9	203.1
655	Denmark	Viborg	Søby	NM A 43780-83; (R II/ 358-359a)	Hübner 2005, 917-9	203.2
656	Denmark	Viborg	Søby	NM A 44989-90	Hübner 2005, 917-9	204.1
657	Denmark	Viborg	Søby	NM A 43779; (R II/357)	Hübner 2005, 917-9	205.1
658	Denmark	Viborg	Søby	NM A 43836-37 (RII/400-400a)	Hübner 2005, 917-9	206.1
659	Denmark	Viborg	Søby	NM A 43832-33 (RII/398-398a)	Hübner 2005, 917-9	207.1
660	Denmark	Viborg	Søby	NM A 43834-35 (RII/399-399a)	Hübner 2005, 917-9	208.1
662	Denmark	Viborg	Søby Nørgård	NM A 44001 (RII/527)	Hübner 2005, 919-20	209.2
663	Denmark	Viborg	Søby Nørgård	NM A 44002-06 (RII/528-530)	Hübner 2005, 919-20	210.1
664	Denmark	Viborg	Søby Nørgård	NM A 44002-06 (RII/528-530)	Hübner 2005, 919-20	210.2
665	Denmark	Viborg	Søby Nørgård	NM A 44002-06 (RII/528-530)	Hübner 2005, 919-20	210.3
666	Denmark	Viborg	Søby Nørgård	NM A 43999-44000 (R II/526-526a)	Hübner 2005, 919-20	211.1
669	Denmark	Viborg	Tastum, Hedevang	SMS R/I679 and 356 A; NM Journ. Nr. 6837/88	Hübner 2005, 920; 921; 924	214.1
671	Denmark	Viborg	Tastumgaard	SMS R I/688-691	Hübner 2005, 920-1	215.1
672	Denmark	Viborg	Tastumgaard	SMS R I/688-691	Hübner 2005, 920-1	215.2
673	Denmark	Viborg	Tastum, Hedevang	SMS 312 A; R I/764-765	Hübner 2005, 920; 921; 924	216.4
674	Denmark	Viborg	Tastum, Hedevang	SMS 312 A; R I/764-765	Hübner 2005, 920; 921; 924	216.5
676	Denmark	Viborg	Tastum	SMS R I/768-770	Hübner 2005, 921-2	217.1
677	Denmark	Viborg	Tastum	SMS R I/768-770	Hübner 2005, 921-2	217.2
678	Denmark	Viborg	Tastum	SMS R I/762-763	Hübner 2005, 921-2	218.1
679	Denmark	Viborg	Tastum	NM A 43962 (R II/497)	Hübner 2005, 921-2	219.1
681	Denmark	Viborg	Tastum Plantage	SMS R I/773-774	Hübner 2005, 922	221.1
682	Denmark	Viborg	Tastum, Lærkenborg	SMS 107 A; NM Fundber. Nr. 4394 bzw. Journ. Nr. 1877/77	Hübner 2005, 922-3	222.1
683	Denmark	Viborg	Tastum, Lærkenborg	SMS 107 A; NM Fundber. Nr. 4394 bzw. Journ. Nr. 1877/77	Hübner 2005, 922-3	222.2
684	Denmark	Viborg	Tastum Sø	SMS 64 A; VSM 195 D. Nm Funber. Nr. 4259 bzw. Journ. Nr. 896/74	Hübner 2005, 923-4	223.1
686	Denmark	Viborg	Tastum, Hedevang	SMS 311 A NM Journ. Nr. 5881/84, Fundber. Nr. 4939	Hübner 2005, 920; 921; 924	224.1
688	Denmark	Viborg	Kuhrgårde	NM A 43600 (RII/215)	Hübner 2005, 924	225.1
690	Denmark	Viborg	Knudsgård	SMS 377A; NM Journ. Nr. 6814/88	Hübner 2005, 926	227.1
691	Denmark	Viborg	Smollerup	NM A 15904-05 Journ. Nr. 371/97	Hübner 2005, 926	228.1
692	Denmark	Viborg	Kvosted	Nm A 38066 Journ. Nr. 655/38	Hübner 2005, 938	253.1
693	Denmark	Viborg	Moesgård, Kvosted	NM A 43601-02 (R II/216-216a)	Hübner 2005, 938	254.1
696	Denmark	Viborg	Sønder Ravn	SMS R III/80	Hübner 2005, 938-9	256.2
697	Denmark	Viborg	Tårupgårde	NM A 22921-25	Hübner 2005, 939	257.1
698	Denmark	Viborg	Gyldenvadgård, Trevad	NM A 43841; (R II/404)	Hübner 2005, 939	258.1
699	Denmark	Viborg	Gyldenvadgård	NM A 43899 n(R II/441)	Hübner 2005, 939	259.1
700	Denmark	Viborg	Trevad	Nm A 52071	Hübner 2005, 939-41	260.1
701	Denmark	Viborg	Trevad	SMS R III/48-48a	Hübner 2005, 939-41	261.1
702	Denmark	Viborg	Trevad	NM A 43880-82 R II/428-428b)	Hübner 2005, 939-41	262.1
703	Denmark	Viborg	Trevad	SMS R III/49-49a	Hübner 2005, 939-41	263.1
706	Denmark	Viborg	Sjørup Plantage	Nm Journ. Nr. 1510/76	Hübner 2005, 941	264b.1
707	Denmark	Viborg	Vester Børsting	NM A 43910-12 (R II/453-453b)	Hübner 2005, 941-2	265.1
708	Denmark	Viborg	Vester Børsting	SMS R III/52	Hübner 2005, 941-2	265a.1
709	Denmark	Viborg	Vroue Hede, Sjørup plantage	Nm. Journ. Nr. 1510/76	Hübner 2005, 942	266.1
711	Denmark	Viborg	Hald	VSM 671 C	Hübner 2005, 942-4	268.1
712	Denmark	Viborg	Hald	VSM 671 C	Hübner 2005, 942-4	268.2
715	Denmark	Viborg	Sønder Ørum	SMS 2/42	Hübner 2005, 945	270.1
716	Denmark	Viborg	Toustrup, Harre Skovgaard	SMS R I/730-731	Hübner 2005, 945	271.1
717	Denmark	Viborg	Toustrup	SMS R I/732-734	Hübner 2005, 945-6	272.1
719	Denmark	Viborg	Toustrup	SMS R I/732-734	Hübner 2005, 945-6	272.3
720	Denmark	Viborg	Toustrup	NM A 43558-59 R II/186-186a)	Hübner 2005, 945-6	273.1
721	Denmark	Viborg	Toustrup	NM A 43635 (R II/238)	Hübner 2005, 945-6	274.1
726	Denmark	Viborg	Toustrup	SMS R I/697-698	Hübner 2005, 945-6	277.1
727	Denmark	Viborg	Toustrup	SMS R I/720-721	Hübner 2005, 945-6	278.1
729	Denmark	Viborg	Toustrup	SMS R I/725-727	Hübner 2005, 945-6	280.1
730	Denmark	Viborg	Ans Hede	NM A 43830 ( R II/397-397A)	Hübner 2005, 946	281.1
731	Denmark	Viborg	Dalstrup	NM A 43688 (R II/283)	Hübner 2005, 946	282.1
733	Denmark	Viborg	Harre	NM A 43638-39 ( R II/241-241a)	Hübner 2005, 947-8	284.1
734	Denmark	Viborg	Harre Hede	NM A 43666-67 ( R II/264-264a)	Hübner 2005, 947	285.1
739	Denmark	Viborg	Harre	NM A 43679 (R II/276)	Hübner 2005, 947-8	288.2
740	Denmark	Viborg	Harre	NM A 49566-67	Hübner 2005, 947-8	289.1
741	Denmark	Viborg	Harre Skovgaard	SMS R I/892	Hübner 2005, 947-8	290.1
742	Denmark	Viborg	Harre	NM A 43690	Hübner 2005, 947-8	291.1
743	Denmark	Viborg	Bajlumgård	VSM 210 C	Hübner 2005, 948	292.1
745	Denmark	Viborg	Hjerk	NM A 43680-82 (R II/277-277b)	Hübner 2005, 948	293.2
746	Denmark	Viborg	Tinggård, Vium	NM A 43916-17 (R II/457-457a)	Hübner 2005, 948-9	294
747	Denmark	Viborg	"Tophøj", Nautrup	NM A 43738-41 (R II/327-328b)	Hübner 2005, 949	295.1
748	Denmark	Viborg	Nautrup	NM A 39281	Hübner 2005, 949	296.1
749	Denmark	Viborg	Nautrup	NM A 43740 (R II/322-322a)	Hübner 2005, 949	297.1
751	Denmark	Viborg	Holmgårde, Sæby	NM A 43733-35 (R II/325-325b)	Hübner 2005, 949	299a.1
752	Denmark	Viborg	Sæby	NM A 43736-37 (R II/326-326a)	Hübner 2005, 949-50	300.1
753	Denmark	Viborg	Sæby	NM A 43742 (R II/329)	Hübner 2005, 949-50	301.1
754	Denmark	Viborg	Sæby	NM A 43743-45 (R II/330-331a)	Hübner 2005, 949-50	302.1
755	Denmark	Viborg	Sæby	NM A 43743-45 (R II/330-331a)	Hübner 2005, 949-50	302.2
756	Denmark	Viborg	Tøndering	SMS R I/793-794	Hübner 2005, 950	303.1
757	Denmark	Viborg	"Tinghøj",Tøndering	SMS R I/711-712	Hübner 2005, 950	304.1
758	Denmark	Viborg	"Tinghøj",Tøndering	SMS R I/711-712	Hübner 2005, 950	304.2
759	Denmark	Viborg	Åsted	SMS R I/790-792	Hübner 2005, 950	305.1
760	Denmark	Viborg	Nissumgård, Nissum	SMS R I/589-590	Hübner 2005, 950	306.1
761	Denmark	Viborg	Nissum	SMS R I/756-757	Hübner 2005, 950-1	307.1
762	Denmark	Viborg	Nissum	SMS R I/617	Hübner 2005, 950-1	308.1
763	Denmark	Viborg	Nissum	SMS R I/754-755	Hübner 2005, 950-1	309.1
764	Denmark	Viborg	Nissum	NM A 43611 (R II/224)	Hübner 2005, 950-1	310.1
765	Denmark	Viborg	Nissum	SMS R I/795-796	Hübner 2005, 950-1	311.1
766	Denmark	Viborg	Østergård, Åsted	NM A 43614 (R II/227)	Hübner 2005, 951	312.1
767	Denmark	Viborg	Skovgaard	SMS R I/558-561	Hübner 2005, 951	313.1
768	Denmark	Viborg	Skovgaard	SMS R I/558-561	Hübner 2005, 951	313.2
769	Denmark	Viborg	Søgård, Nissum	NM A 43610 (R II/223)	Hübner 2005, 951-2	314.1
770	Denmark	Viborg	Grove	NM A 43521 (R II/164-165)	Hübner 2005, 956-7	322.1
771	Denmark	Viborg	Grove	NM A 43522-24 (R II/166-166b)	Hübner 2005, 956-7	323.1
772	Denmark	Viborg	Brøndumbæk	NM A 43484-85 (R II/128-128a)	Hübner 2005, 957	325.1
773	Denmark	Viborg	Hem	NM A 43487 (R II/131)	Hübner 2005, 957	326.1
774	Denmark	Viborg	Hem	SMS R III/167-167a	Hübner 2005, 957	327.1
775	Denmark	Viborg	Krarup	NM A 43482-83 (R II/127-127a)	Hübner 2005, 957	328.1
776	Denmark	Viborg	Kurgård, Hem	NM A 43695 (RII/290)	Hübner 2005, 957	328a.1
777	Denmark	Viborg	Hindborg	SMS R I/176-178	Hübner 2005, 958	329.1
778	Denmark	Viborg	Frammerslev	SMS R I/664-665	Hübner 2005, 958	333.1
779	Denmark	Viborg	Oddense	NM A 43565-66 (R II/189-189a)	Hübner 2005, 959	335.1
780	Denmark	Viborg	Lille Ramsing	NM A 43582-83 (R II/198-198a)	Hübner 2005, 959	336.1
781	Denmark	Viborg	Otting Hede	NM A 43560-64 (R II/187-188)	Hübner 2005, 959-60	338.1
782	Denmark	Viborg	Otting Hede	NM A 43560-64 (R II/187-188)	Hübner 2005, 959-60	338.1
783	Denmark	Viborg	Otting Udmark	NMA 43620 (R II/229)	Hübner 2005, 959	339.1
784	Denmark	Viborg	Otting Hede	NM A 43621-22 (R II/230-230a)	Hübner 2005, 959-60	340.1
785	Denmark	Viborg	Otting Hede	NM A 43569-70 (R II/192-192a)	Hübner 2005, 959-60	342.1
786	Denmark	Viborg	Otting	NM A 43557 (R II/185); SMS 366A	Hübner 2005, 960	343.1
787	Denmark	Viborg	Otting	NM A 43567-68 (R II/190-191)	Hübner 2005, 960	344.1
789	Denmark	Viborg	Brårup, Gemsevej	NM A 43445-47 (R II/100-100b); SMS 206 A	Hübner 2005, 961-3	346.1
790	Denmark	Viborg	Brårup	NM A 43448 (R II/101)	Hübner 2005, 961-3	347.1
791	Denmark	Viborg	Brårup, Vinde	NM A 43438-39 (R II/96-96a)	Hübner 2005, 962	348.1
793	Denmark	Viborg	Brårup	NM A 43499-51 (R II/102-103a)	Hübner 2005, 961-3	348a.2
795	Denmark	Viborg	Brårup, Gemsevej	SMS 260 A; NM. Journ. Nr. 5111/83	Hübner 2005, 961-3	349.1
797	Denmark	Viborg	Brårup	NM A 43452-54 (R II/104-104b)	Hübner 2005, 961-3	350.1
798	Denmark	Viborg	Brårup	NM A 43457 (R II/106)	Hübner 2005, 961-3	351.1
799	Denmark	Viborg	Brårup	NM A 43455-56 (R II/105-105a)	Hübner 2005, 961-3	352.1
800	Denmark	Viborg	Brårup, Gemsevej	NM A 43441-43 (R II/98-98b)	Hübner 2005, 961-3	353.1
804	Denmark	Skanderborg	Kalhave	NM A 44249-53	Hübner 2005, 1076	629.1
805	Denmark	Viborg	"Kløvehøj", Fællesgårde	VSM 808E	Hübner 2005, 987	415.1
807	Denmark	Skanderborg	Kalhave	NM A 44721-22	Hübner 2005, 1076	630.1
810	Denmark	Skanderborg	Kalhave	NM A 44570	Hübner 2005, 1076	631.1
812	Denmark	Skanderborg	Kalhave	HOM 1295	Hübner 2005, 1076	632.1
815	Denmark	Viborg	Ravnstrup	NM A 21097-98	Hübner 2005, 989-90	421.1
816	Denmark	Skanderborg	Haarup	NM A 30183	Hübner 2005, 1077-8	634.1
817	Denmark	Skanderborg	Haarup	NM A 30184	Hübner 2005, 1077-8	635.1
818	Denmark	Skanderborg	Haarup	NM A 30191-93	Hübner 2005, 1077-8	636.1
820	Denmark	Skanderborg	Haarup	NM A 30194-95	Hübner 2005, 1077-8	637.1
823	Denmark	Skanderborg	Haarup	NM A 30185-90	Hübner 2005, 1077-8	638.1
826	Denmark	Viborg	Ravnstrup	NM A 21099-113	Hübner 2005, 989-90	424.1
829	Denmark	Skanderborg	Brejenbjerggårds Mark	FHM 3562	Hübner 2005, 1096	684.1
830	Denmark	Viborg	Kølsen	VSM 461 C	Hübner 2005, 993	441
831	Denmark	Skanderborg	"Tophøj", Hage Mark	NM A 34093-99	Hübner 2005, 1096	685.1
833	Denmark	Viborg	Balling	SMS R III/45	Hübner 2005, 1005	471.1
834	Denmark	Skanderborg	"Tophøj", Hage Mark	NM A 34093-99	Hübner 2005, 1096	685.2
835	Denmark	Viborg	Guust, Balling Overmølle	SMS R I/343-345	Hübner 2005, 1006	472.1
837	Denmark	Viborg	Guust	NM A 26246	Hübner 2005, 1006-7	473.1
838	Denmark	Skanderborg	Hage	FHM 3556-57	Hübner 2005, 1097	687.1
839	Denmark	Viborg	Guust	SMS R I/670-671	Hübner 2005, 1006-7	474.1
840	Denmark	Viborg	Guust	SMS R I/811-813	Hübner 2005, 1006-7	475.1
841	Denmark	Skanderborg	Hammer Vandmølle, Hammergård	NM A 34076-78	Hübner 2005, 1097-8	688.1
843	Denmark	Viborg	Guust	SMS R I/668-669	Hübner 2005, 1006-7	476.1
844	Denmark	Viborg	Guust	SMS R I/692	Hübner 2005, 1006-7	477.1
845	Denmark	Viborg	Næsbygaard	SMS R I/86	Hübner 2005, 1007	478.1
846	Denmark	Ribe	Nørre Balling	NM A 29203-08	Hübner 2005, 1007	479.1
847	Denmark	Ribe	Nørre Balling	NM A 29203-08	Hübner 2005, 1007	479.2
850	Denmark	Viborg	Torp	NM A 43466-67	Hübner 2005, 1007	480.1-2
851	Denmark	-	-	SMS R I/4-5	Hübner 2005	481.1
852	Denmark	-	-	SMS R I/17	Hübner 2005	482.1
856	Denmark	-	-	NM A 43342-43	Hübner 2005	484.1
857	Denmark	Viborg	Ginderup Hede	SMS R I/486-488	Hübner 2005, 1008	485.1
858	Denmark	Skanderborg	Hammer Vandmølle, Hammergård	NM A 34078a	Hübner 2005, 1097-8	689.1
859	Denmark	-	-	SMS R I/165-166	Hübner 2005	486.1
860	Denmark	Skanderborg	Hammer Vandmølle, Hammergård	NM A 34079	Hübner 2005, 1097-8	690.1
861	Denmark	-	-	FHM 4039-40	Hübner 2005	487.1
862	Denmark	Skanderborg	Hammer Vandmølle, Hammergård	NM A 34080	Hübner 2005, 1097-8	691.1
863	Denmark	Viborg	Krejbjerggård, Lysen Hede	SMS R I/147-149	Hübner 2005, 1008-9	488.2
865	Denmark	Viborg	Krejbjerggaard	SMS R I/12, 181, 454-455	Hübner 2005, 1009	489.1
866	Denmark	Viborg	Krejbjerggaard	SMS R I/12, 181, 454-455	Hübner 2005, 1009	489.2
867	Denmark	Viborg	Krejbjerggaard	SMS R I/182, 446-447	Hübner 2005, 1009	490.1
868	Denmark	Skanderborg	Hammer Mølle	FHM 3571-72	Hübner 2005, 1098	694.1
869	Denmark	Viborg	Krejbjerggaard	SMS R I/182, 446-447	Hübner 2005, 1009	490.2
870	Denmark	Viborg	"Baunhøj", Krejbjerg	SMS R I/162-163	Hübner 2005, 1009-10	491.1
871	Denmark	Viborg	"Baunhøj", Krejbjerg	SMS R I/73 and 111-112	Hübner 2005, 1009-10	492.1-2
874	Denmark	Skanderborg	Hammer	FHM 4039-40	Hübner 2005, 1098-9	696.2
875	Denmark	Skanderborg	Kovtrup	FHM 3564-65	Hübner 2005, 1099	697.1
876	Denmark	Viborg	Krejbjerg	SMS R I/452-453	Hübner 2005, 1010-1011	493.1
877	Denmark	Skanderborg	Kovtrup	FHM 3566	Hübner 2005, 1099	698.1
880	Denmark	Skanderborg	"Bjærgmandshøj", Møllerup (Grønbjerggaards Mark)	NM A 12326-30	Hübner 2005, 1099-101	699.1
882	Denmark	Viborg	Krejbjerg	SMS R I/222	Hübner 2005, 1010-1011	496.1
887	Denmark	Viborg	Nørre Andrup	SMS R I/179-180	Hübner 2005, 1011	498.1
890	Denmark	Skanderborg	Klovborg	FHM 3549-51	Hübner 2005, 1101-2	701.1
891	Denmark	Viborg	Nørre Andrup	SMS R I/171-172	Hübner 2005, 1011	499.1
892	Denmark	Viborg	Nørre Andrup	SMS R I/171-172	Hübner 2005, 1011	499.2
896	Denmark	Viborg	Hostrup	NM A 43517-18	Hübner 2005, 1011	500.1
899	Denmark	Skanderborg	Klovborg Mark	-	Hübner 2005, 1102	702.1
903	Denmark	Skanderborg	Malund	FHM 3553-54	Hübner 2005, 1102	704.1
904	Denmark	Skanderborg	"Gabhøj", Malund	FHM 3690-97	Hübner 2005, 1102-3	705.1
905	Denmark	Skanderborg	"Gabhøj", Malund	FHM 3690-97	Hübner 2005, 1102-3	705.2
907	Denmark	Skanderborg	Nørskov	NM A 34132-33	Hübner 2005, 1103	708.1
913	Denmark	Skanderborg	Linnerup	NM A 34254	Hübner 2005, 1104	714.1
914	Denmark	Skanderborg	Hundshoved	FHM 3541-45	Hübner 2005, 1105-6	721.1
917	Denmark	Viborg	Lem	NM A 26888-91	Hübner 2005, 1011	501.3
919	Denmark	Viborg	Vester Lem	NM A 43519-20	Hübner 2005, 1012	503.1
920	Denmark	Viborg	"Munkhøj", Ålbæk	NM A 43552	Hübner 2005, 1012	505.1
921	Denmark	Viborg	Kaas	NM A 43515-16	Hübner 2005, 1012-3	506.1
922	Denmark	Viborg	"Kaashøje", Lihme	NM A 43553-54	Hübner 2005, 1013	507.1
923	Denmark	Viborg	Lihme	NM A 43555-55a	Hübner 2005, 1013	508.1
924	Denmark	Viborg	Vester Lem	NM A 43528-30	Hübner 2005, 1012	504.3
925	Denmark	Viborg	Lihme	NM A 43525-27	Hübner 2005, 1013	509.1
926	Denmark	Viborg	Nørrehede	NM A 43723	Hübner 2005, 1013	510.1
928	Denmark	Viborg	Sønderhede	NM A 43556	Hübner 2005, 1013	512.1
929	Denmark	Viborg	Bustrup Hovedgaard	SMS E I/735-736	Hübner 2005, 1014	513.1
930	Denmark	Viborg	Ramsing	SMS R I/713-715	Hübner 2005, 1014	514.1
931	Denmark	Viborg	Ejstrup	NM A 43501	Hübner 2005, 1014	525.1
932	Denmark	Viborg	Ejstrup	NM A 43489	Hübner 2005, 1014	516.1
933	Denmark	Viborg	Gamle Hede	SMS R I/19-20	Hübner 2005, 1014	517.1
934	Denmark	Viborg	Grundvad	NM A 43506	Hübner 2005, 1014	518.1
935	Denmark	Viborg	Knud	NM A 43494-96	Hübner 2005, 1014-5	519.1
936	Denmark	Viborg	Knud	NM A 43494-96	Hübner 2005, 1014-5	519.2
940	Denmark	Viborg	Nye Spøttrup	SMS R I/673-676	Hübner 2005, 1015	520.1
941	Denmark	Viborg	Nye Spøttrup	SMS R I/673-676	Hübner 2005, 1015	520.2
942	Denmark	Viborg	Rødding	NM A 43490	Hübner 2005, 1015	521.1
943	Denmark	Viborg	Grønning	NM A 43871-73	Hübner 2005, 1015-6	522.1
944	Denmark	Viborg	Grønning	SMS I/745	Hübner 2005, 1015-6	522a.1
945	Denmark	Viborg	Grønning	SMS R I/746-747	Hübner 2005, 1015-6	523.1
946	Denmark	Viborg	Øster Grønning	NM A 43870	Hübner 2005, 1016	524.1
947	Denmark	Viborg	Nannerupgård, Nannerup	NM A 43799-80	Hübner 2005, 1015	525.1
948	Denmark	Viborg	Nannerupgård, Nannerup	NM A 43801	Hübner 2005, 1015	526.1
951	Denmark	Viborg	Lyby	NM A 43809-11	Hübner 2005, 1017	529.1
952	Denmark	Viborg	Lyby	SMS R I/716-718	Hübner 2005, 1017	530.1
953	Denmark	Viborg	Lyby	NM A 43815	Hübner 2005, 1017	531.1
954	Denmark	Viborg	Lyby	NM A 43820-21	Hübner 2005, 1017	532.1
955	Denmark	Viborg	Øster Lyby	NM A 43825	Hübner 2005, 1017-8	533.1
957	Denmark	Viborg	Øster Lyby	NM A 43816-19	Hübner 2005, 1017-8	534.2
960	Germany	Hessen	Heddesheim	NM A 43814	Wiermann 2004, 243	535.1
962	Denmark	Viborg	Flovtrup	NM A 43813	Hübner 2005, 1018	536.1
963	Denmark	Skanderborg	Hundshoved	FHM 3683-86	Hübner 2005, 1105-6	724.1
964	Denmark	Viborg	Flovtrup	NM A 43798	Hübner 2005, 1018	537.1
965	Denmark	Viborg	Selde Nørremark	NM A 43822-23	Hübner 2005, 1018	538.1
966	Denmark	Skanderborg	Hundshoved Mark	FHM 4029	Hübner 2005, 1106	725.1
968	Denmark	Viborg	Aagaardsholm Hovedgaard	SMS R I/798-799	Hübner 2005, 1018	539.1
969	Denmark	Skanderborg	Nortvig, Engbjerggård	FHM 4031	Hübner 2005, 1107	733.1
970	Denmark	Ringkøbing	Egebjerg	NM A 20957-61	Hübner 2005, 1187	923.1
976	Denmark	Ringkøbing	Egebjerg	NM A 20957-61	Hübner 2005, 1187	923.4
977	Denmark	Ringkøbing	Bærsholm	NM A 43769-70	Hübner 2005, 1187-9	924.1
978	Denmark	Skanderborg	Plovstrup Mark	NM A 34016-19	Hübner 2005, 1111	745.1
979	Denmark	Ringkøbing	Bærsholm	NM A 43755	Hübner 2005, 1187-9	925.1
980	Denmark	Skanderborg	Plovstrup, Kirkebjerg	HOM A 768-774	Hübner 2005, 1111	746.1
981	Denmark	Ringkøbing	Bærsholm	NM A 43764	Hübner 2005, 1187-9	926.1
982	Denmark	Ringkøbing	Bærsholm	NM A 43756	Hübner 2005, 1187-9	927.1
983	Denmark	Skanderborg	Plovstrup, Kirkebjerg	HOM A 768-774	Hübner 2005, 1111	746.2
984	Denmark	Ringkøbing	Bærsholm	NM A 43765-66	Hübner 2005, 1187-9	928.1
985	Denmark	Skanderborg	Plovstrup	NM A 34001-05	Hübner 2005, 1111-2	747.1
986	Denmark	Ringkøbing	Bærsholm	NM A 43757	Hübner 2005, 1187-9	929.1
987	Denmark	Ringkøbing	Bærsholm	NM A 43774	Hübner 2005, 1187-9	933.1
988	Denmark	Ringkøbing	Bærsholm	NM A 43767-68	Hübner 2005, 1187-9	934.1
990	Denmark	Skanderborg	Tørring Skole	NM A 34060-74	Hübner 2005, 1112	749.1
991	Denmark	Ringkøbing	Smøllerup	NM A 43937-38	Hübner 2005, 1189	935.1
992	Denmark	Skanderborg	Tørring	NM A 34029-33	Hübner 2005, 1112-3	750.1
993	Denmark	Ringkøbing	Rønbjerg	NM A 43699-700	Hübner 2005, 1191	938.1
995	Denmark	Ringkøbing	Rønbjerg	NM A 43701-02	Hübner 2005, 1191	939.1
997	Denmark	Ringkøbing	Vejlgaarde	NM A 43970-71	Hübner 2005, 1192	940.1
998	Denmark	Skanderborg	Åle	NM A 34111-16	Hübner 2005, 1113-5	755.1
999	Denmark	Ringkøbing	Mogenstrup	NM A 43838-39	Hübner 2005, 1193	943.1
1003	Denmark	Ringkøbing	Mogenstrup	NM A 43842	Hübner 2005, 1193	944.1
1005	Denmark	Ringkøbing	Trandum	NM A 43840	Hübner 2005, 1195-6	950.1
1006	Denmark	Ringkøbing	Trandum	NM A 43840	Hübner 2005, 1195-6	950.2
1007	Denmark	Ringkøbing	Trandum	NM A 43758-63	Hübner 2005, 1195-6	951.1
1008	Denmark	Skanderborg	Bjerre Mølle	NM A 30181-82	Hübner 2005, 1115	757.1
1009	Denmark	Ringkøbing	Trandum	NM A 30181-82	Hübner 2005, 1195-6	951.2
1010	Denmark	Skanderborg	Bjerregård	NM A 30039-42	Hübner 2005, 1115-7	758.1
1011	Denmark	Ringkøbing	Trandum	NM A 43758-63	Hübner 2005, 1195-6	951.3
1012	Denmark	Ringkøbing	Trandum	NM A 43843-45	Hübner 2005, 1195-6	952.1
1014	Denmark	Ringkøbing	Trandum Kirkegårde	SMS R III/169-169a	Hübner 2005, 1196	954.1
1015	Denmark	Skanderborg	Bjerregård	NM A 30043	Hübner 2005, 1115-7	759.1
1016	Denmark	Ringkøbing	Trandum	SMS R III/170-170a	Hübner 2005, 1195-6	955.1
1017	Denmark	Skanderborg	Bjerregård	NM A 30044-47	Hübner 2005, 1115-7	760.1
1018	Denmark	Skanderborg	Bjerregård	NM A 30048	Hübner 2005, 1115-7	761.1
1020	Denmark	Skanderborg	Bjerregård	NM A 30052-56	Hübner 2005, 1115-7	763.1
1022	Denmark	Vejle	Arvadgårde	NM A 26777-81	Hübner 2005, 1128-30	779.1
1024	Denmark	Vejle	Arvadgårde	NM A 26776	Hübner 2005, 1128-30	781.1
1025	Denmark	Vejle	Arvadgårde	NM A 26775	Hübner 2005, 1128-30	782.1
1026	Denmark	Vejle	Arvadgårde	NM A 26770-73	Hübner 2005, 1128-30	783.1
1028	Denmark	Vejle	Arvadgårde	NM A 26774	Hübner 2005, 1128-30	784.1
1029	Denmark	Vejle	Askærgårde	NM A 24579-85	Hübner 2005, 1131-2	785.1
1030	Denmark	Vejle	Askærgårde	NM A 24579-85	Hübner 2005, 1131-2	785.2
1031	Denmark	Vejle	Askærgårde	NM A 24579-85	Hübner 2005, 1131-2	785.3
1032	Denmark	Vejle	Askærgårde	NM A 24579-85	Hübner 2005, 1131-2	785.4
1035	Denmark	Vejle	Brandholm	NM A 22629	Hübner 2005, 1134	791.1
1036	Denmark	Vejle	Brandlund, Petersborgs Mark	NM A 19121	Hübner 2005, 1134-5	793.1
1037	Denmark	Vejle	Dørslund	NM A 26788-89	Hübner 2005, 1135-7	794.1
1038	Denmark	Vejle	Dørslund	NM A 26790-92	Hübner 2005, 1135-7	795.1
1039	Denmark	Vejle	Dørslund	NM A 26790-92	Hübner 2005, 1135-7	795.2
1040	Denmark	Vejle	Dørslund	NM A 26793-807	Hübner 2005, 1135-7	796.1
1041	Denmark	Vejle	Dørslund	NM A 26793-807	Hübner 2005, 1135-7	796.2
1042	Denmark	Vejle	Dørslund	NM A 26808-15	Hübner 2005, 1135-7	797.1
1043	Denmark	Vejle	Grarup	NM A 26786-87	Hübner 2005, 1137-40	798.1
1044	Denmark	Vejle	Grarup	NM A 26786-87	Hübner 2005, 1137-40	798.2
1045	Denmark	Vejle	Grarup	NM A 24607-20	Hübner 2005, 1137-40	799.1
1046	Denmark	Vejle	Grarup	NM A 24600-06	Hübner 2005, 1137-40	800.1
1050	Denmark	Vejle	Grarup	NM A 24621-22	Hübner 2005, 1137-40	803.2
1051	Denmark	Vejle	Grarup	NM A 26784-85	Hübner 2005, 1137-40	804.1
1053	Denmark	Vejle	Grarup	NM A 24623-34	Hübner 2005, 1137-40	805.1
1055	Denmark	Vejle	Donneruplund	VKH M 227	Hübner 2005, 1141-2	807.1
1056	Denmark	Vejle	Donneruplund	VKH M 227	Hübner 2005, 1141-2	807.2
1057	Denmark	Vejle	Aalbæk	NM A 22679-82	Hübner 2005, 1152-5	836.1
1059	Denmark	Vejle	Aalbækgårde	NM A 20479-82	Hübner 2005, 1154	837.1
1060	Denmark	Vejle	Aalbæk	NM A 18920-22	Hübner 2005, 1152-5	838.1
1061	Denmark	Vejle	Aalbæk	NM A 18920-22	Hübner 2005, 1152-5	838.2
1062	Denmark	Vejle	Hastrup- Kokborg	NM A 22659-60	Hübner 2005, 1155-7	839.1
1063	Denmark	Vejle	Hastrup- Kokborg	NM A 22655-58	Hübner 2005, 1155-7	840.1
1065	Denmark	Vejle	Hastrup- Kokborg	NM A 22653-54	Hübner 2005, 1155-7	841.1
1066	Denmark	Vejle	Hastrup- Kokborg	NM A 22661-62	Hübner 2005, 1155-7	842.1
1067	Denmark	Vejle	Hastrup- Kokborg	NM A 22663-64	Hübner 2005, 1155-7	843.1
1068	Denmark	Vejle	Hastrupgård	NM A 18896-97	Hübner 2005, 1157-8	844.1
1070	Denmark	Vejle	Thyregod	NM A 20475-78	Hübner 2005, 1158-60	849.1
1071	Denmark	Vejle	Thyregod	NM A 20573-74	Hübner 2005, 1158-60	850.1
1072	Denmark	Vejle	Thyregod By	NM A 20466	Hübner 2005, 1159	851.1
1074	Denmark	Vejle	Thyregod By	NM A 20467-69	Hübner 2005, 1159	852.1
1076	Denmark	Vejle	Thyregod	NM A 20470-71	Hübner 2005, 1158-60	853.1
1077	Denmark	Vejle	Thyregod	NM A 18918-19	Hübner 2005, 1158-60	854.1
1079	Denmark	Vejle	Thyregod	NM A 20472	Hübner 2005, 1158-60	855.2
1080	Denmark	Vejle	Thyregodlund	NM A 18911-13	Hübner 2005, 1161	856.1
1081	Denmark	Vejle	"Lillehøj", Thyregodlund	NM A 18887-93	Hübner 2005, 1161-2	857.1
1083	Denmark	Vejle	"Lillehøj", Thyregodlund	NM A 18887-93	Hübner 2005, 1161-2	857.3
1084	Denmark	Vejle	"Storehøj", Thyregodlund	NM A 18898-903	Hübner 2005, 1162	858.1
1085	Denmark	Vejle	"Storehøj", Thyregodlund	NM A 18898-903	Hübner 2005, 1162	858.2
1088	Denmark	Vejle	Thyregodlund	NM A 18904-10	Hübner 2005, 1161	859.1
1089	Denmark	Vejle	Thyregodlund	NM A 18904-10	Hübner 2005, 1161	859.2
1090	Denmark	Vejle	Thyregodlund	NM A 18904-10	Hübner 2005, 1161	859.3
1092	Denmark	Vejle	"Kateshøj", Thyregodlund	NM A 18883-86	Hübner 2005, 1163	860.1
1094	Denmark	Vejle	"Kateshøj", Thyregodlund	NM A 18883-86	Hübner 2005, 1163	860.2
1101	Netherlands	Limburg	Bosheide	AMP0035	Lanting and Van der Waals 1974	7-48
1102	Denmark	Vejle	Thyregodlund	NM A 18914-17	Hübner 2005, 1163-5	866.1
1103	Denmark	Vejle	Thyregodlund	NM A 18914-17	Hübner 2005, 1163-5	866.2
1105	Denmark	Vejle	Thyregodlund	NM A 17675-79	Hübner 2005, 1163-5	867.1
1107	Denmark	Vejle	Thyregodlund	NM A 18872-82	Hübner 2005, 1163-5	869.1
1108	Netherlands	Limburg	Bosheide	AMP0037	Lanting and Van der Waals 1974	7-50
1109	Denmark	Vejle	Thyregodlund	NM A 18872-82	Hübner 2005, 1163-5	869.2
1115	Netherlands	Limburg	Bosheide	AMP0039	Lanting and Van der Waals 1974	7-53
1125	Netherlands	Limburg	Koningslust	28568	Huls et al. 1973, 81-7	59-172
1126	Denmark	Vejle	Damgård	FHM 3698-99	Hübner 2005, 1167	881.1
1127	Denmark	Vejle	Damgård	FHM 4006	Hübner 2005, 1167	882.1
1130	Denmark	Vejle	"Gedehøje", Nørre-Tinnet	NM A 15100-09	Hübner 2005, 1167-9	884.1
1135	Denmark	Vejle	"Gedehøje", Nørre-Tinnet	NM A 15100-09	Hübner 2005, 1167-9	884.2b
1138	Netherlands	Gelderland	Kievitsdel	29697	Huls et al. 1973, 77-81	139-400
1139	Denmark	Vejle	"Store Gedehøj", Nørre-Tinnet	FHM 4000-4005	Hübner 2005, 1169	884a.1
1141	Denmark	Vejle	"Sorte Høj", Sønder Kollemorten By	VKH M 571. Nm Journ. Nr. 5615/84	Hübner 2005, 1169-70	885.1
1144	Denmark	Vejle	Vonge Søndermark	NM A 34149-51	Hübner 2005, 1170	886.1
1149	Netherlands	Gelderland	Schenkenshul	AMP0168	Bursch 1940, 19-22	125-314
1154	Netherlands	Gelderland	Uddelermeer	AMP0172	Wentink, unpublished database	127-317
1157	Netherlands	Gelderland	Vaassen	AMP0133	Lanting and Van der Waals 1971, 98-104; 111-7	113-275
1158	Netherlands	Gelderland	Hanendorp	AMP0163	Bourgeois 2013, 60-1; Holwerda and Evelein 1911, 19-22	123-308
1162	Netherlands	Gelderland	Ermelose Heide	AMP0179	Modderman 1954, 21-44	131-326
1167	Netherlands	Gelderland	Hotel Bosbeek	AMP0219	Modderman 1954, 41-4	135-389
1170	Netherlands	Noord-Brabant	Postelse Heide	31905	Beex 1957, 7-23	142-403
1171	Netherlands	Gelderland	Putten	AMP0229	Van Giffen et al. 1971, 105-23	Putten
1172	Netherlands	Utrecht	Roosterbos	AMP0231	Van Giffen 1930, 128	147-413
1173	Netherlands	Utrecht	Groot-Drakenstein	AMP0232	Van Giffen 1930, 60-3	148-414
1174	Netherlands	Utrecht	Groot-Drakenstein	AMP0233	Van Giffen 1930, 60-3	148-415
1176	Netherlands	Gelderland	Houtdorperveld	AMP0238	Bursch 1933, 45-50	150-420
1177	Netherlands	Gelderland	Houtdorperveld	AMP0240	Bursch 1933, 45-50	150-422
1180	Netherlands	Gelderland	Oostereng	AMP0246	Bursch 1933, 51-7	152-428
1187	Netherlands	Drenthe	Hijkerveld	AMP0279	Van der Veen et al. 1989, 191-234	169-468
1188	Netherlands	Drenthe	Hijkerveld	AMP0282	Van der Veen et al. 1989, 191-234	196-472
1189	Netherlands	Drenthe	Kerkhof	AMP0298	Van Giffen 1935, 117-8	171-492
1193	Netherlands	Drenthe	-	AMP0304	Jager 1985, 209-11	175-499
1194	Netherlands	Drenthe	-	AMP0305	Jager 1985, 209-11	175-500
1202	Netherlands	Drenthe	Galgenwandveen	AMP0321	Jager 1985, 225-9	186-525
1204	Netherlands	Drenthe	Schaapsdijkweg	AMP0323	Waterbolk 1957, 26-41	187-527
1205	Netherlands	Drenthe	Eexterhalte	AMP0325	Jager 1985, 243-4	188-529
1209	Netherlands	Drenthe	Fochteloo	AMP0337	Lanting 2008, 126-7	195-542
1210	Netherlands	Friesland	Langedijk	AMP0343	Van Giffen 1930, 55-7; 134-5; 142-3, Van Giffen 1929, 37-60	200-551
1211	Netherlands	Friesland	Langedijk	AMP0344	Van Giffen 1930, 55-7; 134-5; 142-3, Van Giffen 1929, 37-60	200-552
1212	Netherlands	Friesland	Langedijk	AMP0345	Van Giffen 1930, 55-7; 134-5; 142-3, Van Giffen 1929, 37-60	200-553
1214	Netherlands	Groningen	Onneres	AMP0349	Van Giffen 1930, 124-8	205-560
1219	Netherlands	Drenthe	Emmerdennen	AMP0379	Bursch 1936,8	227-603
1222	Netherlands	Groningen	De Haar	AMP0388	Bursch 1936, 53-6	228-614
1226	Netherlands	Gelderland	Hanzelijn	AMP0498	Drenth and Meurkens 2011, 220-4	888-6010
1227	Netherlands	Gelderland	Bedrijventerrein	AMP0499	Drenth and Meurkens 2011, 255	888-6006
1228	Netherlands	Gelderland	Bedrijventerrein	AMP0501	Drenth and Meurkens 2011, 255	888-6008
1238	Netherlands	Drenthe	Hijkerveld	Hijkerveld II	Lanting and Mook 1977, 84; Arnoldussen and De Vries 2014, 86-8	Hijkerveld II
1239	Netherlands	Drenthe	Hijkerveld	Hijkerveld III	Lanting and Mook 1977, 84; Arnoldussen and De Vries 2014, 86-8	Hijkerveld III
1240	Netherlands	Drenthe	Hijkerveld	Hijkerveld IV	Lanting and Mook 1977, 84; Arnoldussen and De Vries 2014, 86-8	Hijkerveld IV
1241	Netherlands	Drenthe	Hijkerveld	Hijkerveld V	Lanting and Mook 1977, 84; Arnoldussen and De Vries 2014, 86-8	Hijkerveld V
1242	Denmark	Ribe	Asbo	NM A 15939-42, C 8973-77. Journ. Nr. 490-97. Hügel Nr. 3.	Hübner 2005, 1255-6	1077.1
1243	Denmark	Ribe	Asbo	NM A 15939-42, C 8973-77. Journ. Nr. 490-97. Hügel Nr. 3.	Hübner 2005, 1255-6	1077.2
1245	Denmark	Ribe	Asbo	NM A 17168-69, B 6926-31. Journ. Nr. 460-98. Hügel Nr. 2	Hübner 2005, 1255-6	1078.1
1246	Denmark	Ribe	Asbo	NM A 17168-69, B 6926-31. Journ. Nr. 460-98. Hügel Nr. 2	Hübner 2005, 1255-6	1078.2
1247	Denmark	Ribe	Asbo	NM A 18838. Journ. Nr. 261/100.	Hübner 2005, 1255-6	1078a.1
1249	Denmark	Ribe	Kragelund	KMK 0 1495 und 0 1502. Hügel Nr.3	Hübner 2005, 1256-7	1083.1
1250	Denmark	Ribe	Skødegård	NM A 23344-45, B 8802. Hügel Nr. 3.	Hübner 2005, 1257-60	1086.1
1251	Denmark	Ribe	Skødegård	NM A 23328-38, B 8798. Hügel Nr. 1.	Hübner 2005, 1257-60	1087.1
1252	Denmark	Ribe	Skødegård	NM A 23328-38, B 8798. Hügel Nr. 1.	Hübner 2005, 1257-60	1087.2
1253	Denmark	Ribe	Skødegård	NM A 23339-44, B 8799-801, C 12914. Hügel Nr. 2.	Hübner 2005, 1257-60	1088.1
1254	Denmark	Ribe	Skødegård	NM A 23339-44, B 8799-801, C 12914. Hügel Nr. 2.	Hübner 2005, 1257-60	1088.2
1255	Denmark	Ribe	Skødegård, "Høghøj"	NM A 17140-41, B 6888-93, C 9446-50. Hügel Nr.1	Hübner 2005, 1260-1	1090.1
1257	Denmark	Ribe	Gesten	NM A 50402-03. Journ. Nr. 236/64.	Hübner 2005,1261	1091.1
1258	Denmark	Ribe	Stenagergård, Revsing	NM A 33961-65. Journ. Nr. 95/28.	Hübner 2005, 1261	1092.1
1259	Denmark	Ribe	Ny Lykkegård	NM A 45451-64. Journ. Nr. 1107/56.	Hübner 2005, 1262-3	1096.1
1261	Denmark	Ribe	Verster Thorsted	NM A 23346-47. Journ. Nr. 108/07.	Hübner 2005, 1263	1097.1
1262	Denmark	Ribe	Bramminge Hovedgård	NM A 17134-35, B 6884-85. Journ. Nr. 236/98.	Hübner 2005, 1263-4	1102.1
1265	Denmark	Ribe	Gjerndrup	NM A 35180-86, B 12616-18. Journ Nr. 51/32.	Hübner 2005, 1264-5	1109.1
1267	Denmark	Ribe	Tislund	Priv. Besitz. NM Journ. Nr. 265/37.	Hübner 2005, 1265-6	1113.2
1268	Denmark	Ribe	Tislund	Priv. Besitz. NM Journ. Nr. 265/37.	Hübner 2005, 1265-6	1113.3
1269	Denmark	Ribe	Stenagergård, Nørbølling	NM A 37935-41. Journ. Nr. 136/38.	Hübner 2005, 1267	1115.1
1270	Denmark	Ribe	Åtte	NM A 17972-77, B 7154-61. Hugel Nr. 3	Hübner 2005, 1268-70	1117.1
1271	Denmark	Ribe	Åtte	NM A 17972-77, B 7154-61. Hugel Nr. 3	Hübner 2005, 1268-70	1117.2
1272	Denmark	Ribe	Åtte	NM A 17961-64, B 7146-48. Hugel Nr. 1	Hübner 2005, 1268-70	1118.1
1274	Denmark	Ribe	Bobøl	NM A 19706, 21034-39, B 7955-71. Journ. Nr. 644/03.	Hübner 2005, 1270-3	1120.1
1275	Denmark	Ribe	Bobøl	NM A 19706, 21034-39, B 7955-71. Journ. Nr. 644/03.	Hübner 2005, 1270-3	1120.2
1276	Denmark	Ribe	Bobøl	NM A 19706, 21034-39, B 7955-71. Journ. Nr. 644/03.	Hübner 2005, 1270-3	1120.3
1277	Denmark	Ribe	Gørklintgård	NM Journ. Nr. 2697-79.	Hübner 2005, 1273-4	1122a.1
1278	Denmark	Ribe	Sandagergård, Sønder Holsted	priv. Slg. Leo Novrup.	Hübner 2005, 1274	1122b.1
1279	Denmark	Ribe	Debel	NM A 12239. Hügel Nr. 8	Hübner 2005, 1275	1125.1
1280	Denmark	Ribe	Debel	NM A 12237-39. Hügel Nr. 7.	Hübner 2005, 1275	1126.1
1281	Denmark	Ribe	Vittrup	NM A 12242-47, C 7448-49. Hügel Nr. 10.	Hübner 2005, 1276-80	1133.1
1282	Denmark	Ribe	Vittrup, Debel	NM A 12235-36. Hügel Nr. 5.	Hübner 2005, 1277	1134.1
1283	Denmark	Ribe	Vittrup	NM A 12226-27. Hügel Nr. 1.	Hübner 2005, 1276-80	1137.1
1284	Denmark	Ribe	Vittrup	NM A 26274-77, B 9474-75. Hügel Nr. 3.	Hübner 2005, 1276-80	1138.1
1285	Denmark	Ribe	Vittrup	ESM 1079. NM Jorun. Nr. 6983/89.	Hübner 2005, 1276-80	1140.1
1286	Denmark	Ribe	Vittrup	Matr. Nr. 2c. KMK 0 1595-96. Hügel Nr. 2.	Hübner 2005, 1276-80	1141.1
1287	Denmark	Ribe	Vittrup	Matr. Nr. 2c. KMK 0 1598-1601. Hügel Nr. 4.	Hübner 2005, 1276-80	1142.1
1288	Denmark	Ribe	Vittrup	Matr. Nr. 2c. KMK 0 1607-08. Hügel Nr. 8.	Hübner 2005, 1276-80	1145.1
1289	Denmark	Ribe	Drostrup	NM A 22496, A 22740. Journ. Nr. 758/05 und 116/06	Hübner 2005, 1280	1147.1
1290	Denmark	Ribe	Hundsbæk	NM A 22910. Journ. Nr. 584/00.	Hübner 2005, 1281	1148.1
1291	Denmark	Ribe	Askov Mark	NM A 24529-31. Hügel Nr. 4.	Hübner 2005, 1281-9	1150.1
1292	Denmark	Ribe	Askov Mark	NM A 24529-31. Hügel Nr. 4.	Hübner 2005, 1281-9	1150.2
1293	Denmark	Ribe	Askov Mark	NM A 24517-19. Hügel Nr. 1.	Hübner 2005, 1281-9	1151.1
1294	Denmark	Ribe	Askov Mark	NM A 24526-28. Hügel Nr. 3 (Kristensen).	Hübner 2005, 1281-9	1152.1
1295	Denmark	Ribe	Askov Mark	NM A 24520-25. Hügel Nr. 2.	Hübner 2005, 1281-9	1153.1
1296	Denmark	Ribe	Askov Mark	NM A 24520-25. Hügel Nr. 2.	Hübner 2005, 1281-9	1153.2
1297	Denmark	Ribe	Askov Mark	NM A 24532-42. Hügel Nr. 5.	Hübner 2005, 1281-9	1154.1
1298	Denmark	Ribe	Askov Mark	NM A 24532-42. Hügel Nr. 5.	Hübner 2005, 1281-9	1154.2
1299	Denmark	Ribe	Askov Mark	NM A 24544-47. Hügel Nr. 7 (Kristensen).	Hübner 2005, 1281-9	1155.1
1300	Denmark	Ribe	Askov Mark	NM A 24544-47. Hügel Nr. 7 (Kristensen).	Hübner 2005, 1281-9	1155.2
1301	Denmark	Ribe	Askov Mark	NM A 24577-78. Hügel Nr. 10.	Hübner 2005, 1281-9	1157.1
1302	Denmark	Ribe	Askov Mark	NM A 24577-78. Hügel Nr. 10.	Hübner 2005, 1281-9	1157.2
1303	Denmark	Ribe	Askov Mark	NM A 24543. Hügel Nr. 6 (Kristensen).	Hübner 2005, 1281-9	1158.1
1305	Denmark	Ribe	Askov Mark	NM A 24548-51. Hügel Nr. 8.	Hübner 2005, 1281-9	1159.2
1306	Denmark	Ribe	Haksengaard	NM A 23348-57. Journ. Nr. 593/07.	Hübner 2005, 1289	1160.1
1307	Denmark	Ribe	Haksengaard	NM A 23348-57. Journ. Nr. 593/07.	Hübner 2005, 1289	1160.2
1310	Denmark	Ribe	Villebøl	NMM A 12031-34.	Hübner 2005, 1290-1	1165.1
1311	Denmark	Ribe	Villebøl	NM A 12036-39.	Hübner 2005, 1290-1	1167.1
1313	Denmark	Ribe	Skallebæk, Varming	NM A 25095-108, B 8883-85, B 9123-24, Danefæ 32-35/08. Journ. Nr. 662/08.	Hübner 2005, 1291	1168.2
1315	Denmark	Ribe	Vestterp	NM A 28659-62. Hügel Nr. 6 (Rosenberg).	Hübner 2005, 1362-5	1373.1
1316	Denmark	Ribe	Vestterp	NM A 28659-62. Hügel Nr. 6 (Rosenberg).	Hübner 2005, 1362-5	1373.2
1317	Denmark	Ribe	Vestterp	NM A 28657-58. Hügel Nr. 5 (Rosenberg).	Hübner 2005, 1362-5	1374.1
1318	Denmark	Ribe	Vestterp	NM A 28657-58. Hügel Nr. 5 (Rosenberg).	Hübner 2005, 1362-5	1374.2
1320	Denmark	Ribe	Vestterp	NM A 28653. Hügel Nr. 3 (Rosenberg).	Hübner 2005, 1362-5	1376.1
1321	Denmark	Ribe	Vestterp	NM A 28650-52. Hügel Nr. 2 (Rosenberg).	Hübner 2005, 1362-5	1377.1
1322	Denmark	Ribe	Vestterp	NM A 28650-52. Hügel Nr. 2 (Rosenberg).	Hübner 2005, 1362-5	1377.2
1323	Denmark	Ribe	Vestterp	NM A 28649. Hügel Nr. 1 (Schultz).	Hübner 2005, 1362-5	1378.1
1324	Denmark	Ribe	Bendichsminde, Øse	Hügel B.	Hübner 2005, 1366	1380.1
1325	Denmark	Ribe	Hostrup	NM A 29202. Journ. Nr. 30/16.	Hübner 2005, 1367	1383.1
1329	Denmark	Ribe	Oved	NM A 45147-66. Journ. Nr. 136/54.	Hübner 2005, 1367	1384.3
1332	Denmark	Ribe	Store Modviggårde	NM A 48348-49. Journ. Nr. 1052/01.	Hübner 2005, 1368-70	1392.1
1333	Denmark	Ribe	Store Modviggårde	NM A 48348-49. Journ. Nr. 1052/01.	Hübner 2005, 1368-70	1392.2
1334	Denmark	Ribe	Donslund Mølle	NM A 15074-76. Hügel Nr. 40	Hübner 2005, 1370	1392a.1
1335	Denmark	Ribe	Daugård	NM A 15072-73. Hügel Nr. 38.	Hübner 2005, 1372	1398.1
1336	Denmark	Ribe	Slauggård	NM A 15057-61. Hügel Nr. 30.	Hübner 2005, 1374-81	1411.1
1337	Denmark	Ribe	Slauggård	NM A 15057-61. Hügel Nr. 30.	Hübner 2005, 1374-81	1411.2
1338	Denmark	Ribe	Slauggård	NM A 15041-43, B 6515. Hügel Nr. 13.	Hübner 2005, 1374-81	1412.1
1340	Denmark	Ribe	Slauggård	NM A 15051-52. Hügel Nr. 20.	Hübner 2005, 1374-81	1413.1
1342	Denmark	Ribe	Slauggård	NM A 15050. Hügel Nr. 19.	Hübner 2005, 1374-81	1414.1
1343	Denmark	Ribe	Slauggård	NM A 15053-54. Hügel Nr. 21.	Hübner 2005, 1374-81	1415.1
1344	Denmark	Ribe	Slauggård	NM A 15062-64. Hügel Nr. 31.	Hübner 2005, 1374-81	1416.1
1345	Denmark	Ribe	Slauggård	NM A 15065-68. Hügel Nr. 32.	Hübner 2005, 1374-81	1417.1
1349	Denmark	Ribe	Slauggård	NM A 15069-71. Hügel Nr. 33.	Hübner 2005, 1374-81	1418.1
1350	Denmark	Ribe	Slauggård	NM A 15049. Hügel Nr. 18.	Hübner 2005, 1374-81	1419.1
1352	Denmark	Ribe	Slauggård	NM A 15045-46. Hügel Nr. 15.	Hübner 2005, 1374-81	1420.1
1355	Denmark	Ribe	Slauggård	NM A 15027-38, B 6513-14. A 15035-38 als Leihgabe im Grindsted Museum. Hügel Nr. 9.	Hübner 2005, 1374-81	1428.2
1356	Denmark	Ribe	Slauggård	NM A 15027-38, B 6513-14. A 15035-38 als Leihgabe im Grindsted Museum. Hügel Nr. 9.	Hübner 2005, 1374-81	1428.3
1357	Denmark	Ribe	Slauggård	NM A 15027-38, B 6513-14. A 15035-38 als Leihgabe im Grindsted Museum. Hügel Nr. 9.	Hübner 2005, 1374-81	1428.4
1359	Denmark	Ribe	Slauggård	NM A 15027-38, B 6513-14. A 15035-38 als Leihgabe im Grindsted Museum. Hügel Nr. 9.	Hübner 2005, 1374-81	1428.6
1360	Denmark	Ribe	Slauggård	NM A 17126-29, B 6932-41, C 9336-37. Journ. Nr. 483/98.	Hübner 2005, 1374-81	1429.1
1361	Denmark	Ribe	Slauggård	NM A 17126-29, B 6932-41, C 9336-37. Journ. Nr. 483/98.	Hübner 2005, 1374-81	1429.2
1362	Denmark	Ribe	Vorbasse	NM A 15023. Hügel Nr. 34.	Hübner 2005, 1381-2	1430.1
1363	Denmark	Ribe	Vorbasse	NM A 15077-80, B 6496. Hügel Nr. 1.	Hübner 2005, 1381-2	1431.1
1366	Denmark	Ribe	Blåbjerg Plantage	Blåbjerg Museum/ VAM.	Hübner 2005, 1383-5	1443.1
1367	Denmark	Ribe	Blåbjerg Plantage	Blåbjerg Museum/ VAM.	Hübner 2005, 1383-5	1443.2
1368	Denmark	Ribe	Blåbjerg Plantage	Blåbjerg Museum/ VAM.	Hübner 2005, 1383-5	1443.3
1369	Denmark	Ribe	Blåbjerg Plantage	Blåbjerg Museum/ VAM.	Hübner 2005, 1383-5	1443.4
1370	Denmark	Ribe	Vestervang, Vesterbyvej 30	VAM 1008 C. NM Journ. Nr. 6688/87.	Hübner 2005, 1386	1444.1
1371	Denmark	Ribe	Vestervang, Vesterbyvej 30	VAM 1008 C. NM Journ. Nr. 6688/87.	Hübner 2005, 1386	1444.2
1373	Denmark	Ribe	Nybro, Jannerup	ESM 1036. Funde im VAM. NM Journ. Nr. 6528/86.	Hübner 2005, 1386-7	1445.1
1374	Denmark	Ribe	Meils	ASR 3249-50. Hügel Nr. 9.	Hübner 2005, 1388-9	1459.1
1376	Denmark	Ribe	Højgård	VAM 1048.	Hübner 2005, 1389-91	1463.2
1377	Denmark	Ribe	Højgård	VAM 1048.	Hübner 2005, 1389-91	1463.3
1378	Denmark	Ribe	Hulvig, Gammelgård	ØLM Journ. Nr. 775/74. Inv. Nr. 3980-82. NM Fundber. Nr. 4208 bzw. Journ. Nr. 775/74.	Hübner 2005, 1392-3	1468.1
1379	Denmark	Ribe	Vallundgård	ØLM Journ. Nr. 4005-06. Inv. Nr. 3460. NM Fundber. Nr. 4293 bzw. Journ. Nr. 1059/75.	Hübner 2005, 1396	1491.1
1380	Denmark	Ribe	Vallundgård	ØLM Journ. Nr. 4005-06. Inv. Nr. 3460. NM Fundber. Nr. 4293 bzw. Journ. Nr. 1059/75.	Hübner 2005, 1396	1491.2
1381	Denmark	Ringkøbing	Djeld, Møgelvang	NM A 49522-50. Journ. Nr. 698/64.	Hübner 2005, 1192	941.1
1383	Denmark	Ringkøbing	Djeld, Møgelvang	NM A 49522-50. Journ. Nr. 698/64.	Hübner 2005, 1192	941.3
1384	Denmark	Ringkøbing	"Tohøje", Herrup	HOL 28/69.	Hübner 2005, 1192-3	942.1
1385	Denmark	Ringkøbing	Sevel Kalkværk	NM A 47443-73, B 15185-90. Journ. Nr. 670/59.	Hübner 2005, 1194	946.1
1387	Denmark	Ringkøbing	Linde	NM A 19556-59. Hügel Nr. 3.	Hübner 2005, 1223-5	1008.1
1388	Denmark	Ringkøbing	Linde	NM A 19556-59. Hügel Nr. 3.	Hübner 2005, 1223-5	1008.2
1390	Denmark	Ringkøbing	Linde	NM A 19554-55, B 7821-23. Hügel Nr. 2.	Hübner 2005, 1223-5	1011.1
1391	Denmark	Ringkøbing	Borbjerg	NM A 30716-20. Hügel Nr. 1.	Hübner 2005, 1225-8	1016.1
1392	Denmark	Ringkøbing	Borbjerg	NM A 30716-20. Hügel Nr. 1.	Hübner 2005, 1225-8	1016.2
1395	Denmark	Ringkøbing	Borbjerg	NM A 30738-42. Hügel Nr. 11.	Hübner 2005, 1225-8	1017.2
1396	Netherlands	Drenthe	Hijkerveld	Hijkerveld VI	Lanting and Mook 1977, 84; Arnoldussen and De Vries 2014, 86-8	Hijkerveld VI
1397	Netherlands	Drenthe	Hijkerveld	Hijkerveld VII	Lanting and Mook 1977, 84; Arnoldussen and De Vries 2014, 86-8	Hijkerveld VII
1398	Netherlands	Drenthe	Hijkerveld	Hijkerveld VIII	Lanting and Mook 1977, 84; Arnoldussen and De Vries 2014, 86-8	Hijkerveld VIII
1399	Netherlands	Drenthe	Angelsloo	Grave I	Arnoldussen and Scheele 2012	Grave I
1401	Netherlands	Drenthe	Angelsloo	Grave C	Arnoldussen and Scheele 2012	Grave C
1403	Netherlands	Drenthe	Angelsloo	Grave G	Arnoldussen and Scheele 2012	Grave G
1404	Netherlands	Drenthe	Angelsloo	Grave M	Arnoldussen and Scheele 2012	Grave M
1408	Netherlands	Gelderland	Gelre de Woerd	AMP0538	Halverstad 2012; Drenth 2012	888-5016
1412	Netherlands	Drenthe	Sportveld	AMP0560	Reinders et al. 2012, 161-4	888-6045
1416	Netherlands	Drenthe	Jodenbergje	AMP0466	Lanting 2007/2008, 214-6	777-4406
1417	Netherlands	Drenthe	Holtingerzand	AMP0543	Van Giffen 1951, 105-8	777-4531
1427	Netherlands	Gelderland	Warnsborn	AMP0546	Glazema 1951, 96	777-4534
1429	Denmark	Schleswig-Holstein	Glüsing, Glüsingerberge	K.M. Archiv 1972. Grabhügel Nr. 2	Hübner 2005, 1441	1552.1
1431	Denmark	Schleswig-Holstein	Glüsing, Glüsingerberge	K.M. Archiv 1972. Grabhügel Nr. 2	Hübner 2005, 1441	1552.3
1435	Denmark	Schleswig-Holstein	Hopen	K.M. Archiv 3/1889-1936. K.S. 13902	Hübner 2005, 1442	1556.1
1436	Denmark	Schleswig-Holstein	Hopen	K.M. Archiv 1891 (Linden). K.S. 13903	Hübner 2005, 1442	1557.1
1443	Denmark	Schleswig-Holstein	Pahlkrug	K.M. Archiv 1891. K.S. 13763.	Hübner 2005, 1443-4	1563.1
1459	Denmark	Schleswig-Holstein	Engelsburg	K.S. 10420. Hügel Nr. 1.	Hübner 2005, 1445	1579.1
1461	Denmark	Schleswig-Holstein	Engelsburg	K.S. 10421. Hügel Nr. 8.	Hübner 2005, 1445	1581.1
1464	Denmark	Schleswig-Holstein	Bosau	Universität Kiel	Hübner 2005, 1446	1583.2
1470	Denmark	Schleswig-Holstein	Quickborn	K.M. Archiv 11/1950. K.S. 21670.	Hübner 2005, 1448-9	1589.1
1473	Denmark	Schleswig-Holstein	Grossharrie	LA 20 (1977/13). Fundstelle 2.	Hübner 2005, 1449	1591.1
1474	Denmark	Schleswig-Holstein	Rastorf	LA 1(1971) K.M. Archiv 15/1971. K.S.A 1475. B 131/1-4.	Hübner 2005, 1450-1	1592.1
1477	Denmark	Schleswig-Holstein	Rastorf	LA 1(1971) K.M. Archiv 15/1971. K.S.A 1475. B 131/1-4.	Hübner 2005, 1450-1	1592.4
1479	Denmark	Schleswig-Holstein	Aasbüttel	Arla 109. K. S. 6741. Hügel B.	Hübner 2005, 1451-3	1594.1
1482	Denmark	Schleswig-Holstein	Aasbüttel	Arla 110. K.S. 6777. Hügel G.	Hübner 2005, 1451-3	1597.1
1487	Denmark	Schleswig-Holstein	Aasbüttel	K.S. 7369	Hübner 2005, 1451-3	1602.1
1488	Denmark	Schleswig-Holstein	Aasbüttel	K.S. 7370	Hübner 2005, 1451-3	1603.1
1489	Denmark	Schleswig-Holstein	Bendorf-Bondenschiften	Arla 2. K.M. Archiv 336/1888. Slg. Lehrer Schülter. K.S. 6919.	Hübner 2005, 1453-4	1604.1
1491	Denmark	Schleswig-Holstein	Bendorf-Bondenschiften	Arla 3. K.M. Archiv 36/1888. Slg. Lehrer Schülter. K.S. 6920.	Hübner 2005, 1453-4	1605.1
1497	Denmark	Schleswig-Holstein	Bendorf-Bondenschiften	K.M. Archiv 336/1888. K.S. 6923.	Hübner 2005, 1453-4	1608.1
1499	Denmark	Schleswig-Holstein	Bendorf-Bondenschiften	K.M. Archiv 336/1888. K.S. 6930.	Hübner 2005, 1453-4	1609.1
1502	Denmark	Schleswig-Holstein	Bokhorst	MVH 1848-50. K.M. Archiv 113/1892.	Hübner 2005, 1454	1612.1
1506	Denmark	Schleswig-Holstein	Fockbek	K.S. 18315. Hügel 1.	Hübner 2005, 1454-6	1615.1
1507	Denmark	Schleswig-Holstein	Fockbek	K.S. 18316. Hügel 2.	Hübner 2005, 1454-6	1616.1
1508	Denmark	Schleswig-Holstein	Fockbek	K.S. 18317. Hügel 3.	Hübner 2005, 1454-6	1617.1
1509	Denmark	Schleswig-Holstein	Fockbek	K.S. 20027. Hügel 4.	Hübner 2005, 1454-6	1618.1
1511	Denmark	Schleswig-Holstein	Götheby-Holm	LA 11 (1967).	Hübner 2005, 1456-9	1619.2
1513	Denmark	Schleswig-Holstein	Götheby-Holm	LA 12 (1967).	Hübner 2005, 1456-9	1620.2
1515	Denmark	Schleswig-Holstein	Götheby-Holm	LA 12 (1967).	Hübner 2005, 1456-9	1620.4
1516	Denmark	Schleswig-Holstein	Grevenkrug	LA 3 (1975).	Hübner 2005, 1459-62	1621.1
1517	Denmark	Schleswig-Holstein	Grevenkrug	LA 3 (1975).	Hübner 2005, 1459-62	1621.2
1519	Denmark	Schleswig-Holstein	Grevenkrug	LA 5 (1975).	Hübner 2005, 1459-62	1622.1
1524	Denmark	Schleswig-Holstein	Grossflintbek	LA 44 (1981).	Hübner 2005, 1464-5	1624.1
1527	Denmark	Schleswig-Holstein	Grossflintbek	LA 107 (1981).	Hübner 2005, 1464-5	1625.1
1530	Denmark	Schleswig-Holstein	Grossflintbek	LA 107 (1981).	Hübner 2005, 1464-5	1625.4
1531	Denmark	Schleswig-Holstein	Grünenthal	Arla 38. K.M. Archiv 20 A und B/1884. K.S. 5952.	Hübner 2005, 1465-6	1626.1
1532	Denmark	Schleswig-Holstein	Grünenthal	Arla 54. K.M. Archiv 336/1888. K.S. 6916.	Hübner 2005, 1465-6	1627.1
1534	Denmark	Schleswig-Holstein	Grünenthal	Arla 55. K.M. Archiv 336/1888. K.S. 6917.	Hübner 2005, 1465-6	1629.1
1537	Denmark	Schleswig-Holstein	Kleinflintbek	LA 22 (1987).	Hübner 2005, 1466-8	1631a.1
1538	Denmark	Schleswig-Holstein	Kleinflintbek	LA 22 (1987).	Hübner 2005, 1466-8	1631a.2
1539	Denmark	Schleswig-Holstein	Kleinflintbek	LA 22 (1987).	Hübner 2005, 1466-8	1631a.3
1552	Denmark	Schleswig-Holstein	Lütjenbornholt	Arla 54. K.M. Archiv 1888 (unter Bendorf). Slg. Lehrer Schülter. K.S. 6924.	Hübner 2005, 1468-9	1639.1
1553	Denmark	Schleswig-Holstein	Lütjenbornholt	K.M. Archiv 336/1888 (unter Bendorf). Slg. Lehrer Schlüter. K.S. 6925.	Hübner 2005, 1468-9	1640.1
1555	Denmark	Schleswig-Holstein	Oersdorf	K.M. Archiv 336/1888. Slg. Lehrer Schlüter. K.S. 6911.	Hübner 2005, 1469	1642.1
1556	Denmark	Schleswig-Holstein	Oersdorf	K.M. Archiv 336/1888. Slg. Lehrer Schlüter. K.S. 6911.	Hübner 2005, 1469	1642.2
1557	Denmark	Schleswig-Holstein	Oersdorf	K.M. Archiv 336/1888 Slg. Lehrer Schülter. K.S. 6912.	Hübner 2005, 1469	1643.1
1558	Denmark	Schleswig-Holstein	Seefeld	K.M. Archiv 340 M/1889. K.s. 7062.	Hübner 2005, 1469-70	1644.1
1560	Denmark	Schleswig-Holstein	Quistenhof	Slg. Lehrer Schülter. K.S. 6926.	Hübner 2005, 1470	1645.1
1561	Denmark	Schleswig-Holstein	Warringholz	K.M. Archiv 335 u/1888. Arla 16. K.S. 6974. Hügel Nr. 3.	Hübner 2005, 1470	1646.1
1562	Denmark	Schleswig-Holstein	Wilhelmstal	K.M. Archiv 1973. K.S.	Hübner 2005, 1470-1	1647.1
1564	Denmark	Schleswig-Holstein	Flensburg	K.M. Archiv 1939/52. K.S. 23274-75. Grabhügel 2.	Hübner 2005, 1471-3	1649.1
1567	Denmark	Schleswig-Holstein	Gross-Dannewerk	K.M. Archiv 18/1949. Arla 72. Grabhügel 2.	Hübner 2005, 1474	1651.1
1569	Denmark	Schleswig-Holstein	Loitmarkfeld	Schleswig LA 72 (1979/33). K.S. 2328.	Hübner 2005, 1475	1653.1
1573	Denmark	Schleswig-Holstein	Alt-Erfrade	LA 40 (1965/1966 und 1982).	Hübner 2005, 1475-6	1657.1
1577	Denmark	Schleswig-Holstein	Fahrenkrug	K.M. Archiv 3/1891 (A. Lüthje). K.S. 7391.	Hübner 2005, 1476	1660.1
1578	Denmark	Schleswig-Holstein	Fahrenkrug	K.M. Archiv 3/1891 (A. Lüthje). K.S. 7391.	Hübner 2005, 1476	1660.2
1581	Denmark	Schleswig-Holstein	Nützen	Arla 13. LA 13 (1968). K.M. Archiv 1968. K.S. A 1470/1-3, B 121.	Hübner 2005, 1476-8	1663.1
1586	Denmark	Schleswig-Holstein	Wahlstedt, Segeberger Staatforst	K.M. Archiv 10/1938-42. K.S. o. Nr.	Hübner 2005, 1479-80	1666.1
1590	Denmark	Schleswig-Holstein	Wittenborn	LA 11 (1958). K.M. Archiv 1958. A 571, B 33, D 45.	Hübner 2005, 1480-2	1669.1
1599	Denmark	Schleswig-Holstein	Lockstedter Lager, Hohenlockstedt	K.M. Archiv 110/1897. Mus. Itzehoe 10218-19.	Hübner 2005, 1483-4	1676.1
1603	Denmark	Schleswig-Holstein	Peissen	k.M. Archiv 5/1938. K.S. 18011.	Hübner 2005, 1484-5	1678.1
1604	Denmark	Schleswig-Holstein	"Hinkenberg", Bargteheide	LA 11. K.M. Archiv 1903/194 (C. Rothmann). K.S. 11408, 11430-31.	Hübner 2005, 1485-6	1680.1
1607	Denmark	Schleswig-Holstein	Rethwischdorf	K.M. Archiv 11/o. J.K.S. 16480.	Hübner 2005, 1486-7	1681.3
1611	Denmark	Schleswig-Holstein	Rethwischdorf	K.M. Archiv 11/o. J.K.S. 16480.	Hübner 2005, 1486-7	1681.6
1612	Denmark	Schleswig-Holstein	Stemwarde	K.M. Archiv 13/1972. Grabhügel A.	Hübner 2005, 1487	1682.1
1613	Denmark	Schleswig-Holstein	Stemwarde	K.M. Archiv 13/1972. Grabhügel B.	Hübner 2005, 1487	1683.1
1614	Denmark	Schleswig-Holstein	Stemwarde	K.M. Archiv 13/1972. Grabhügel E.	Hübner 2005, 1487	1684.1
1615	Denmark	Schleswig-Holstein	Tremsbüttel	K.M. Archiv 5/1956. K.S. 22959.	Hübner 2005, 1487-8	1685.1
1620	Germany	Hessen	Altenbauna	HLM Kassel; 5114a-e.	Wiermann 2004, 169-72	12.2
1644	Germany	Hessen	Bergheim	Mus. Bad Wildungen; Be 6b/74.	Wiermann 2004, 185	98.1
1655	Germany	Hessen	Butzbach	HLM Darmstadt; A. 1959: 221.	Wiermann 2004, 195-6	159.1
1672	Germany	Hessen	Eberstadt	HLM Darmstadt	Wiermann 2004, 203-4	203.1
1693	Germany	Hessen	Groβenhausen	Mus. Gelnhausen	Wiermann 2004, 231	363.1
1700	Germany	Hessen	Heddesheim	Privat	Wiermann 2004, 243	435.1
1712	Germany	Hessen	Horbach	HM Kasseel; 4063a-f	Wiermann 2004, 252-3	485.1
1713	Germany	Hessen	Hummertroth	z. Zt. LfD Darmstadt; 85/26; Anthropologisches Institut der Universität Gieβen	Wiermann 2004, 253-4	492.1
1736	Germany	Hessen	Ladenburg	Privat	Wiermann 2004, 263-4	547.1
1748	Germany	Hessen	Maberzell	Vonderau Mus. Fulda; I.H.I.V. 1.2	Wiermann 2004, 272-4	611.1
1757	Germany	Hessen	Neuenberg	Vonderau Mus. Fulda; I.E.III. 1-3	Wiermann 2004, 282	668.1
1786	Germany	Hessen	Sandhofen	AS Reiss Museum Mannheim	Wiermann 2004, 311-2	858.1
1801	Denmark	Ringkøbing	Saustrup	HOL 29/68. Inv. Nr. II-1-II-4. NM 1274/68.	Hübner 2005, 1228	1020.1
1802	Denmark	Ringkøbing	Fausing	NM A 22266-86, B 8121-24. Hügel Nr. 5.	Hübner 2005, 1229-32	1021.1
1803	Denmark	Ringkøbing	Fausing	NM A 22266-86, B 8121-24. Hügel Nr. 5.	Hübner 2005, 1229-32	1021.2
1805	Denmark	Ringkøbing	Fausing	NM A 22263-65, C 12513. Hügel Nr. 4.	Hübner 2005, 1229-32	1022.1
1807	Denmark	Ringkøbing	Fausing	NM A 22256-59. Hügel Nr. 1.	Hübner 2005, 1229-32	1023.1
1808	Denmark	Ringkøbing	Fausing	NM A 22256-59. Hügel Nr. 1.	Hübner 2005, 1229-32	1023.2
1810	Denmark	Ringkøbing	Råbjerg Hede	NM A 40533-43. Hügel Nr. 1.	Hübner 2005, 1232-5	1026.1
1811	Denmark	Ringkøbing	Råbjerg Hede	NM A 40533-43. Hügel Nr. 1.	Hübner 2005, 1232-5	1026.2
1812	Denmark	Ringkøbing	Veirum	NM A 19493-96, B 7512-18. Journ. Nr. 375/01.	Hübner 2005, 1236-7	1034.1
1814	Denmark	Ringkøbing	Kronhede	NM A 38692-95 (deponiert im LEM). Hügel Nr. 7.	Hübner 2005, 1241-2	1055.1
1815	Denmark	Ringkøbing	Kronhede	NM A 38692-95 (deponiert im LEM). Hügel Nr. 7.	Hübner 2005, 1241-2	1055.2
1817	Denmark	Ringkøbing	Rom Overby	NM A 30795-810, C 17865-76. Journ. Nr. 476/19.	Hübner 2005, 1242-4	1060.1
1819	Denmark	Ringkøbing	Rom Overby	NM A 30795-810, C 17865-76. Journ. Nr. 476/19.	Hübner 2005, 1242-4	1060.3
1820	Denmark	Ringkøbing	Rom Overby	NM A 30795-810, C 17865-76. Journ. Nr. 476/19.	Hübner 2005, 1242-4	1060.4
1821	Denmark	Ringkøbing	Rom Overby	NM A 30795-810, C 17865-76. Journ. Nr. 476/19.	Hübner 2005, 1242-4	1060.5
1822	Denmark	Ringkøbing	Rom Overby	NM A 30795-810, C 17865-76. Journ. Nr. 476/19.	Hübner 2005, 1242-4	1060.6
1823	Denmark	Ringkøbing	Rom Overby	NM A 30795-810, C 17865-76. Journ. Nr. 476/19.	Hübner 2005, 1242-4	1060.7
1824	Denmark	Ringkøbing	Idom	NM A 21141-44. Hügel Nr. 4.	Hübner 2005, 1244-9	1061.1
1825	Denmark	Ringkøbing	Idom	NM A 21141-44. Hügel Nr. 4.	Hübner 2005, 1244-9	1061.2
1827	Denmark	Ringkøbing	Idom	NM A 21121-22. Hügel Nr. 7.	Hübner 2005, 1244-9	1064.1
1828	Denmark	Ringkøbing	Idom	NM A 21121-22. Hügel Nr. 7.	Hübner 2005, 1244-9	1064.2
1830	Denmark	Ålborg	"Troldhøje", Lundgård	SYM 714x43. Inv. Nr. N 1051-1059.	Hübner 2005, 870	69.1
1831	Denmark	Ålborg	Lundgård	SYM 714x117. Inv. Nr. N 1335.	Hübner 2005, 871-3	74.1
1832	Denmark	Ålborg	Lundgård	SYM 714x117. Inv. Nr. N 1335.	Hübner 2005, 871-3	74.2
1833	Denmark	Ålborg	Lundgård	SYM 714x143. Inv. Nr. N 1421. NM Journ. Nr. 414/56.	Hübner 2005, 871-3	77.1
1834	Denmark	Ålborg	Stenstrup	SYM 714x173. Inv. Nr. N 1462. NM Journ. Nr. 624/59.	Hübner 2005, 873-5	82.1
1836	Denmark	Ålborg	Store-Arden	SYM 714x126 und 264. Inv. Nr. N 1348-1598.	Hübner 2005, 876	93.1
1837	Denmark	Ålborg	Store-Arden	SYM 714x126 und 264. Inv. Nr. N 1348-1598.	Hübner 2005, 876	93.2
1838	Denmark	Ålborg	Fragdrup	SYM 714x54. Inv. Nr. N 1096.	Hübner 2005, 876-7	96.1
1840	Denmark	Ålborg	Hvarre	SYM 714x86. Inv. Nr. N 1254.	Hübner 2005, 877-80	102.1
1842	Denmark	Ålborg	"Hesthøje", Merritsholt	NM A 36459-61. Journ. Nr. 1/33. (Hügel Nr. 2.).	Hübner 2005,	111a.1
1844	Denmark	Ålborg	"Hesthøje", Merritsholt	NM A 36459-61. Journ. Nr. 1/33. (Hügel Nr. 2.).	Hübner 2005,	111a.3
1845	Denmark	Ålborg	Padkær	SYM 714x37. Inv. Nr. N 1022-27.	Hübner 2005, 893	129a.1
1846	Denmark	Ringkøbing	Harreskov	HEM 2517. NM Journ. Nr. 6428/86.	Hübner 2005, 1198-9	961.1
1847	Denmark	Ringkøbing	Harreskov	HEM 2517. NM Journ. Nr. 6428/86.	Hübner 2005, 1198-9	961.2
1848	Denmark	Ringkøbing	Harreskov	HEM 2517. NM Journ. Nr. 6428/86.	Hübner 2005, 1198-9	961.3
1850	Denmark	Ringkøbing	Lustrup Huse	NM A 12446-51. Hügel Nr. 16. HEM 1732. NM 2120/77.	Hübner 2005, 1203-5	973.2
1851	Denmark	Ringkøbing	Pilgård, Skarrild Overby	HEM 1918. NM 2434/78.	Hübner 2005, 1206-9	977.1
1852	Denmark	Ringkøbing	Pilgård, Skarrild Overby	NM A 12428-32, B 5816-18. Hügel Nr. 11.	Hübner 2005, 1206-9	979.1
1853	Denmark	Ringkøbing	Pilgård, Skarrild Overby	NM A 12428-32, B 5816-18. Hügel Nr. 11.	Hübner 2005, 1206-9	979.2
1854	Denmark	Ringkøbing	Pilgård, Lustrup, Skarrild Overby	NM A 12436-45, B 5829-31. Hügel Nr. 15. HEM 1919. NM 2424/78.	Hübner 2005, 1209-11	981.1
1855	Denmark	Ringkøbing	Pilgård, Lustrup, Skarrild Overby	NM A 12436-45, B 5829-31. Hügel Nr. 15. HEM 1919. NM 2424/78.	Hübner 2005, 1209-11	981.2
1857	Denmark	Ringkøbing	Pilgård, Lustrup, Skarrild Overby	NM A 12436-45, B 5829-31. Hügel Nr. 15. HEM 1919. NM 2424/78.	Hübner 2005, 1209-11	981.4
1859	Denmark	Ringkøbing	Skarrild Mose, Skarrild Overby	HEM 1510. NM 816/73.	Hübner 2005, 1211-5	983.1
1861	Denmark	Ringkøbing	Skarrild Mose, Skarrild Overby	HEM 1523. NM Journ. Nr 1207/75.	Hübner 2005, 1211-5	990.1
1862	Netherlands	Flevoland	Schokland-P14	AMP0549	Ten Anscher 2012	888-5017
1867	Germany	Mittleres Saalegebiet	Bedra	5-4	Matthias 1982, 14-9	-
1868	Germany	Mittleres Saalegebiet	Bedra	5-4	Matthias 1982, 14-9	-
1870	Germany	Mittleres Saalegebiet	Bedra	5-5	Matthias 1982, 14-9	-
1874	Germany	Mittleres Saalegebiet	Bedra	5.10	Matthias 1982, 14-9	-
1875	Germany	Mittleres Saalegebiet	Bedra	5.10	Matthias 1982, 14-9	-
1878	Germany	Mittleres Saalegebiet	Benndorf	7-1	Matthias 1982, 19-20	-
1883	Germany	Mittleres Saalegebiet	Braunsdorf	11-1	Matthias 1982, 21-33	-
1888	Germany	Mittleres Saalegebiet	Braunsdorf	11-5	Matthias 1982, 21-33	-
1889	Germany	Mittleres Saalegebiet	Braunsdorf	11-6	Matthias 1982, 21-33	-
1890	Germany	Mittleres Saalegebiet	Braunsdorf	11-7	Matthias 1982, 21-33	-
1893	Germany	Mittleres Saalegebiet	Braunsdorf	11-10	Matthias 1982, 21-33	-
1895	Germany	Mittleres Saalegebiet	Braunsdorf	11-12	Matthias 1982, 21-33	-
1904	Germany	Mittleres Saalegebiet	Braunsdorf	11-22	Matthias 1982, 21-33	-
1908	Germany	Mittleres Saalegebiet	Braunsdorf	11-21	Matthias 1982, 21-33	-
1910	Germany	Mittleres Saalegebiet	Braunsdorf	11-27	Matthias 1982, 21-33	-
1934	Germany	Mittleres Saalegebiet	Südwestrande des Ortes	18-1	Matthias 1982, 33	-
1936	Germany	Mittleres Saalegebiet	Nordwestrande des Ortes	19-1	Matthias 1982, 33	-
1937	Germany	Mittleres Saalegebiet	Bündorf	22-1	Matthias 1982, 34	-
1941	Germany	Mittleres Saalegebiet	Dalena	25-1	Matthias 1982,35	-
1942	Germany	Mittleres Saalegebiet	Daspig	26-1	Matthias 1982, 35-7	-
1944	Germany	Mittleres Saalegebiet	Acker Gneist	28-1	Matthias 1982, 38	-
1951	Germany	Mittleres Saalegebiet	Kuhberg	32-1	Matthias 1982, 39	-
1952	Germany	Mittleres Saalegebiet	westnordwestlich des Ortes	33-1	Matthias 1982, 40	-
1955	Germany	Mittleres Saalegebiet	Geusa	36-1	Matthias 1982, 42	-
1962	Germany	Mittleres Saalegebiet	Göhlitzsch	41-1	Matthias 182, 45-7	-
1964	Germany	Mittleres Saalegebiet	Gorsleben	43-1	Matthias 1982, 47-8	-
1965	Germany	Mittleres Saalegebiet	Acker Nette	44-1	Matthias 1982, 48	-
1967	Germany	Mittleres Saalegebiet	Buschfeld	46-1	Matthias 1982, 48	-
1969	Germany	Mittleres Saalegebiet	nördlich des Ortes	47-2	Matthias 1982, 48-50	-
1971	Germany	Mittleres Saalegebiet	Mittelstrasse 18	49-1	Matthias 1982, 51	-
1972	Germany	Mittleres Saalegebiet	Karl-Marx-Strasse 16	50-1	Matthias 1982, 51	-
1994	Germany	Mittleres Saalegebiet	Langer Berg	63	Matthias 1982, 62-6	63-1
1997	Germany	Mittleres Saalegebiet	Langer Berg	65	Matthias 1982, 62-6	65-1
1998	Germany	Mittleres Saalegebiet	Langer Berg	66	Matthias 1982, 62-6	66-1
1999	Germany	Mittleres Saalegebiet	Bischofweise	67	Matthias 1982, 66-70	67-1
2000	Germany	Mittleres Saalegebiet	Bischofweise	67	Matthias 1982, 66-70	67-2
2002	Germany	Mittleres Saalegebiet	Tonberg	68	Matthias 1982, 70-3	68-1
2003	Germany	Mittleres Saalegebiet	Tonberg	69	Matthias 1982, 70-3	69-1
2005	Germany	Mittleres Saalegebiet	Schwarzer Berg	70	Matthias 182, 73-8	70-2
2007	Germany	Mittleres Saalegebiet	Schwarzer Berg	71	Matthias 182, 73-8	71-1
2008	Germany	Mittleres Saalegebiet	Schwarzer Berg	71	Matthias 182, 73-8	71-2
2009	Germany	Mittleres Saalegebiet	Schwarzer Berg	71	Matthias 182, 73-8	71-3
2012	Germany	Mittleres Saalegebiet	Himmelsleiter	72	Matthias 1982, 78-9	72-2
2013	Germany	Mittleres Saalegebiet	Kolkturmberg	73	Matthias 1982, 79-80	73
2014	Germany	Mittleres Saalegebiet	Dessauer Strasse	74-1	Matthias 1982, 81	-
2016	Germany	Mittleres Saalegebiet	Grosse Brandberge	76	Matthias 1982, 82-4	-
2018	Germany	Mittleres Saalegebiet	Westrande der kleine Brandberge	78-1	Matthias 1982, 84-5	-
2030	Germany	Mittleres Saalegebiet	nordwestlich des gutes	83-1	Matthias 1982, 88	-
2035	Germany	Mittleres Saalegebiet	Kiesgrube Gruss	86-2	Matthias 1982, 90	-
2036	Germany	Mittleres Saalegebiet	Kiesgrube Gruss	86-3	Matthias 1982, 90	-
2038	Germany	Mittleres Saalegebiet	Kaliwerke	88-1	Matthias 1982, 92	87-1
2039	Germany	Mittleres Saalegebiet	Pfeifberg	89-1	Matthias 1982, 93	-
2041	Germany	Mittleres Saalegebiet	südlichen Teil des Kreuschberg	90-1	Matthias 1982, 93	-
2042	Germany	Mittleres Saalegebiet	Alten Berg	91-1	Matthias 1982, 93-4	-
2043	Germany	Mittleres Saalegebiet	Bussenstrasse 10	92-1	Matthias 1982, 94	-
2044	Germany	Mittleres Saalegebiet	Garten Bunsenstrasse 36	93-1	Matthias 1982, 94	-
2054	Germany	Mittleres Saalegebiet	Wege nach Knappendorf	99-1	Matthias 1982, 98	-
2055	Germany	Mittleres Saalegebiet	Wege nach Knappendorf	99-2	Matthias 1982, 98	-
2058	Germany	Mittleres Saalegebiet	Neue Siedlung am Gut	102-2	Matthias 1982, 100	-
2059	Germany	Mittleres Saalegebiet	Neue Siedlung am Gut	102-2	Matthias 1982, 100	-
2061	Germany	Mittleres Saalegebiet	Ostausgang des Ortes	103-2	Matthias 1982, 101	-
2062	Germany	Mittleres Saalegebiet	Werk Wintershall	107-1	Matthias 1982, 101	-
2064	Germany	Mittleres Saalegebiet	Werk Wintershall	107-3	Matthias 1982, 101	-
2066	Germany	Mittleres Saalegebiet	Spitzberg	109	Matthias 1982, 103-5	109-1
2069	Germany	Mittleres Saalegebiet	Strasse Mersebrug	112-1	Matthias 1982, 105-6	-
2071	Germany	Mittleres Saalegebiet	westlich der Kreuzung Strasse Leuna	113-1	Matthias 1982, 106	-
2073	Germany	Mittleres Saalegebiet	Wachhügel	115	Matthias 1982, 107-8	115-1
2075	Germany	Mittleres Saalegebiet	Am Wasserturm	117-1	Matthias 1982, 108	-
2076	Germany	Mittleres Saalegebiet	Grossitzer Mark	118-1	Matthias 1982, 108	-
2078	Germany	Mittleres Saalegebiet	Gemeindekiesgrube	120-1	Matthias 1982, 109	-
2087	Germany	Mittleres Saalegebiet	Altenburg-Klosterweinberg	127-1	Matthias 1982, 112	-
2088	Germany	Mittleres Saalegebiet	Altenburg-Friedhof	128-1	Matthias 1982, 112-5	-
2090	Germany	Mittleres Saalegebiet	Hansastrasse	130-1	Matthias 1982, 115-6	-
2094	Germany	Mittleres Saalegebiet	Grosser Hügel	134-1	Matthias 1982, 117-9	-
2095	Germany	Mittleres Saalegebiet	Sandgrube	135-1	Matthias 1982, 119	-
2096	Germany	Mittleres Saalegebiet	Kirschberg	136-1	Matthias 1982, 119-20	-
2099	Germany	Mittleres Saalegebiet	Gipfel Höhe	139-1	Matthias 1982, 121-2	-
2101	Germany	Mittleres Saalegebiet	Totenwiese	141-1	Matthias 1982, 123-5	-
2102	Germany	Mittleres Saalegebiet	Totenwiese	141-2	Matthias 1982, 123-5	-
2116	Germany	Mittleres Saalegebiet	Kiesgrube Dornbucsh	150-1	Matthias 1982, 130	-
2122	Germany	Mittleres Saalegebiet	Das Ohmendorfer Unterfeld	155-1	Matthias 1982, 130-1	-
2126	Germany	Mittleres Saalegebiet	Sandgrube a, Hardsteinwerk	159-1	Matthias 1982, 132	-
2130	Germany	Mittleres Saalegebiet	Südrande des Ortes	163	Matthias 1982, 133-5	163-1
2131	Germany	Mittleres Saalegebiet	Südrande des Ortes	163	Matthias 1982, 133-5	163-2
2133	Germany	Mittleres Saalegebiet	Garten gasthaus Schneider	165-1	Matthias 1982, 136	-
2137	Germany	Mittleres Saalegebiet	0,5km sudöstlich des Dorfes	169-1	Matthias 1982, 140	-
2138	Germany	Mittleres Saalegebiet	0,5km nordnordwestlich des Ortes	170-1	Matthias 1982, 140-1	-
2140	Germany	Mittleres Saalegebiet	Fundstelle Kolonie	172-1	Matthias 1982, 143	-
2145	Germany	Mittleres Saalegebiet	zwischen den Waldstücken, südlich der Strasse nach Albersroda	177-1	Matthias 1982, 147-8	-
2147	Germany	Mittleres Saalegebiet	Fundplatz 8	179-1	Matthias 1982, 148	-
2149	Germany	Mittleres Saalegebiet	Fundplatz 9	180-2	Matthias 1982, 148-78	-
2151	Germany	Mittleres Saalegebiet	Fundplatz 9	180-4	Matthias 1982, 148-78	-
2154	Germany	Mittleres Saalegebiet	Fundplatz 9	180-7	Matthias 1982, 148-78	-
2155	Germany	Mittleres Saalegebiet	Fundplatz 9	180-8	Matthias 1982, 148-78	-
2160	Germany	Mittleres Saalegebiet	Fundplatz 9	180-13	Matthias 1982, 148-78	-
2161	Germany	Mittleres Saalegebiet	Fundplatz 9	180-14	Matthias 1982, 148-78	-
2163	Germany	Mittleres Saalegebiet	Fundplatz 9	180-16	Matthias 1982, 148-78	-
2170	Germany	Mittleres Saalegebiet	Fundplatz 9	180-23	Matthias 1982, 148-78	-
2172	Germany	Mittleres Saalegebiet	Fundplatz 9	180-25	Matthias 1982, 148-78	-
2173	Germany	Mittleres Saalegebiet	Fundplatz 9	180-26	Matthias 1982, 148-78	-
2176	Germany	Mittleres Saalegebiet	Fundplatz 9	180-29	Matthias 1982, 148-78	-
2177	Germany	Mittleres Saalegebiet	Fundplatz 9	180-30	Matthias 1982, 148-78	-
2186	Germany	Mittleres Saalegebiet	Fundplatz 9	180-39	Matthias 1982, 148-78	-
2187	Germany	Mittleres Saalegebiet	Fundplatz 9	180-40	Matthias 1982, 148-78	-
2189	Germany	Mittleres Saalegebiet	Fundplatz 9	180-42	Matthias 1982, 148-78	-
2190	Germany	Mittleres Saalegebiet	Fundplatz 9	180-43	Matthias 1982, 148-78	-
2193	Germany	Mittleres Saalegebiet	Fundplatz 9	180-46	Matthias 1982, 148-78	-
2194	Germany	Mittleres Saalegebiet	Fundplatz 9	180-47	Matthias 1982, 148-78	-
2195	Germany	Mittleres Saalegebiet	Fundplatz 9	180-48	Matthias 1982, 148-78	-
2196	Germany	Mittleres Saalegebiet	Fundplatz 9	180-49	Matthias 1982, 148-78	-
2200	Germany	Mittleres Saalegebiet	Fundplatz 9	180-53	Matthias 1982, 148-78	-
2206	Czech Republic	Moravia	Zadní roviny	25.4.2 Grave 1	Šebela 1999, 37; 188	25.4.2
2207	Czech Republic	Moravia	Brno -Straý Lískovec	30.1.1 Grave 9	Šebela 1999, 39; 188	30.1.1
2208	Czech Republic	Moravia	Brno -Straý Lískovec	30.1.2 Grave VN 1	Šebela 1999, 39; 188	30.1.2
2209	Czech Republic	Moravia	Brno -Straý Lískovec	30.1.3 Grave 42 VN 1	Šebela 1999, 39; 188	30.1.3
2210	Czech Republic	Moravia	Bučovice	35.1.2 Grave 2 (VN 3a)	Šebela 1999, 41; 189	35.1.2
2211	Czech Republic	Moravia	Cow barn of the agricultural cooperative	72.1.2 Grave 2 (VN 2)	Šebela 1999, 52; 190	-
2212	Czech Republic	Moravia	The Hoštice Farm of the Vyškov State Farm	97.1.1 Grave 1 (VN 1)	Šebela 1999, 62-4; 192	97.1.1
2213	Czech Republic	Moravia	Nivky	104.1.1.1 Grave 1 (VN 1)	Šebela 1999, 67; 192	104.1.1.1
2214	Czech Republic	Moravia	Kostelecké polesí	132.1.7.2 Barrow 2 (VN 1)	Šebela 1999, 75-9; 193	132.1.7.2
2215	Czech Republic	Moravia	Hájek	155.1.2 Barrow 4 (VN 1)	Šebela 1999, 86-9; 195	155.1.2
2216	Czech Republic	Moravia	Hájek	155.1.4 Barrow 6 (VN 1)	Šebela 1999, 86-9; 195	155.1.4
2217	Czech Republic	Moravia	Člupy	177.1.1 Grave 1 (VN 1)	Šebela 1999, 96-7; 196	177.1.1
2219	Czech Republic	Moravia	built-up section of the village	197.1.1	Šebela 1999, 105-6; 196-7	197.1.1
2220	Czech Republic	Moravia	Horní pole	232.1.1 Grave 5 (VN 1)	Šebela 1999, 122-4; 198-9	232.1.1
2222	Czech Republic	Moravia	Piskovna	294.1.1 Grave 5 (VN 1)	Šebela 1999, 148-9; 201	294.1.1
2223	Czech Republic	Moravia	Livestock production area belonging to the agricultural cooperative	312.1.1 Grave 1 (VN 1)	Šebela 1999, 152-3; 201-2	312.1.1
2224	Czech Republic	Moravia	Na Baračce	347.1.1 Grave 1	Šebela 1999, 165-7; 202-3	347.1.1
2225	Czech Republic	Moravia	Na Baračce	347.1.5 Grave 5 (VN 3b)	Šebela 1999, 165-7; 202-3	347.1.5
2226	Czech Republic	Moravia	Sadová ulice (siet No. 203/2)	368.1.1 Grave 1	Šebela 1999, 173-4; 203-4	368.1.1
2227	Germany	Niedersachsen	Wehm	EL 270, 1-2	Franke & Fabian (unpublished database)	-
2228	Germany	Niedersachsen	Heber	HK 200	Franke & Fabian (unpublished database)	-
2231	Germany	Niedersachsen	Ehestorf	ROW 158, 1-3	Franke & Fabian (unpublished database)	-
2232	Germany	Niedersachsen	Goldbeck	STD 109	Franke & Fabian (unpublished database)	-
2235	Germany	Niedersachsen	Ohlendorf	WL 346	Franke & Fabian (unpublished database)	-
2236	Germany	Thüringen	Nohra	Grab 6	Matthias 1987, 48	Grossmann 2014, 2120
2237	Germany	Thüringen	acker Holzhäuser	-	Loewe 1959, 4	Grossmann 2014, 770
2238	Germany	Thüringen	Im Hess	-	Loewe 1959, 7	Grossmann 2014, 774
2239	Germany	Thüringen	Im Hess	-	Loewe 1959, 7	Grossmann 2014, 775
2240	Germany	Thüringen	Im Hess	-	Loewe 1959, 7	Grossmann 2014, 782
2241	Germany	Thüringen	Erfurt	-	Loewe 1959, 8	Grossmann 2014, 794
2242	Germany	Thüringen	Schwerborn	-	Loewe 1959, 36	Grossmann 2014, 945
2243	Germany	Thüringen	Sonneborn	-	Loewe 1959, 38	Grossmann 2014, 950
2244	Germany	Thüringen	Udestedt	-	Loewe 1959, 40-1	Grossmann 2014, 957
2246	Germany	Thüringen	Deuben	-	Loewe 1959, 70	Grossmann 2014, 1087
2247	Germany	Thüringen	Krossen-Nickelsdorf	-	Loewe 1959, 88	Grossmann 2014, 1130
2248	Germany	Thüringen	Profen-Lükewitz	-	Loewe 1959, 115	Grossmann 2014, 1245
2250	Germany	Thüringen	Greussen	-	Feustel et al. 1966, 60-2	Grossmann 2014, 1612
2251	Germany	Thüringen	Dorndorf	-	Matthias 1974, 92-3	Grossmann 2014, 1864
2253	Germany	Thüringen	Steinthaleben	-	Matthias 1974, 267	Grossmann 2014, 2074
2254	Germany	Thüringen	Zeuchfeld	-	Matthias 1974, 304	Grossmann 2014, 2088
2255	Germany	Thüringen	Draschwitz	-	Matthias 1987, 73	Grossmann 2014, 2152
2257	Germany	Thüringen	Zorbau	-	Matthias 1987, 138-40	Grossmann 2014, 2226
2259	Germany	Thüringen	Zorbau	-	Matthias 1987, 138-40	Grossmann 2014, 2234
2260	Germany	Thüringen	Apfelstädt	-	Küssner 2006, 56-7	Grossmann 2014, 2238
2261	Germany	Baden-Württemberg	Gemmingen	-	Gebers 1978, 116	Grossmann 2014, 332
2262	Germany	Baden-Württemberg	Heddesheim	-	Gebers 1978, 117	Grossmann 2014, 334
2263	Germany	Thüringen	Weissensee	-	Matthias 1987, 54	Grossmann 2014, 1790
2264	Germany	Thüringen	Galgenhügel	-	Bücke et al. 1989, 60-1	Grossmann 2014, 1756
2265	Germany	Thüringen	Erfurt	-	Lipmann 1982	Grossmann 2014, 1703

## Sheet: COSSIM_RF_LF_burials
Proximity Matrix (All rightflexed and leftflexed burials to all rightflexed and leftflexed burials)
Cosine of Vectors of Values
Sorted according to 1) skeleton position; 2) region; 3) overall average similarity within region (Figure 6)
	19	38	44	51	60	63	237	238	247	248	251	254	289	291	296	322	333	338	342	343	345	418	419	445	447	479	484	509	529	533	686	700	706	1040	1055	1067	1076	1293	1294	1295	1316	1324	1325	1378	1384	1391	1807	1827	1837
19	1	0.00122178	0	0.701943	0.999568	0.00510912	0.0293991	0	0	0.000864304	0	0.000864304	0.000402634	0	0.000864304	0	0	0.00143719	0.000462133	0	0.000864304	0	0	0.000712427	0	0	0.000864304	0	0	0	0	0.000773124	0.0293991	0.948273	0.0293991	0.000864304	0	0	0	0.816614	0	0	0	0	1	0.000773124	0	0.0293991	0.00122178
38	0.00122178	1	0	0.496135	0	0.00722227	0.0415586	0	0	0.707412	0	0.707412	0.000569165	0.407661	0.00122178	0	0	0.00203162	0.378245	0	0.707412	0	0	0.00100709	0	0	0.00122178	0	0	0	0	0.00109289	0.0415586	0	0.0415586	0.00122178	0	0.486244	0	0.000997725	0	0	0	0	0.00122178	0.00109289	0	0.0415586	0.500864
44	0	0	1	0	0	0	0	0	0	0	0	0	0	0.577018	0.999568	0	0	0	0	0	0	0	0	0	0	0	0	1	0	1	0	0	0	0	0	0.999568	0.986394	0	0	0	0	0	0	0	0	0	0	0	0
51	0.701943	0.496135	0	1	0.702247	0	0	0	0	0	0	0	0	0	0	0	0	0	0.37532	0	0.701943	0	0	0	0	0	0	0	0	0	0	0	0	0.66621	0	0	0.0192414	0.483319	0	0.573217	0	0	0	0	0.701943	0	0	0	0
60	0.999568	0	0	0.702247	1	0	0	0	0	0	0	0	0	0	0	0	0	0	0	0	0	0	0	0	0	0	0	0	0	0	0	0	0	0.948683	0	0	0	0	0	0.816261	0	0	0	0	0.999568	0	0	0	0
63	0.00510912	0.00722227	0	0	0	1	0.173785	0	0	0.00510912	0	0.00510912	0.00238008	0	0.00510912	0	0	0.0084956	0.00273179	0	0.00510912	0	0	0.274673	0	0	0.00510912	0	0.284283	0	0	0.00457013	0.173785	0	0.173785	0.00510912	0	0	0	0.00417218	0	0	0	0	0.00510912	0.00457013	0	0.173785	0.00722227
237	0.0293991	0.0415586	0	0	0	0.173785	1	0	0	0.0293991	0	0.0293991	0.0136955	0	0.0293991	0	0	0.0488856	0.0157193	0	0.0293991	0	0	0.024233	0	0	0.0293991	0	0	0	0	0.0262976	1	0	1	0.0293991	0	0	0	0.0240077	0	0	0	0	0.0293991	0.0262976	0	1	0.0415586
238	0	0	0	0	0	0	0	1	0	0	0	0	0.155216	0	0	0	0	0	0	0	0	0	0	0	0	0	0	0	0	0	0	0	0	0	0	0	0	0	0	0	0	0	0	0	0	0	0	0	0
247	0	0	0	0	0	0	0	0	1	0	0	0	0	0	0	0	0	0	0	0	0	0.316228	0	0	0	0	0	0	0	0	0	0	0	0	0	0	0	0	0	0	0	0	0	0	0	0	0	0	0
248	0.000864304	0.707412	0	0	0	0.00510912	0.0293991	0	0	1	0	1	0.000402634	0.576768	0.000864304	0	0	0.00143719	0.000462133	0	0.000864304	0	0	0.000712427	0	0	0.000864304	0	0	0	0	0.000773124	0.0293991	0	0.0293991	0.000864304	0	0	0	0.000705803	0	0	0	0	0.000864304	0.000773124	0	0.0293991	0.707412
251	0	0	0	0	0	0	0	0	0	0	1	0	0	0	0	0	0	0	0	0	0	0	0	0	0	0	0	0	0	0	0	0	0	0	0	0	0	0	0	0	0	0	0	0	0	0	0	0	0
254	0.000864304	0.707412	0	0	0	0.00510912	0.0293991	0	0	1	0	1	0.000402634	0.576768	0.000864304	0	0	0.00143719	0.000462133	0	0.000864304	0	0	0.000712427	0	0	0.000864304	0	0	0	0	0.000773124	0.0293991	0	0.0293991	0.000864304	0	0	0	0.000705803	0	0	0	0	0.000864304	0.000773124	0	0.0293991	0.707412
289	0.000402634	0.000569165	0	0	0	0.00238008	0.0136955	0.155216	0	0.000402634	0	0.000402634	1	0	0.000402634	0.232823	0.232823	0.194159	0.124649	0.232823	0.000402634	0	0.232823	0.288074	0.104122	0	0.465848	0	0	0	0	0.104446	0.0136955	0	0.0136955	0.000402634	0	0	0.164631	0.000328797	0.232823	0	0	0.232823	0.000402634	0.520789	0	0.0136955	0.000569165
291	0	0.407661	0.577018	0	0	0	0	0	0	0.576768	0	0.576768	0	1	0.576768	0	0	0	0	0	0	0	0	0	0	0	0	0.577018	0	0.577018	0	0	0	0	0	0.576768	0.569167	0	0	0	0	0	0	0	0	0	0	0	0.407661
296	0.000864304	0.00122178	0.999568	0	0	0.00510912	0.0293991	0	0	0.000864304	0	0.000864304	0.000402634	0.576768	1	0	0	0.00143719	0.000462133	0	0.000864304	0	0	0.000712427	0	0	0.000864304	0.999568	0	0.999568	0	0.000773124	0.0293991	0	0.0293991	1	0.985968	0	0	0.000705803	0	0	0	0	0.000864304	0.000773124	0	0.0293991	0.00122178
322	0	0	0	0	0	0	0	0	0	0	0	0	0.232823	0	0	1	1	0.831055	0.267228	1	0	0	1	0.411961	0.447214	0	0	0	0	0	0	0.447059	0	0	0	0	0	0	0.707107	0	1	0	0	1	0	0.447059	0	0	0
333	0	0	0	0	0	0	0	0	0	0	0	0	0.232823	0	0	1	1	0.831055	0.267228	1	0	0	1	0.411961	0.447214	0	0	0	0	0	0	0.447059	0	0	0	0	0	0	0.707107	0	1	0	0	1	0	0.447059	0	0	0
338	0.00143719	0.00203162	0	0	0	0.0084956	0.0488856	0	0	0.00143719	0	0.00143719	0.194159	0	0.00143719	0.831055	0.831055	1	0.22285	0.831055	0.00143719	0	0.831055	0.343547	0.371659	0	0.00143719	0	0	0	0	0.372816	0.0488856	0.175202	0.0488856	0.00143719	0	0.127105	0.587645	0.00117363	0.831055	0	0	0.831055	0.00143719	0.372816	0	0.0488856	0.00203162
342	0.000462133	0.378245	0	0.37532	0	0.00273179	0.0157193	0	0	0.000462133	0	0.000462133	0.124649	0	0.000462133	0.267228	0.267228	0.22285	1	0.267228	0.534688	0	0.267228	0.330643	0.119508	0	0.000462133	0	0	0	0	0.11988	0.0157193	0	0.0157193	0.000462133	0	0.367838	0.188959	0.000377384	0.267228	0	0	0.267228	0.000462133	0.11988	0	0.0157193	0.000653272
343	0	0	0	0	0	0	0	0	0	0	0	0	0.232823	0	0	1	1	0.831055	0.267228	1	0	0	1	0.411961	0.447214	0	0	0	0	0	0	0.447059	0	0	0	0	0	0	0.707107	0	1	0	0	1	0	0.447059	0	0	0
345	0.000864304	0.707412	0	0.701943	0	0.00510912	0.0293991	0	0	0.000864304	0	0.000864304	0.000402634	0	0.000864304	0	0	0.00143719	0.534688	0	1	0	0	0.000712427	0	0	0.000864304	0	0	0	0	0.000773124	0.0293991	0	0.0293991	0.000864304	0	0.68795	0	0.000705803	0	0	0	0	0.000864304	0.000773124	0	0.0293991	0.00122178
418	0	0	0	0	0	0	0	0	0.316228	0	0	0	0	0	0	0	0	0	0	0	0	1	0	0	0	0	0	0	0	0	0	0	0	0	0	0	0	0	0	0	0	0	0	0	0	0	0	0	0
419	0	0	0	0	0	0	0	0	0	0	0	0	0.232823	0	0	1	1	0.831055	0.267228	1	0	0	1	0.411961	0.447214	0	0	0	0	0	0	0.447059	0	0	0	0	0	0	0.707107	0	1	0	0	1	0	0.447059	0	0	0
445	0.000712427	0.00100709	0	0	0	0.274673	0.024233	0	0	0.000712427	0	0.000712427	0.288074	0	0.000712427	0.411961	0.411961	0.343547	0.330643	0.411961	0.000712427	0	0.411961	1	0.184234	0	0.000712427	0	0.0792819	0	0.27464	0.184808	0.024233	0	0.024233	0.000712427	0	0	0.2913	0.000581778	0.411961	0	0	0.411961	0.000712427	0.184808	0	0.024233	0.00100709
447	0	0	0	0	0	0	0	0	0	0	0	0	0.104122	0	0	0.447214	0.447214	0.371659	0.119508	0.447214	0	0	0.447214	0.184234	1	0	0	0	0	0	0	0.199931	0	0	0	0	0	0	0.948683	0.365043	0.447214	0	0	0.447214	0	0.199931	0	0	0
479	0	0	0	0	0	0	0	0	0	0	0	0	0	0	0	0	0	0	0	0	0	0	0	0	0	1	0	0	0	0	0	0	0	0	0	0	0	0	0	0	0	0	0	0	0	0	0	0	0
484	0.000864304	0.00122178	0	0	0	0.00510912	0.0293991	0	0	0.000864304	0	0.000864304	0.465848	0	0.000864304	0	0	0.00143719	0.000462133	0	0.000864304	0	0	0.000712427	0	0	1	0	0	0	0	0.000773124	0.0293991	0	0.0293991	0.000864304	0	0	0	0.000705803	0	0	0	0	0.000864304	0.000773124	0	0.0293991	0.00122178
509	0	0	1	0	0	0	0	0	0	0	0	0	0	0.577018	0.999568	0	0	0	0	0	0	0	0	0	0	0	0	1	0	1	0	0	0	0	0	0.999568	0.986394	0	0	0	0	0	0	0	0	0	0	0	0
529	0	0	0	0	0	0.284283	0	0	0	0	0	0	0	0	0	0	0	0	0	0	0	0	0	0.0792819	0	0	0	0	1	0	0	0.25811	0	0	0	0	0	0	0	0	0	0	0	0	0	0	0	0	0
533	0	0	1	0	0	0	0	0	0	0	0	0	0	0.577018	0.999568	0	0	0	0	0	0	0	0	0	0	0	0	1	0	1	0	0	0	0	0	0.999568	0.986394	0	0	0	0	0	0	0	0	0	0	0	0
686	0	0	0	0	0	0	0	0	0	0	0	0	0	0	0	0	0	0	0	0	0	0	0	0.27464	0	0	0	0	0	0	1	0	0	0	0	0	0	0	0	0	0	0	0	0	0	0	0	0	0
700	0.000773124	0.00109289	0	0	0	0.00457013	0.0262976	0	0	0.000773124	0	0.000773124	0.104446	0	0.000773124	0.447059	0.447059	0.372816	0.11988	0.447059	0.000773124	0	0.447059	0.184808	0.199931	0	0.000773124	0	0.25811	0	0	1	0.0262976	0	0.0262976	0.000773124	0	0	0.316118	0.000631344	0.447059	0	0	0.447059	0.000773124	0.200553	0	0.0262976	0.00109289
706	0.0293991	0.0415586	0	0	0	0.173785	1	0	0	0.0293991	0	0.0293991	0.0136955	0	0.0293991	0	0	0.0488856	0.0157193	0	0.0293991	0	0	0.024233	0	0	0.0293991	0	0	0	0	0.0262976	1	0	1	0.0293991	0	0	0	0.0240077	0	0	0	0	0.0293991	0.0262976	0	1	0.0415586
1040	0.948273	0	0	0.66621	0.948683	0	0	0	0	0	0	0	0	0	0	0	0	0.175202	0	0	0	0	0	0	0	0	0	0	0	0	0	0	0	1	0	0	0	0.0725476	0	0.774373	0	0	0	0	0.948273	0	0	0	0
1055	0.0293991	0.0415586	0	0	0	0.173785	1	0	0	0.0293991	0	0.0293991	0.0136955	0	0.0293991	0	0	0.0488856	0.0157193	0	0.0293991	0	0	0.024233	0	0	0.0293991	0	0	0	0	0.0262976	1	0	1	0.0293991	0	0	0	0.0240077	0	0	0	0	0.0293991	0.0262976	0	1	0.0415586
[truncated: 246 more rows]
[truncated: 232 more columns]

## Sheet: Top_10 most_similar_burials
Source (only burials with right or left-flexed skeletons)	Adjacency list of top 10 most similar burials for each source (numbers correspond to the Grave ID; ranking is based on the Cosine similarity Value of all burials to all burials). Figure 8 and 9.										Orientation of the deceased in the source node
[truncated: 282 more rows]
