# Supplementary material for: The impact of male burials on the construction of Corded Ware identity: Reconstructing networks of information in the 3rd millennium BC
Source: PLoS One. 2017 Oct 12;12(10):e0185971. doi: 10.1371/journal.pone.0185971 (PMC5638321; doi:10.1371/journal.pone.0185971)
Supplement: S2 File — List of all burials used in the analysis and their respective source publications. (XLSX) [file pone.0185971.s002.xlsx]

## Sheet: Sheet1
Grave ID		Grave ID	Country	Province	Toponym	Registration number	Bibliography	Catalogue no
2	0	2	Denmark	Viborg	Koldkur	K1 (Jørgensen 1977); NM A 19608-10 (Hübner 2005)	Jørgensen 1977	K1 -Grab B
3	0	3	Denmark	Viborg	Koldkur	K1 (Jørgensen 1977); NM A 19608-10 (Hübner 2005)	Jørgensen 1977	K1 - Grab C
9	0	9	Denmark	Viborg	Koldkur	K5 (Jørgensen 1977); NM A 19652-53 (Hübner 2005)	Jørgensen 1977	K5 - Grab C
12	0	12	Denmark	Viborg	Koldkur	K7 (Jørgensen 1977); NM A 19654-61 (Hübner 2005)	Jørgensen 1977	K7 - Grab B
14	0	14	Denmark	Viborg	Koldkur	K7 (Jørgensen 1977); NM A 19654-61 (Hübner 2005)	Jørgensen 1977	K7 - Grab D
16	0	16	Denmark	Viborg	Koldkur	K7 (Jørgensen 1977); NM A 19654-61 (Hübner 2005)	Jørgensen 1977	K7 - Grab F
17	0	17	Denmark	Viborg	Koldkur	K8 (Jørgensen 1977); NM A 19662-68 (Hübner 2005)	Jørgensen 1977	K8 - Grab A
19	0	19	Denmark	Viborg	Koldkur	K8 (Jørgensen 1977); NM A 19662-68 (Hübner 2005)	Jørgensen 1977	K8 - Grab C
20	0	20	Denmark	Viborg	Koldkur	K9 (Jørgensen 1977); NM A 19617-18, C 10879-80 (Hübner 2005)	Jørgensen 1977	K9 - Grab C
21	0	21	Denmark	Viborg	Koldkur	K10 (Jørgensen 1977); NM A 19619-21, C 10881-84 (Hübner 2005)	Jørgensen 1977	K10 - Grab F
27	0	27	Denmark	Viborg	Koldkur	K12 (Jørgensen 1977); NM A 19675-77, C 10885-87 (Hübner 2005)	Jørgensen 1977	K12 - Grab D
28	0	28	Denmark	Viborg	Koldkur	K12 (Jørgensen 1977); NM A 19675-77, C 10885-87 (Hübner 2005)	Jørgensen 1977	K12 - Grab E
30	0	30	Denmark	Viborg	Koldkur	K13 (Jørgensen 1977); NMA 19678-84a, B7359-60, C 10888-89 (Hübner 2005)	Jørgensen 1977	K13 - Grab F
35	0	35	Denmark	Viborg	Mølgård	M1 (Jørgensen 1977); NM A 19578-79, C 10890-93	Jørgensen 1977	M1 - Grab C
38	0	38	Denmark	Viborg	Mølgård	M3 (Jørgensen 1977); NM A 19581-85 (Hübner 2005)	Jørgensen 1977	M3 - Grab B
39	0	39	Denmark	Viborg	Mølgård	M5 (Jørgensen 1977); NM A 19586-90 (Hübner 2005)	Jørgensen 1977	M5 - Grab C
40	0	40	Denmark	Viborg	Mølgård	M5 (Jørgensen 1977); NM A 19586-90 (Hübner 2005)	Jørgensen 1977	M5 - Grab D
44	0	44	Denmark	Viborg	Mølgård	M7 (Jørgensen 1977); NM A 19592-607 (Hübner 2005)	Jørgensen 1977	M7 - Grab G
46	0	46	Denmark	Viborg	Mølgård	M8 (Jørgensen 1977); NM A 20496-97, C 12813-14 (Hübner 2005)	Jørgensen 1977	M8 - Grab E
47	0	47	Denmark	Viborg	Mølgård	M8 (Jørgensen 1977); NM A 20496-97, C 12813-14 (Hübner 2005)	Jørgensen 1977	M8 - Grab D
49	0	49	Denmark	Viborg	Mølgård	M9 (Jørgensen 1977); NM A 20548-64 (Hübner 2005)	Jørgensen 1977	M9 - Grab C
51	0	51	Denmark	Viborg	Mølgård	M9 (Jørgensen 1977); NM A 20548-64 (Hübner 2005)	Jørgensen 1977	M9 - Grab E
52	0	52	Denmark	Viborg	Mølgård	M10 (Jørgensen 1977); NM A 20498-500 (Hübner 2005)	Jørgensen 1977	M10 - Grab A
53	0	53	Denmark	Viborg	Mølgård	M10 (Jørgensen 1977); NM A 20498-500 (Hübner 2005)	Jørgensen 1977	M10 - Grab B
54	0	54	Denmark	Viborg	Mølgård	M11 (Jørgensen 1977); NM A 20501, B 7705 (Hübner 2005)	Jørgensen 1977	M11 - Grab E
58	0	58	Denmark	Viborg	Mølgård	M13 (Jørgensen 1977); NM A 20565-67, B 7706-07 (Hübner 2005)	Jørgensen 1977	M13 - Grab D
60	0	60	Denmark	Viborg	Mølgård	M13 (Jørgensen 1977); NM A 20565-67, B 7706-07 (Hübner 2005)	Jørgensen 1977	M13 - Grab F
61	0	61	Denmark	Viborg	Mølgård	M14 (Jørgensen 1977); NM A 20503-517, B 7708-11 (Hübner 2005)	Jørgensen 1977	M14 - Grab B
62	0	62	Denmark	Viborg	Mølgård	M14 (Jørgensen 1977); NM A 20503-517, B 7708-11 (Hübner 2005)	Jørgensen 1977	M14 - Grab C
63	0	63	Denmark	Viborg	Mølgård	M14 (Jørgensen 1977); NM A 20503-517, B 7708-11 (Hübner 2005)	Jørgensen 1977	M14 - Grab D
67	0	67	Denmark	Viborg	Mølgård	M17 (Jørgensen 1977); NM A 20525-47, C12815-16 (Hübner 2005)	Jørgensen 1977	M17 - Grab C
68	0	68	Denmark	Viborg	Mølgård	M17 (Jørgensen 1977); NM A 20525-47, C12815-16 (Hübner 2005)	Jørgensen 1977	M17 - Grab D
69	0	69	Denmark	Viborg	Mølgård	M17 (Jørgensen 1977); NM A 20525-47, C12815-16 (Hübner 2005)	Jørgensen 1977	M17 - Grab E
76	0	76	Czech Republic	Ústecký kraj	Vikletice	1962-27	Buchvaldek and Koutecký 1970	1962-20
83	0	83	Czech Republic	Ústecký kraj	Vikletice	1963-5	Buchvaldek and Koutecký 1970	1963-5
84	0	84	Czech Republic	Ústecký kraj	Vikletice	1963-9	Buchvaldek and Koutecký 1970	1963-9
86	0	86	Czech Republic	Ústecký kraj	Vikletice	1963-12A	Buchvaldek and Koutecký 1970	1963-12A
88	0	88	Czech Republic	Ústecký kraj	Vikletice	1963-32	Buchvaldek and Koutecký 1970	1963-32
90	0	90	Czech Republic	Ústecký kraj	Vikletice	1963-36	Buchvaldek and Koutecký 1970	1963-36
91	0	91	Czech Republic	Ústecký kraj	Vikletice	1963-41	Buchvaldek and Koutecký 1970	1963-41
92	0	92	Czech Republic	Ústecký kraj	Vikletice	1963-50	Buchvaldek and Koutecký 1970	1963-50
93	0	93	Czech Republic	Ústecký kraj	Vikletice	1963-51	Buchvaldek and Koutecký 1970	1963-51
94	0	94	Czech Republic	Ústecký kraj	Vikletice	1963-52	Buchvaldek and Koutecký 1970	1963-52
96	0	96	Czech Republic	Ústecký kraj	Vikletice	1963-54	Buchvaldek and Koutecký 1970	1963-54
97	0	97	Czech Republic	Ústecký kraj	Vikletice	1963-55	Buchvaldek and Koutecký 1970	1963-55
98	0	98	Czech Republic	Ústecký kraj	Vikletice	1963-59	Buchvaldek and Koutecký 1970	1963-59
99	0	99	Czech Republic	Ústecký kraj	Vikletice	1963-60	Buchvaldek and Koutecký 1970	1963-60
100	0	100	Czech Republic	Ústecký kraj	Vikletice	1963-62	Buchvaldek and Koutecký 1970	1963-62
101	0	101	Czech Republic	Ústecký kraj	Vikletice	1963-63	Buchvaldek and Koutecký 1970	1963-63
102	0	102	Czech Republic	Ústecký kraj	Vikletice	1963-64	Buchvaldek and Koutecký 1970	1963-64
103	0	103	Czech Republic	Ústecký kraj	Vikletice	1963-72	Buchvaldek and Koutecký 1970	1963-72
104	0	104	Czech Republic	Ústecký kraj	Vikletice	1963-104	Buchvaldek and Koutecký 1970	1963-104
105	0	105	Czech Republic	Ústecký kraj	Vikletice	1963-105	Buchvaldek and Koutecký 1970	1963-105
106	0	106	Czech Republic	Ústecký kraj	Vikletice	1963-106	Buchvaldek and Koutecký 1970	1963-106
107	0	107	Czech Republic	Ústecký kraj	Vikletice	1963-107	Buchvaldek and Koutecký 1970	1963-107
108	0	108	Czech Republic	Ústecký kraj	Vikletice	1963-108	Buchvaldek and Koutecký 1970	1963-108
109	0	109	Czech Republic	Ústecký kraj	Vikletice	1963-109	Buchvaldek and Koutecký 1970	1963-109
113	0	113	Czech Republic	Ústecký kraj	Vikletice	1963-113	Buchvaldek and Koutecký 1970	1963-113
114	0	114	Czech Republic	Ústecký kraj	Vikletice	1963-114	Buchvaldek and Koutecký 1970	1963-114
115	0	115	Czech Republic	Ústecký kraj	Vikletice	1963-115	Buchvaldek and Koutecký 1970	1963-115
117	0	117	Czech Republic	Ústecký kraj	Vikletice	1963-117	Buchvaldek and Koutecký 1970	1963-117
118	0	118	Czech Republic	Ústecký kraj	Vikletice	1963-118	Buchvaldek and Koutecký 1970	1963-118
119	0	119	Czech Republic	Ústecký kraj	Vikletice	1963-119	Buchvaldek and Koutecký 1970	1963-119
121	0	121	Czech Republic	Ústecký kraj	Vikletice	1963-121	Buchvaldek and Koutecký 1970	1963-121
122	0	122	Czech Republic	Ústecký kraj	Vikletice	1963-122	Buchvaldek and Koutecký 1970	1963-122
123	0	123	Czech Republic	Ústecký kraj	Vikletice	1963-123	Buchvaldek and Koutecký 1970	1963-123
125	0	125	Czech Republic	Ústecký kraj	Vikletice	1963-125	Buchvaldek and Koutecký 1970	1963-125
126	0	126	Czech Republic	Ústecký kraj	Vikletice	1963-126	Buchvaldek and Koutecký 1970	1963-126
127	0	127	Czech Republic	Ústecký kraj	Vikletice	1963-127	Buchvaldek and Koutecký 1970	1963-127
128	0	128	Czech Republic	Ústecký kraj	Vikletice	1963-128	Buchvaldek and Koutecký 1970	1963-128
129	0	129	Czech Republic	Ústecký kraj	Vikletice	1963-130	Buchvaldek and Koutecký 1970	1963-130
130	0	130	Czech Republic	Ústecký kraj	Vikletice	1963-131	Buchvaldek and Koutecký 1970	1963-131
131	0	131	Czech Republic	Ústecký kraj	Vikletice	1963-132	Buchvaldek and Koutecký 1970	1963-132
132	0	132	Czech Republic	Ústecký kraj	Vikletice	1963-134	Buchvaldek and Koutecký 1970	1963-134
133	0	133	Czech Republic	Ústecký kraj	Vikletice	1963-135	Buchvaldek and Koutecký 1970	1963-135
134	0	134	Czech Republic	Ústecký kraj	Vikletice	1963-136	Buchvaldek and Koutecký 1970	1963-136
135	0	135	Czech Republic	Ústecký kraj	Vikletice	1963-137	Buchvaldek and Koutecký 1970	1963-137
137	0	137	Czech Republic	Ústecký kraj	Vikletice	1963-140	Buchvaldek and Koutecký 1970	1963-140
138	0	138	Czech Republic	Ústecký kraj	Vikletice	1963-141	Buchvaldek and Koutecký 1970	1963-141
139	0	139	Czech Republic	Ústecký kraj	Vikletice	1963-142	Buchvaldek and Koutecký 1970	1963-142
141	0	141	Czech Republic	Ústecký kraj	Vikletice	1963-144	Buchvaldek and Koutecký 1970	1963-144
142	0	142	Czech Republic	Ústecký kraj	Vikletice	1963-145	Buchvaldek and Koutecký 1970	1963-145
143	0	143	Czech Republic	Ústecký kraj	Vikletice	1963-147	Buchvaldek and Koutecký 1970	1963-147
144	0	144	Czech Republic	Ústecký kraj	Vikletice	1963-148	Buchvaldek and Koutecký 1970	1963-148
148	0	148	Czech Republic	Ústecký kraj	Vikletice	1963-152	Buchvaldek and Koutecký 1970	1963-152
149	0	149	Czech Republic	Ústecký kraj	Vikletice	1963-153	Buchvaldek and Koutecký 1970	1963-153
150	0	150	Czech Republic	Ústecký kraj	Vikletice	1963-154	Buchvaldek and Koutecký 1970	1963-154
153	0	153	Czech Republic	Ústecký kraj	Vikletice	1963-157	Buchvaldek and Koutecký 1970	1963-157
154	0	154	Czech Republic	Ústecký kraj	Vikletice	1963-158	Buchvaldek and Koutecký 1970	1963-158
155	0	155	Czech Republic	Ústecký kraj	Vikletice	1963-159	Buchvaldek and Koutecký 1970	1963-159
156	0	156	Czech Republic	Ústecký kraj	Vikletice	1963-160	Buchvaldek and Koutecký 1970	1963-160
157	0	157	Czech Republic	Ústecký kraj	Vikletice	1963-161	Buchvaldek and Koutecký 1970	1963-161
158	0	158	Czech Republic	Ústecký kraj	Vikletice	1963-162	Buchvaldek and Koutecký 1970	1963-162
159	0	159	Czech Republic	Ústecký kraj	Vikletice	1963-63	Buchvaldek and Koutecký 1970	1963-63
160	0	160	Czech Republic	Ústecký kraj	Vikletice	1963-64	Buchvaldek and Koutecký 1970	1963-64
162	0	162	Czech Republic	Ústecký kraj	Vikletice	1963-167	Buchvaldek and Koutecký 1970	1963-167
163	0	163	Czech Republic	Ústecký kraj	Vikletice	1963-168	Buchvaldek and Koutecký 1970	1963-168
164	0	164	Czech Republic	Ústecký kraj	Vikletice	1963-169	Buchvaldek and Koutecký 1970	1963-169
165	0	165	Czech Republic	Ústecký kraj	Vikletice	1963-170	Buchvaldek and Koutecký 1970	1963-170
166	0	166	Czech Republic	Ústecký kraj	Vikletice	1963-171	Buchvaldek and Koutecký 1970	1963-171
167	0	167	Czech Republic	Ústecký kraj	Vikletice	1963-172	Buchvaldek and Koutecký 1970	1963-172
168	0	168	Czech Republic	Ústecký kraj	Vikletice	1963-173	Buchvaldek and Koutecký 1970	1963-173
169	0	169	Czech Republic	Ústecký kraj	Vikletice	1963-174	Buchvaldek and Koutecký 1970	1963-174
171	0	171	Czech Republic	Ústecký kraj	Vikletice	1963-176	Buchvaldek and Koutecký 1970	1963-176
173	0	173	Czech Republic	Ústecký kraj	Vikletice	1963-178	Buchvaldek and Koutecký 1970	1963-178
174	0	174	Czech Republic	Ústecký kraj	Vikletice	1964-1	Buchvaldek and Koutecký 1970	1964-1
178	0	178	Czech Republic	Ústecký kraj	Vikletice	1964-5	Buchvaldek and Koutecký 1970	1964-5
179	0	179	Czech Republic	Ústecký kraj	Vikletice	1964-6	Buchvaldek and Koutecký 1970	1964-6
180	0	180	Czech Republic	Ústecký kraj	Vikletice	1964-7	Buchvaldek and Koutecký 1970	1964-7
181	0	181	Czech Republic	Ústecký kraj	Vikletice	1964-8	Buchvaldek and Koutecký 1970	1964-8
182	0	182	Czech Republic	Ústecký kraj	Vikletice	1964-9	Buchvaldek and Koutecký 1970	1964-9
185	0	185	Czech Republic	Ústecký kraj	Vikletice	1964-13	Buchvaldek and Koutecký 1970	1964-13
186	0	186	Czech Republic	Ústecký kraj	Vikletice	1964-14	Buchvaldek and Koutecký 1970	1964-14
187	0	187	Czech Republic	Ústecký kraj	Vikletice	1964-15	Buchvaldek and Koutecký 1970	1964-15
189	0	189	Czech Republic	Ústecký kraj	Vikletice	1964-18	Buchvaldek and Koutecký 1970	1964-18
191	0	191	Czech Republic	Ústecký kraj	Vikletice	1964-39	Buchvaldek and Koutecký 1970	1964-39
192	0	192	Czech Republic	Ústecký kraj	Vikletice	1964-41	Buchvaldek and Koutecký 1970	1964-41
193	0	193	Czech Republic	Ústecký kraj	Vikletice	1964-44	Buchvaldek and Koutecký 1970	1964-44
194	0	194	Czech Republic	Ústecký kraj	Vikletice	1964-45	Buchvaldek and Koutecký 1970	1964-45
197	0	197	Czech Republic	Ústecký kraj	Vikletice	1964-48	Buchvaldek and Koutecký 1970	1964-48
198	0	198	Czech Republic	Ústecký kraj	Vikletice	1964-49	Buchvaldek and Koutecký 1970	1964-49
199	0	199	Czech Republic	Ústecký kraj	Vikletice	1964-50	Buchvaldek and Koutecký 1970	1964-50
201	0	201	Czech Republic	Ústecký kraj	Vikletice	1964-52	Buchvaldek and Koutecký 1970	1964-52
202	0	202	Czech Republic	Ústecký kraj	Vikletice	1964-53	Buchvaldek and Koutecký 1970	1964-53
203	0	203	Czech Republic	Ústecký kraj	Vikletice	1964-54	Buchvaldek and Koutecký 1970	1964-54
206	0	206	Czech Republic	Ústecký kraj	Vikletice	1964-57	Buchvaldek and Koutecký 1970	1964-57
207	0	207	Czech Republic	Ústecký kraj	Vikletice	1964-58	Buchvaldek and Koutecký 1970	1964-58
208	0	208	Czech Republic	Ústecký kraj	Vikletice	180-11	Buchvaldek and Koutecký 1970	1964-59
209	0	209	Czech Republic	Ústecký kraj	Vikletice	1964-60	Buchvaldek and Koutecký 1970	1964-60
210	0	210	Czech Republic	Ústecký kraj	Vikletice	1964-61	Buchvaldek and Koutecký 1970	1964-61
211	0	211	Czech Republic	Ústecký kraj	Vikletice	1964-62	Buchvaldek and Koutecký 1970	1964-62
212	0	212	Czech Republic	Ústecký kraj	Vikletice	1964-63	Buchvaldek and Koutecký 1970	1964-63
213	0	213	Czech Republic	Ústecký kraj	Vikletice	1964-64	Buchvaldek and Koutecký 1970	1964-64
214	0	214	Czech Republic	Ústecký kraj	Vikletice	1964-65	Buchvaldek and Koutecký 1970	1964-65
215	0	215	Czech Republic	Ústecký kraj	Vikletice	1964-66	Buchvaldek and Koutecký 1970	1964-66
216	0	216	Czech Republic	Ústecký kraj	Vikletice	1963-67	Buchvaldek and Koutecký 1970	1964-67
217	0	217	Czech Republic	Ústecký kraj	Vikletice	1964-68	Buchvaldek and Koutecký 1970	1964-68
218	0	218	Czech Republic	Ústecký kraj	Vikletice	1964-69	Buchvaldek and Koutecký 1970	1964-69
221	0	221	Czech Republic	Ústecký kraj	Vikletice	1964-71	Buchvaldek and Koutecký 1970	1964-71
222	0	222	Czech Republic	Ústecký kraj	Vikletice	1964-72	Buchvaldek and Koutecký 1970	1964-72
224	0	224	Czech Republic	Ústecký kraj	Vikletice	1964-74	Buchvaldek and Koutecký 1970	1964-74
225	0	225	Czech Republic	Ústecký kraj	Vikletice	1964-75	Buchvaldek and Koutecký 1970	1964-75
226	0	226	Czech Republic	Ústecký kraj	Vikletice	1964-77	Buchvaldek and Koutecký 1970	1964-77
227	0	227	Czech Republic	Ústecký kraj	Vikletice	1964-78	Buchvaldek and Koutecký 1970	1964-78
229	0	229	Czech Republic	Ústecký kraj	Vikletice	1965-14	Buchvaldek and Koutecký 1970	1964-82
230	0	230	Czech Republic	Ústecký kraj	Vikletice	1965-14	Buchvaldek and Koutecký 1970	1965-14
231	0	231	Czech Republic	Ústecký kraj	Vikletice	1965-16	Buchvaldek and Koutecký 1970	1965-16
232	0	232	Czech Republic	Ústecký kraj	Vikletice	1965-18	Buchvaldek and Koutecký 1970	1965-18
234	0	234	Denmark	Viborg	Trehuse	NMA 17700 Hügel nr. 15 (Hübner 2005)	Hübner 2005, 973-9	337.1
236	0	236	Denmark	Viborg	Trehuse	NM A 19748 Hügel 21 (Hübner 2005)	Hübner 2005, 973-9	378.1
237	0	237	Denmark	Viborg	Trehuse	NM A 19749-50 Hügel 23 (Hübner 2005)	Hübner 2005, 973-9	379.1
238	0	238	Denmark	Viborg	Trehuse	NM A 17704 Hügel 18 (Hübner 2005)	Hübner 2005, 973-9	380.1
241	0	241	Denmark	Viborg	Trehuse	NM A 17002-03, B 7140 Hügel 17 (Hübner 2005)	Hübner 2005, 973-9	381.2
242	0	242	Denmark	Viborg	Trehuse	NM A 19752-53 Hügel 25 (Hübner 2005)	Hübner 2005, 973-9	382.1
245	0	245	Denmark	Viborg	Trehuse	NM A 19754-55, Hügel 26 (Hübner 2005)	Hübner 2005, 973-9	383.3
247	0	247	Denmark	Viborg	Trehuse	NM A 19756 Hügel 27	Hübner 2005, 973-9	384.1
248	0	248	Denmark	Viborg	Trehuse	NM A 19757-59 Hügel 28 (Hübner 2005)	Hübner 2005, 973-9	385.1
249	0	249	Denmark	Viborg	Trehuse	NM A 19757-59 Hügel 28 (Hübner 2005)	Hübner 2005, 973-9	385.2
251	0	251	Denmark	Viborg	Trehuse	NM A 19761-66, hügel 30 (Hübner 2005)	Hübner 2005, 973-9	386.1
253	0	253	Denmark	Viborg	Trehuse	NM A 17705-14, B 7145a	Hübner 2005, 973-9	387.1
254	0	254	Denmark	Viborg	Trehuse	NM A 19767-68, B 7455-57 Hügel 31 (Hübner 2005)	Hübner 2005, 973-9	388.1
255	0	255	Denmark	Viborg	Trehuse	NM A 19769-71, B 8458-61, Hügel 32 (Hübner 2005)	Hübner 2005, 973-9	389.1
256	0	256	Denmark	Viborg	Trehuse	NM A 19769-71, B 8458-61, Hügel 32 (Hübner 2005)	Hübner 2005, 973-9	389.2
258	0	258	Denmark	Viborg	Kongensbro	VSM 898 E	Hübner 2005, 979	389a.1
259	0	259	Denmark	Viborg	Levring	VSM 131 D	Hübner 2005, 979-80	390.1
264	0	264	Denmark	Viborg	Sjørup	NM A 17693-94, Hügel 8 (Hübner 2005)	Hübner 2005, 980-2	391.1
266	0	266	Denmark	Viborg	Sjørup	NM A 17685-91	Hübner 2005, 980-2	392.1
267	0	267	Denmark	Viborg	Sjørup	NMA 17684 Hügel 3 (Hübner 2005)	Hübner 2005, 980-2	393.1
268	0	268	Denmark	Viborg	Sjørup	NM A 17681-83, Hügel 2	Hübner 2005, 980-2	394.1
270	0	270	Denmark	Viborg	Sjørup	NM A 17695 Hügel 11 (Hübner 2005)	Hübner 2005, 980-2	396.1
272	0	272	Denmark	Viborg	Sjørup	NM A 17698, Hügel 13 (Hübner 2005)	Hübner 2005, 980-2	397.1
275	0	275	Denmark	Viborg	Dollerup	NM A 19782-83 Hügel 37 (Hübner 2005)	Hübner 2005, 986-7	411.1
277	0	277	Denmark	Viborg	Dollerup	NM A 19784-86	Hübner 2005, 986-7	412.2
281	0	281	Denmark	Viborg	Dollerup	NMA 19778-81 Hügel 36	Hübner 2005, 986-7	414.1
283	0	283	Denmark	Ribe	Torup	NM A 27649-51, C 16132 (Hübner 2005)	Hübner 2005, 1292-3	1169.1
284	0	284	Denmark	Ribe	Torup	NM A 27649-51, C 16132 (Hübner 2005)	Hübner 2005, 1292-3	1169.2
285	0	285	Denmark	Ribe	Torupsgårde	NM A 28281-85c, C 16631-33	Hübner 2005, 1293-8	1170.1
286	0	286	Denmark	Ribe	Torupsgårde	NM A 28281-85c, C 16631-33	Hübner 2005, 1293-8	1170.2
287	0	287	Denmark	Ribe	Torupsgårde	NM A 28308-11 (Hübner 2005)	Hübner 2005, 1293-8	1171.1
288	0	288	Denmark	Ribe	Torupsgårde	NM A 28295a-c	Hübner 2005, 1293-8	1172.1
289	0	289	Denmark	Ribe	Torupsgårde	NM A 28286-94, A28453-59	Hübner 2005, 1293-8	1173.1
291	0	291	Denmark	Ribe	Torupsgårde	NM A 28303-07	Hübner 2005, 1293-8	1174.1
292	0	292	Denmark	Ribe	Torupsgårde	NM A 28303-07	Hübner 2005, 1293-8	1174.2
294	0	294	Denmark	Ribe	Torupsgårde	NM A 28296-302, C 16634	Hübner 2005, 1293-8	1175.2
295	0	295	Denmark	Ribe	Torupsgårde	NM A 28296-302, C 16634	Hübner 2005, 1293-8	1175.3
296	0	296	Denmark	Ribe	Torup	A 27652-54	Hübner 2005, 1292-3	1176.1
300	0	300	Denmark	Ribe	Brøndum	NM A 10825	Hübner 2005, 1299-1305	1182.1
301	0	301	Denmark	Ribe	Brøndum	NM A 10828-29	Hübner 2005, 1299-1305	1183.1
302	0	302	Denmark	Ribe	Brøndum	NM A 10828-29	Hübner 2005, 1299-1305	1183.2
303	0	303	Denmark	Ribe	Brøndum	NM A 10822-23	Hübner 2005, 1299-1305	1184.1
304	0	304	Denmark	Ribe	Brøndum	NM A 10821	Hübner 2005, 1299-1305	1185.1
312	0	312	Denmark	Ribe	Brøndum	NM A 10830	Hübner 2005, 1299-1305	1190.1
313	0	313	Denmark	Ribe	Brøndum	NM A 10832-33	Hübner 2005, 1299-1305	1191.1
315	0	315	Denmark	Ribe	Brøndum	A 10840	Hübner 2005, 1299-1305	1193.1
316	0	316	Denmark	Ribe	Brøndum	NM A 10837-38	Hübner 2005, 1299-1305	1194.1
317	0	317	Denmark	Ribe	Brøndum	NM A 10839-39a	Hübner 2005, 1299-1305	1194a.1
319	0	319	Denmark	Ribe	Brøndum	NM A 11411, C 7160-67	Hübner 2005, 1299-1305	1197.1
322	0	322	Denmark	Ribe	Brøndum	NM A 28276-79	Hübner 2005, 1299-1305	1199.1
324	0	324	Denmark	Ribe	Brøndum	NM A 28332-35, C16635-37	Hübner 2005, 1299-1305	1201.1
326	0	326	Denmark	Ribe	Brøndum	NM A 28332-35, C16635-37	Hübner 2005, 1299-1305	1201.3
327	0	327	Denmark	Ribe	Brøndum	NM A 28336-38, C 16638	Hübner 2005, 1299-1305	1202.1
328	0	328	Denmark	Ribe	Brøndumdam	NM A 10846	Hübner 2005, 1305-6	1203.1
329	0	329	Denmark	Ribe	Brøndumdam	NM A 10847	Hübner 2005, 1305-6	1204.1
330	0	330	Denmark	Ribe	Brøndumdam	NM A 10848	Hübner 2005, 1305-6	1205.1
331	0	331	Denmark	Ribe	Brøndumdam	NM A 10845	Hübner 2005, 1305-6	1206.1
332	0	332	Denmark	Ribe	Brøndumdam	NM A 10844	Hübner 2005, 1305-6	1207.1
333	0	333	Denmark	Ribe	Forum	NM A 28722-25	Hübner 2005, 1306-13	1208.1
334	0	334	Denmark	Ribe	Forum	NM A 28726-31	Hübner 2005, 1306-13	1209.1
336	0	336	Denmark	Ribe	Forum	NM A 28732-36	Hübner 2005, 1306-13	1210.1
338	0	338	Denmark	Ribe	Forum	NM A 28321-23	Hübner 2005, 1306-13	1211.2
339	0	339	Denmark	Ribe	Forum	NM A 28312-20	Hübner 2005, 1306-13	1212.1
342	0	342	Denmark	Ribe	Forum	NM A 28324-31	Hübner 2005, 1306-13	1213.2
343	0	343	Denmark	Ribe	Forum	NM A 28345	Hübner 2005, 1306-13	1214.1
345	0	345	Denmark	Ribe	Forum	NM A 28346-48	Hübner 2005, 1306-13	1215.1
346	0	346	Denmark	Ribe	Gjesing Plantage	NM A 40350-51	Hübner 2005, 1313	1216.1
347	0	347	Denmark	Ribe	Kjærsing III, Gjesing By	ESM 866 x 2-6,8-9	Hübner 2005, 1314	1217.1
348	0	348	Denmark	Ribe	Kjærsing III, Gjesing By	ESM 866 x 2-6,8-9	Hübner 2005, 1314	1217.2
350	0	350	Denmark	Ribe	Kjærsing II, Gjesing By	NM 2597/79	Hübner 2005, 1314-15; 1319-20	1219.1
354	0	354	Denmark	Ribe	Kjærsing II, Gjesing By	ESM 787 x 2, 7, 164-8	Hübner 2005, 1314-15; 1319-20	1221.1
355	0	355	Denmark	Ribe	Kjærsing II, Gjesing By	ESM 787 x 9, 10, 153	Hübner 2005, 1314-15; 1319-20	1222.1
356	0	356	Denmark	Ribe	Kjærsing II, Gjesing By	ESM 787 x 169-250; NM A 10841	Hübner 2005, 1314-15; 1319-20	1223.1
357	0	357	Denmark	Ribe	Kjærsing II, Gjesing By	ESM 787 x 169-250; NM A 10841	Hübner 2005, 1314-15; 1319-20	1223.2
358	0	358	Denmark	Ribe	Kjærsing	NM A 10849-51	Hübner 2005, 1316,1317	1224.1
360	0	360	Denmark	Ribe	Kjærsing, Esbjerg Flyveplads	NM A 10843 (ESM 296 x 3; ESM 863 x 3, 4, 5, 6, 7, 9).	Hübner 2005, 1316-9	1225.1
362	0	362	Denmark	Ribe	Kjærsing, Esbjerg Flyveplads	NM A 10843 (ESM 296 x 3; ESM 863 x 3, 4, 5, 6, 7, 9).	Hübner 2005, 1316-9	1225.3
364	0	364	Denmark	Ribe	Kjærsing, Esbjerg Flyveplads	NM A 10843 (ESM 296 x 3; ESM 863 x 3, 4, 5, 6, 7, 9).	Hübner 2005, 1316-9	1225.5
365	0	365	Denmark	Ribe	Kjærsing, Esbjerg Flyveplads	ESM 296 x 1, 6, 7	Hübner 2005, 1316-9	1226.1
366	0	366	Denmark	Ribe	Kjærsing, Esbjerg Flyveplads	ESM 296 x 1, 6, 7	Hübner 2005, 1316-9	1226.2
368	0	368	Denmark	Ribe	Kjærsing, Gammel Lufthavn	ESM 863 x 1, 2, 5	Hübner 2005, 1316-9	1227.1
370	0	370	Denmark	Ribe	Kjærsing	NM A 10852-53	Hübner 2005, 1316,1317	1228.1
371	0	371	Denmark	Ribe	Kjærsing, Esbjerg Flyveplads	NM A 10854	Hübner 2005, 1316-9	1229.1
375	0	375	Denmark	Ribe	Kjærsing	NM A 10865	Hübner 2005, 1316,1317	1231.1
376	0	376	Denmark	Ribe	Kjærsing	NM A 11414-15	Hübner 2005, 1316,1317	1232.1 (extract)
377	0	377	Denmark	Ribe	Kjærsing	NM A 11414-15	Hübner 2005, 1316,1317	1232.2 (extracted)
378	0	378	Denmark	Ribe	Kjærsing	NM A 10857	Hübner 2005, 1316,1317	1233.1
379	0	379	Denmark	Ribe	Kjærsing	NM A 10858-59	Hübner 2005, 1316,1317	1234.1
380	0	380	Denmark	Ribe	Kjærsing, Esbjerg Flyveplads	NM A 10866-67	Hübner 2005, 1316-9	1235.1
381	0	381	Denmark	Ribe	Kjærsing, Esbjerg Flyveplads	NM A 10866-67	Hübner 2005, 1316-9	1235.2
383	0	383	Denmark	Ribe	Kjærsing, Esbjerg Flyveplads	ESM 296 x 2, 4	Hübner 2005, 1316-9	1236.1
384	0	384	Denmark	Ribe	Kjærsing, Esbjerg Flyveplads	ESM 296 x 2, 4	Hübner 2005, 1316-9	1236.2
385	0	385	Denmark	Ribe	Kjærsing	NM A 10861	Hübner 2005, 1316,1317	1238.1
386	0	386	Denmark	Ribe	Kjærsing	NM A 10863-64	Hübner 2005, 1316,1317	1240.1
387	0	387	Denmark	Ribe	Kjærsing II, Gjesing By	ESM 787 x 12, 151	Hübner 2005, 1314-15; 1319-20	1241.1
395	0	395	Denmark	Ribe	Hedelund	ESM 501 (106/68); Nm Journ. Nr. 1189/68	Hübner 2005, 1321	1246.2
398	0	398	Denmark	Ribe	Jerne	ESM 576 (577?) Nm Journ. Nr. 784/56	Hübner 2005, 1321-2	1248.1
402	0	402	Denmark	Ribe	Kvaglund	NM A 11418	Hübner 2005, 1322-4	1250.1
403	0	403	Denmark	Ribe	Kvaglund	ESM 84	Hübner 2005, 1322-4	1251.1
404	0	404	Denmark	Ribe	Kvaglund	NM A 29888-93	Hübner 2005, 1322-4	1252.1
408	0	408	Denmark	Ribe	Kvaglund	NM A 29888-93	Hübner 2005, 1322-4	1252.5
409	0	409	Denmark	Ribe	Kvaglund	NM A 29897-901	Hübner 2005, 1322-4	1253.1
410	0	410	Denmark	Ribe	Kvaglund	NM A 29897-901	Hübner 2005, 1322-4	1253.2
413	0	413	Denmark	Ribe	Kvaglund	NM A 29894-69	Hübner 2005, 1322-4	1254.2
414	0	414	Denmark	Ribe	Kvaglund	NM A 29894-69	Hübner 2005, 1322-4	1254.3
418	0	418	Denmark	Ribe	Rørkær	NM A 45046-64; C 29754-57	Hübner 2005, 1324-6	1256.1
419	0	419	Denmark	Ribe	Rørkær	NM A 45046-64; C 29754-57	Hübner 2005, 1324-6	1256.2
420	0	420	Denmark	Ribe	Rørkær	NM A 45046-64; C 29754-57	Hübner 2005, 1324-6	1256.3
422	0	422	Denmark	Ribe	Rørkær	NM A 45046-64; C 29754-57	Hübner 2005, 1324-6	1256.5
424	0	424	Denmark	Ribe	Rørkær	NM A 45046-64; C 29754-57	Hübner 2005, 1324-6	1256.7
427	0	427	Denmark	Ribe	Tarphagevej	ESM 1500	Hübner 2005, 1326	1257.1
428	0	428	Denmark	Ribe	Tourup	ESM Journ. Nr. 496/1975 Inv. Nr. 496 x Priv. Besitz	Hübner 2005, 1326	1258.1
432	0	432	Denmark	Ribe	Tourup	ESM 621 NM Journ. Nr. 1607/76	Hübner 2005, 1326	1259.3
445	0	445	Denmark	Ribe	Veldbæk	ESM 133x Nm Journ. Nr. 202/52	Hübner 2005, 1327	1266.1
447	0	447	Denmark	Ribe	Veldbækgård, Veldbæk	ESM 140 NM Journ. Nr. 5071/83	Hübner 2005, 1328	1267.1
451	0	451	Denmark	Ribe	Bovbjergs Jord	NM A 27638-46	Hübner 2005, 1329-30	1271.1
452	0	452	Denmark	Ribe	Bovbjergs Jord	NM A 27638-46	Hübner 2005, 1329-30	1271.2
453	0	453	Denmark	Ribe	Bovbjergs Jord	NM A 27638-46	Hübner 2005, 1329-30	1271.3
455	0	455	Denmark	Ribe	Bovbjerg	1272.1	Hübner 2005, 1331-4	1272.2
457	0	457	Denmark	Ribe	Bovbjerg	NM A 27605-22, C 16313	Hübner 2005, 1331-4	1273.1
458	0	458	Denmark	Ribe	Bovbjerg	NM A 27605-22, C 16313	Hübner 2005, 1331-4	1273.2
459	0	459	Denmark	Ribe	Bovbjerg	NM A 27605-22, C 16313	Hübner 2005, 1331-4	1273.3
460	0	460	Denmark	Ribe	Bovbjerg	NM A 27605-22, C 16313	Hübner 2005, 1331-4	1273.4
461	0	461	Denmark	Ribe	Bovbjerg	NM A 27605-22, C 16313	Hübner 2005, 1331-4	1273.5
463	0	463	Denmark	Ribe	Bovbjerg	NM A 27628-30	Hübner 2005, 1331-4	1274.2
464	0	464	Denmark	Ribe	Bovbjerg	ASR 2129	Hübner 2005, 1331-4	1275.1
465	0	465	Denmark	Ribe	Bovbjerg	ASR 2130	Hübner 2005, 1331-4	1276.1
466	0	466	Denmark	Ribe	Bovbjerg	ASR 2131	Hübner 2005, 1331-4	1277.1
467	0	467	Denmark	Ribe	Bovbjerg	ASR 2133	Hübner 2005, 1331-4	1278.1
468	0	468	Denmark	Ribe	Bovbjerg	ASR 2133	Hübner 2005, 1331-4	1278.2
469	0	469	Denmark	Ribe	Bovbjerg	ASR 2134	Hübner 2005, 1331-4	1279.1
470	0	470	Denmark	Ribe	Bovbjerg	ASR 2134	Hübner 2005, 1331-4	1279.2
473	0	473	Denmark	Ribe	Bovbjerg	ASR 2138	Hübner 2005, 1331-4	1282.1
474	0	474	Denmark	Ribe	Bovbjerg	ASR 2139	Hübner 2005, 1331-4	1283.1
477	0	477	Denmark	Ribe	Fourfeld	NM A 29887	Hübner 2005, 1334	1286.1
478	0	478	Denmark	Ribe	Frøkær, Damsmark Jord	NM A 27596-99	Hübner 2005, 1334-6	1287.1
479	0	479	Denmark	Ribe	Frøkær, Damsmark Jord	NM A 27601-04	Hübner 2005, 1334-6	1289.1
482	0	482	Denmark	Ribe	Frøkær, Damsmark Jord	NM A 27631-35	Hübner 2005, 1334-6	1290.1
483	0	483	Denmark	Ribe	Frøkær, Damsmark Jord	NM A 27631-35	Hübner 2005, 1334-6	1290.2
484	0	484	Denmark	Ribe	Frøkær	NM A 27586-87	Hübner 2005, 1336-7	1291.1
485	0	485	Denmark	Ribe	Frøkær	NM A 27588-89	Hübner 2005, 1336-7	1292.1
487	0	487	Denmark	Ribe	Frøkær, Damsmark Jord	NM A 27590-94	Hübner 2005, 1334-6	1293.1
488	0	488	Denmark	Ribe	Frøkær, Damsmark Jord	NM A 27590-94	Hübner 2005, 1334-6	1293.2
489	0	489	Denmark	Ribe	Frøkær, Damsmark Jord	NM A 27595	Hübner 2005, 1334-6	1294.1
490	0	490	Denmark	Ribe	Guldager	ESM 695, NM 3804/81	Hübner 2005, 1337-40	1295.1
491	0	491	Denmark	Ribe	Guldager	NM A 29765-66	Hübner 2005, 1337-40	1296.1
493	0	493	Denmark	Ribe	Guldager	NM A 29768	Hübner 2005, 1337-40	1297.1
496	0	496	Denmark	Ribe	Guldager Stationsby	ESM 343	Hübner 2005, 1340	1298.1
500	0	500	Denmark	Ribe	Hjerting	NM A 28627-48, B 10411-12	Hübner 2005, 1340-2	1299.4
506	0	506	Denmark	Ribe	Hjerting. Kløvholm	ESM Journ. Nr. 108/67 Inv. Nr. 1134-37; NM 1288/67	Hübner 2005, 1342	1303.1
507	0	507	Denmark	Ribe	Kjæring Mark	ESM Journ. Nr. 23/96	Hübner 2005, 1343	1304.1
508	0	508	Denmark	Ribe	Nygård	-	Hübner 2005, 1343-8	1305.1
509	0	509	Denmark	Ribe	Nygård	-	Hübner 2005, 1343-8	1306.1
511	0	511	Denmark	Ribe	Nygård	ESM 591, ASR 1180-81	Hübner 2005, 1343-8	1308.1
514	0	514	Denmark	Ribe	Nygård	ESM 591 x 113-114	Hübner 2005, 1343-8	1309.1
515	0	515	Denmark	Ribe	Nygård	ESM 591, ASR 1174	Hübner 2005, 1343-8	1310.1
516	0	516	Denmark	Ribe	Nygård	ESM 780, ASR 1184	Hübner 2005, 1343-8	1311.1
517	0	517	Denmark	Ribe	Nygård	ESM 780, ASR 1186	Hübner 2005, 1343-8	1312.1
522	0	522	Denmark	Ribe	Nygård	ESM 591	Hübner 2005, 1343-8	1315.1
523	0	523	Denmark	Ribe	Nygård	ESM 591	Hübner 2005, 1343-8	1315.2
526	0	526	Denmark	Ribe	Nygård	ESM 591 ASR 1178	Hübner 2005, 1343-8	1316.1
527	0	527	Denmark	Ribe	Nygård	ESM 591, ASR 1179	Hübner 2005, 1343-8	1317.1
528	0	528	Denmark	Ribe	Nygård	ESM 591, ASR 1175-77	Hübner 2005, 1343-8	1318.1
529	0	529	Denmark	Ribe	Ravnsbjerg	NM A 29769-73	Hübner 2005, 1348	1319.1
532	0	532	Denmark	Ribe	Koksspanggård	NM A 28147-51	Hübner 2005, 1350-1	1323.1
533	0	533	Denmark	Ribe	Koksspanggård	NM A 28147-51	Hübner 2005, 1350-1	1323.2
534	0	534	Denmark	Ribe	Koksspanggård	NM A 28147-51	Hübner 2005, 1350-1	1323.3
537	0	537	Denmark	Ribe	Sjaelborg	NM A 28612-26	Hübner 2005, 1351	1325.2
542	0	542	Denmark	Ribe	Lunde	ASR 1028-30	Hübner 2005, 1353	1333.1
543	0	543	Denmark	Ribe	Lunde	ASR 1028-30	Hübner 2005, 1353	1333.2
544	0	544	Denmark	Ribe	Lunde	ASR 1028-30	Hübner 2005, 1353	1333.3
545	0	545	Denmark	Ribe	Lunde	ASR 1049-50	Hübner 2005, 1353	1334.1
548	0	548	Denmark	Ribe	Rundegårds mark	NM A 9876	Hübner 2005, 1353	1337.1
549	0	549	Denmark	Ribe	Rundegård	ASR 1034	Hübner 2005, 1354	1338.1
551	0	551	Denmark	Ribe	Sadderup Mark	NM A 9872	Hübner 2005, 1354	1340.1
553	0	553	Denmark	Ribe	Skast	ASR 1040; Nm 1043	Hübner 2005, 1354-7	1342.1
555	0	555	Denmark	Ribe	Skast	NM 1040-41	Hübner 2005, 1354-7	1343.1
557	0	557	Denmark	Ribe	Skast	NM 1040, 1045	Hübner 2005, 1354-7	1344.1
559	0	559	Denmark	Ribe	Skast	NM 1046	Hübner 2005, 1354-7	1345.1
560	0	560	Denmark	Ribe	Skast	NM 1046	Hübner 2005, 1354-7	1345.2
561	0	561	Denmark	Ribe	Skast	NM A 9875	Hübner 2005, 1354-7	1346.1
563	0	563	Denmark	Ribe	Skast	NM A 9877	Hübner 2005, 1354-7	1348.1
564	0	564	Denmark	Ribe	Skast	ASR 1047. 1055	Hübner 2005, 1354-7	1349.1
565	0	565	Denmark	Ribe	Skast	NM 1044; 1045	Hübner 2005, 1354-7	1350.1
566	0	566	Denmark	Ribe	Skast	NM A 9864-65	Hübner 2005, 1354-7	1351.1
569	0	569	Denmark	Ribe	Skast	ASR 1032-33. 1051	Hübner 2005, 1354-7	1353.1
570	0	570	Denmark	Ribe	Skast	ASR 1032-33. 1051	Hübner 2005, 1354-7	1353.2
571	0	571	Denmark	Ribe	Solbjerg	ASR 1032-33. 1051	Hübner 2005, 1357	1354.1
572	0	572	Denmark	Ribe	Solbjerg	NM A 9878	Hübner 2005, 1357	1355.1
573	0	573	Denmark	Ribe	Tudegård	ASR 1037	Hübner 2005, 1357	1356.1
574	0	574	Denmark	Ribe	Tudegårds mark	NM A 9868-69	Hübner 2005, 1357	1357.1
575	0	575	Denmark	Ribe	Tudegårds mark	NM A 9866-67	Hübner 2005, 1357	1358.1
576	0	576	Denmark	Ribe	Tudegårds mark	NM A 9874	Hübner 2005, 1357	1359.1
579	0	579	Denmark	Ribe	Stejlgård, Bramminge	FHM 1226	Hübner 2005, 1358-9	1361.1
587	0	587	Denmark	Ribe	Tremgård	ASR 1144-47	Hübner 2005, 1361-2	1367.1
589	0	589	Denmark	Ribe	Lifstrup	NM A 11403-04	Hübner 2005, 1362	1370.1
591	0	591	Denmark	Ribe	Lifstrup	NM A 11407-08	Hübner 2005, 1362	1371.1
593	0	593	Denmark	Viborg	Fattiggårds mark, Daugbjerg	NM A 17715-20	Hübner 2005, 903-4	151.2
594	0	594	Denmark	Viborg	Søgårde/Nygårde	Nm Journ Nr 692/66	Hübner 2005, 906	154.1
595	0	595	Denmark	Viborg	Dalsgårde, Dommerby	NM A 43444	Hübner 2005, 906	155.1
596	0	596	Denmark	Viborg	Jegstrup	NM A 32846-55	Hübner 2005, 906-9	156.1
598	0	598	Denmark	Viborg	Jegstrup	NM A 32846-55	Hübner 2005, 906-9	156.3
599	0	599	Denmark	Viborg	Jegstrup	NM A 32839-45	Hübner 2005, 906-9	157.1
601	0	601	Denmark	Viborg	Flasgaard, Skammelstrup	SMS R III/91-91c	Hübner 2005, 909-10	158.1
602	0	602	Denmark	Viborg	Flasgaard, Skammelstrup	SMS R III/38-38a	Hübner 2005, 909-10	159.1
603	0	603	Denmark	Viborg	Flasgaard, Skammelstrup	SMS RIII/43	Hübner 2005, 909-10	160.1
604	0	604	Denmark	Viborg	Flasgaard, Skammelstrup	SMS R III/39-40a	Hübner 2005, 909-10	161.1
605	0	605	Denmark	Viborg	Flasgaard, Skammelstrup	SMS R III/42	Hübner 2005, 909-10	162.1
606	0	606	Denmark	Viborg	Sønder Feldingbjerg/Kærgård	SMS R III/73-73a. SMS 420A.	Hübner 2005, 910	163.1
607	0	607	Denmark	Viborg	Thorsø	SMS 324/1968; Inv. Nr. 3503; VSM 48 C	Hübner 2005, 910	164.1
608	0	608	Denmark	Viborg	Fly	NM A 43959-61 (R II/495-496)	Hübner 2005, 910-11	165.1
612	0	612	Denmark	Viborg	Fly	SMS R I/686-687	Hübner 2005, 910-11	167.1
613	0	613	Denmark	Viborg	Fly	NM A 43571-72 (R II/193-193a)	Hübner 2005, 910-11	168.1
614	0	614	Denmark	Viborg	Fly Hede	SMS 37/45; Inv. Nr. A 149	Hübner 2005, 911	169.1
615	0	615	Denmark	Viborg	Fly	SMS 432 A	Hübner 2005, 910-11	170.1
619	0	619	Denmark	Viborg	Teglborggård	SMS 262 A; NM A 43954-55 (R II/ 493-493a)	Hübner 2005, 911-2	171.1a
623	0	623	Denmark	Viborg	Teglborggård	SMS 262 A; NM A 43954-55 (R II/ 493-493a)	Hübner 2005, 911-2	171.4
625	0	625	Denmark	Viborg	Tværagre	SMS R III/ 93	Hübner 2005, 912	172.1
626	0	626	Denmark	Viborg	Gammelstrup	VSM 300 C	Hübner 2005, 912	173.1
628	0	628	Denmark	Viborg	Bruddal	VSM 2/1892; Inv. Nr. 3835-3837	Hübner 2005, 912	174.2
630	0	630	Denmark	Viborg	Højslev	NM A 17262; Journ. Nr. 18/99	Hübner 2005, 913	175.1
632	0	632	Denmark	Viborg	Pothuse/Højslev	SMS R III/132-132a	Hübner 2005, 913	177.1
633	0	633	Denmark	Viborg	Vinkel	NM A 43549 (R II/179)	Hübner 2005, 913-4	178.1
634	0	634	Denmark	Viborg	Vinkel	SMS R III/86-86a	Hübner 2005, 913-4	179.1
636	0	636	Denmark	Viborg	Vinkelplet	NM A 43776-77 (R II/ 355-355a)	Hübner 2005, 914	181.1
638	0	638	Denmark	Viborg	Gamskjær	SMS R III/92-92b	Hübner 2005, 915	187.1
639	0	639	Denmark	Viborg	Gamskjærgård	NM A 44009-11 (R II/532a-d)	Hübner 2005, 915-6	188.1
640	0	640	Denmark	Viborg	Gamskjærgård	NM A 44007-08 (R II/ 531-531a)	Hübner 2005, 915-6	189.1
641	0	641	Denmark	Viborg	Gamskjærgård	NM A 44012-14 (R II/533-533b)	Hübner 2005, 915-6	190.1
644	0	644	Denmark	Viborg	Kobberup	SMS R III/46-47	Hübner 2005, 916-7	192.1
645	0	645	Denmark	Viborg	Kobberup	SMS III/54	Hübner 2005, 916-7	193.1
646	0	646	Denmark	Viborg	Kobberup	SMS R III/53-53a	Hübner 2005, 916-7	194.1
647	0	647	Denmark	Viborg	Kobberup	NM A 43883-86 (R II/429-429c)	Hübner 2005, 916-7	195.1
650	0	650	Denmark	Viborg	Søby	NM A 44015 (R II/534)	Hübner 2005, 917-9	198.1
651	0	651	Denmark	Viborg	Søby	NM A 43848-49; (R II/409-409a)	Hübner 2005, 917-9	200.1
652	0	652	Denmark	Viborg	Søby	NM A 44016-17; (R II/535-535a)	Hübner 2005, 917-9	201.1
653	0	653	Denmark	Viborg	Søby	NM A 43981; (R II/52)	Hübner 2005, 917-9	202.1
654	0	654	Denmark	Viborg	Søby	NM A 43780-83; (R II/ 358-359a)	Hübner 2005, 917-9	203.1
655	0	655	Denmark	Viborg	Søby	NM A 43780-83; (R II/ 358-359a)	Hübner 2005, 917-9	203.2
656	0	656	Denmark	Viborg	Søby	NM A 44989-90	Hübner 2005, 917-9	204.1
657	0	657	Denmark	Viborg	Søby	NM A 43779; (R II/357)	Hübner 2005, 917-9	205.1
658	0	658	Denmark	Viborg	Søby	NM A 43836-37 (RII/400-400a)	Hübner 2005, 917-9	206.1
659	0	659	Denmark	Viborg	Søby	NM A 43832-33 (RII/398-398a)	Hübner 2005, 917-9	207.1
660	0	660	Denmark	Viborg	Søby	NM A 43834-35 (RII/399-399a)	Hübner 2005, 917-9	208.1
662	0	662	Denmark	Viborg	Søby Nørgård	NM A 44001 (RII/527)	Hübner 2005, 919-20	209.2
663	0	663	Denmark	Viborg	Søby Nørgård	NM A 44002-06 (RII/528-530)	Hübner 2005, 919-20	210.1
664	0	664	Denmark	Viborg	Søby Nørgård	NM A 44002-06 (RII/528-530)	Hübner 2005, 919-20	210.2
665	0	665	Denmark	Viborg	Søby Nørgård	NM A 44002-06 (RII/528-530)	Hübner 2005, 919-20	210.3
666	0	666	Denmark	Viborg	Søby Nørgård	NM A 43999-44000 (R II/526-526a)	Hübner 2005, 919-20	211.1
669	0	669	Denmark	Viborg	Tastum, Hedevang	SMS R/I679 and 356 A; NM Journ. Nr. 6837/88	Hübner 2005, 920; 921; 924	214.1
671	0	671	Denmark	Viborg	Tastumgaard	SMS R I/688-691	Hübner 2005, 920-1	215.1
672	0	672	Denmark	Viborg	Tastumgaard	SMS R I/688-691	Hübner 2005, 920-1	215.2
673	0	673	Denmark	Viborg	Tastum, Hedevang	SMS 312 A; R I/764-765	Hübner 2005, 920; 921; 924	216.4
674	0	674	Denmark	Viborg	Tastum, Hedevang	SMS 312 A; R I/764-765	Hübner 2005, 920; 921; 924	216.5
676	0	676	Denmark	Viborg	Tastum	SMS R I/768-770	Hübner 2005, 921-2	217.1
677	0	677	Denmark	Viborg	Tastum	SMS R I/768-770	Hübner 2005, 921-2	217.2
678	0	678	Denmark	Viborg	Tastum	SMS R I/762-763	Hübner 2005, 921-2	218.1
679	0	679	Denmark	Viborg	Tastum	NM A 43962 (R II/497)	Hübner 2005, 921-2	219.1
681	0	681	Denmark	Viborg	Tastum Plantage	SMS R I/773-774	Hübner 2005, 922	221.1
682	0	682	Denmark	Viborg	Tastum, Lærkenborg	SMS 107 A; NM Fundber. Nr. 4394 bzw. Journ. Nr. 1877/77	Hübner 2005, 922-3	222.1
683	0	683	Denmark	Viborg	Tastum, Lærkenborg	SMS 107 A; NM Fundber. Nr. 4394 bzw. Journ. Nr. 1877/77	Hübner 2005, 922-3	222.2
684	0	684	Denmark	Viborg	Tastum Sø	SMS 64 A; VSM 195 D. Nm Funber. Nr. 4259 bzw. Journ. Nr. 896/74	Hübner 2005, 923-4	223.1
686	0	686	Denmark	Viborg	Tastum, Hedevang	SMS 311 A NM Journ. Nr. 5881/84, Fundber. Nr. 4939	Hübner 2005, 920; 921; 924	224.1
688	0	688	Denmark	Viborg	Kuhrgårde	NM A 43600 (RII/215)	Hübner 2005, 924	225.1
690	0	690	Denmark	Viborg	Knudsgård	SMS 377A; NM Journ. Nr. 6814/88	Hübner 2005, 926	227.1
691	0	691	Denmark	Viborg	Smollerup	NM A 15904-05 Journ. Nr. 371/97	Hübner 2005, 926	228.1
692	0	692	Denmark	Viborg	Kvosted	Nm A 38066 Journ. Nr. 655/38	Hübner 2005, 938	253.1
693	0	693	Denmark	Viborg	Moesgård, Kvosted	NM A 43601-02 (R II/216-216a)	Hübner 2005, 938	254.1
696	0	696	Denmark	Viborg	Sønder Ravn	SMS R III/80	Hübner 2005, 938-9	256.2
697	0	697	Denmark	Viborg	Tårupgårde	NM A 22921-25	Hübner 2005, 939	257.1
698	0	698	Denmark	Viborg	Gyldenvadgård, Trevad	NM A 43841; (R II/404)	Hübner 2005, 939	258.1
699	0	699	Denmark	Viborg	Gyldenvadgård	NM A 43899 n(R II/441)	Hübner 2005, 939	259.1
700	0	700	Denmark	Viborg	Trevad	Nm A 52071	Hübner 2005, 939-41	260.1
701	0	701	Denmark	Viborg	Trevad	SMS R III/48-48a	Hübner 2005, 939-41	261.1
702	0	702	Denmark	Viborg	Trevad	NM A 43880-82 R II/428-428b)	Hübner 2005, 939-41	262.1
703	0	703	Denmark	Viborg	Trevad	SMS R III/49-49a	Hübner 2005, 939-41	263.1
706	0	706	Denmark	Viborg	Sjørup Plantage	Nm Journ. Nr. 1510/76	Hübner 2005, 941	264b.1
707	0	707	Denmark	Viborg	Vester Børsting	NM A 43910-12 (R II/453-453b)	Hübner 2005, 941-2	265.1
708	0	708	Denmark	Viborg	Vester Børsting	SMS R III/52	Hübner 2005, 941-2	265a.1
709	0	709	Denmark	Viborg	Vroue Hede, Sjørup plantage	Nm. Journ. Nr. 1510/76	Hübner 2005, 942	266.1
711	0	711	Denmark	Viborg	Hald	VSM 671 C	Hübner 2005, 942-4	268.1
712	0	712	Denmark	Viborg	Hald	VSM 671 C	Hübner 2005, 942-4	268.2
715	0	715	Denmark	Viborg	Sønder Ørum	SMS 2/42	Hübner 2005, 945	270.1
716	0	716	Denmark	Viborg	Toustrup, Harre Skovgaard	SMS R I/730-731	Hübner 2005, 945	271.1
717	0	717	Denmark	Viborg	Toustrup	SMS R I/732-734	Hübner 2005, 945-6	272.1
719	0	719	Denmark	Viborg	Toustrup	SMS R I/732-734	Hübner 2005, 945-6	272.3
720	0	720	Denmark	Viborg	Toustrup	NM A 43558-59 R II/186-186a)	Hübner 2005, 945-6	273.1
721	0	721	Denmark	Viborg	Toustrup	NM A 43635 (R II/238)	Hübner 2005, 945-6	274.1
726	0	726	Denmark	Viborg	Toustrup	SMS R I/697-698	Hübner 2005, 945-6	277.1
727	0	727	Denmark	Viborg	Toustrup	SMS R I/720-721	Hübner 2005, 945-6	278.1
729	0	729	Denmark	Viborg	Toustrup	SMS R I/725-727	Hübner 2005, 945-6	280.1
730	0	730	Denmark	Viborg	Ans Hede	NM A 43830 ( R II/397-397A)	Hübner 2005, 946	281.1
731	0	731	Denmark	Viborg	Dalstrup	NM A 43688 (R II/283)	Hübner 2005, 946	282.1
733	0	733	Denmark	Viborg	Harre	NM A 43638-39 ( R II/241-241a)	Hübner 2005, 947-8	284.1
734	0	734	Denmark	Viborg	Harre Hede	NM A 43666-67 ( R II/264-264a)	Hübner 2005, 947	285.1
739	0	739	Denmark	Viborg	Harre	NM A 43679 (R II/276)	Hübner 2005, 947-8	288.2
740	0	740	Denmark	Viborg	Harre	NM A 49566-67	Hübner 2005, 947-8	289.1
741	0	741	Denmark	Viborg	Harre Skovgaard	SMS R I/892	Hübner 2005, 947-8	290.1
742	0	742	Denmark	Viborg	Harre	NM A 43690	Hübner 2005, 947-8	291.1
743	0	743	Denmark	Viborg	Bajlumgård	VSM 210 C	Hübner 2005, 948	292.1
745	0	745	Denmark	Viborg	Hjerk	NM A 43680-82 (R II/277-277b)	Hübner 2005, 948	293.2
746	0	746	Denmark	Viborg	Tinggård, Vium	NM A 43916-17 (R II/457-457a)	Hübner 2005, 948-9	294
747	0	747	Denmark	Viborg	"Tophøj", Nautrup	NM A 43738-41 (R II/327-328b)	Hübner 2005, 949	295.1
748	0	748	Denmark	Viborg	Nautrup	NM A 39281	Hübner 2005, 949	296.1
749	0	749	Denmark	Viborg	Nautrup	NM A 43740 (R II/322-322a)	Hübner 2005, 949	297.1
751	0	751	Denmark	Viborg	Holmgårde, Sæby	NM A 43733-35 (R II/325-325b)	Hübner 2005, 949	299a.1
752	0	752	Denmark	Viborg	Sæby	NM A 43736-37 (R II/326-326a)	Hübner 2005, 949-50	300.1
753	0	753	Denmark	Viborg	Sæby	NM A 43742 (R II/329)	Hübner 2005, 949-50	301.1
754	0	754	Denmark	Viborg	Sæby	NM A 43743-45 (R II/330-331a)	Hübner 2005, 949-50	302.1
755	0	755	Denmark	Viborg	Sæby	NM A 43743-45 (R II/330-331a)	Hübner 2005, 949-50	302.2
756	0	756	Denmark	Viborg	Tøndering	SMS R I/793-794	Hübner 2005, 950	303.1
757	0	757	Denmark	Viborg	"Tinghøj",Tøndering	SMS R I/711-712	Hübner 2005, 950	304.1
758	0	758	Denmark	Viborg	"Tinghøj",Tøndering	SMS R I/711-712	Hübner 2005, 950	304.2
759	0	759	Denmark	Viborg	Åsted	SMS R I/790-792	Hübner 2005, 950	305.1
760	0	760	Denmark	Viborg	Nissumgård, Nissum	SMS R I/589-590	Hübner 2005, 950	306.1
761	0	761	Denmark	Viborg	Nissum	SMS R I/756-757	Hübner 2005, 950-1	307.1
762	0	762	Denmark	Viborg	Nissum	SMS R I/617	Hübner 2005, 950-1	308.1
763	0	763	Denmark	Viborg	Nissum	SMS R I/754-755	Hübner 2005, 950-1	309.1
764	0	764	Denmark	Viborg	Nissum	NM A 43611 (R II/224)	Hübner 2005, 950-1	310.1
765	0	765	Denmark	Viborg	Nissum	SMS R I/795-796	Hübner 2005, 950-1	311.1
766	0	766	Denmark	Viborg	Østergård, Åsted	NM A 43614 (R II/227)	Hübner 2005, 951	312.1
767	0	767	Denmark	Viborg	Skovgaard	SMS R I/558-561	Hübner 2005, 951	313.1
768	0	768	Denmark	Viborg	Skovgaard	SMS R I/558-561	Hübner 2005, 951	313.2
769	0	769	Denmark	Viborg	Søgård, Nissum	NM A 43610 (R II/223)	Hübner 2005, 951-2	314.1
770	0	770	Denmark	Viborg	Grove	NM A 43521 (R II/164-165)	Hübner 2005, 956-7	322.1
771	0	771	Denmark	Viborg	Grove	NM A 43522-24 (R II/166-166b)	Hübner 2005, 956-7	323.1
772	0	772	Denmark	Viborg	Brøndumbæk	NM A 43484-85 (R II/128-128a)	Hübner 2005, 957	325.1
773	0	773	Denmark	Viborg	Hem	NM A 43487 (R II/131)	Hübner 2005, 957	326.1
774	0	774	Denmark	Viborg	Hem	SMS R III/167-167a	Hübner 2005, 957	327.1
775	0	775	Denmark	Viborg	Krarup	NM A 43482-83 (R II/127-127a)	Hübner 2005, 957	328.1
776	0	776	Denmark	Viborg	Kurgård, Hem	NM A 43695 (RII/290)	Hübner 2005, 957	328a.1
777	0	777	Denmark	Viborg	Hindborg	SMS R I/176-178	Hübner 2005, 958	329.1
778	0	778	Denmark	Viborg	Frammerslev	SMS R I/664-665	Hübner 2005, 958	333.1
779	0	779	Denmark	Viborg	Oddense	NM A 43565-66 (R II/189-189a)	Hübner 2005, 959	335.1
780	0	780	Denmark	Viborg	Lille Ramsing	NM A 43582-83 (R II/198-198a)	Hübner 2005, 959	336.1
781	0	781	Denmark	Viborg	Otting Hede	NM A 43560-64 (R II/187-188)	Hübner 2005, 959-60	338.1
782	0	782	Denmark	Viborg	Otting Hede	NM A 43560-64 (R II/187-188)	Hübner 2005, 959-60	338.1
783	0	783	Denmark	Viborg	Otting Udmark	NMA 43620 (R II/229)	Hübner 2005, 959	339.1
784	0	784	Denmark	Viborg	Otting Hede	NM A 43621-22 (R II/230-230a)	Hübner 2005, 959-60	340.1
785	0	785	Denmark	Viborg	Otting Hede	NM A 43569-70 (R II/192-192a)	Hübner 2005, 959-60	342.1
786	0	786	Denmark	Viborg	Otting	NM A 43557 (R II/185); SMS 366A	Hübner 2005, 960	343.1
787	0	787	Denmark	Viborg	Otting	NM A 43567-68 (R II/190-191)	Hübner 2005, 960	344.1
789	0	789	Denmark	Viborg	Brårup, Gemsevej	NM A 43445-47 (R II/100-100b); SMS 206 A	Hübner 2005, 961-3	346.1
790	0	790	Denmark	Viborg	Brårup	NM A 43448 (R II/101)	Hübner 2005, 961-3	347.1
791	0	791	Denmark	Viborg	Brårup, Vinde	NM A 43438-39 (R II/96-96a)	Hübner 2005, 962	348.1
793	0	793	Denmark	Viborg	Brårup	NM A 43499-51 (R II/102-103a)	Hübner 2005, 961-3	348a.2
795	0	795	Denmark	Viborg	Brårup, Gemsevej	SMS 260 A; NM. Journ. Nr. 5111/83	Hübner 2005, 961-3	349.1
797	0	797	Denmark	Viborg	Brårup	NM A 43452-54 (R II/104-104b)	Hübner 2005, 961-3	350.1
798	0	798	Denmark	Viborg	Brårup	NM A 43457 (R II/106)	Hübner 2005, 961-3	351.1
799	0	799	Denmark	Viborg	Brårup	NM A 43455-56 (R II/105-105a)	Hübner 2005, 961-3	352.1
800	0	800	Denmark	Viborg	Brårup, Gemsevej	NM A 43441-43 (R II/98-98b)	Hübner 2005, 961-3	353.1
804	0	804	Denmark	Skanderborg	Kalhave	NM A 44249-53	Hübner 2005, 1076	629.1
805	0	805	Denmark	Viborg	"Kløvehøj", Fællesgårde	VSM 808E	Hübner 2005, 987	415.1
807	0	807	Denmark	Skanderborg	Kalhave	NM A 44721-22	Hübner 2005, 1076	630.1
810	0	810	Denmark	Skanderborg	Kalhave	NM A 44570	Hübner 2005, 1076	631.1
812	0	812	Denmark	Skanderborg	Kalhave	HOM 1295	Hübner 2005, 1076	632.1
815	0	815	Denmark	Viborg	Ravnstrup	NM A 21097-98	Hübner 2005, 989-90	421.1
816	0	816	Denmark	Skanderborg	Haarup	NM A 30183	Hübner 2005, 1077-8	634.1
817	0	817	Denmark	Skanderborg	Haarup	NM A 30184	Hübner 2005, 1077-8	635.1
818	0	818	Denmark	Skanderborg	Haarup	NM A 30191-93	Hübner 2005, 1077-8	636.1
820	0	820	Denmark	Skanderborg	Haarup	NM A 30194-95	Hübner 2005, 1077-8	637.1
823	0	823	Denmark	Skanderborg	Haarup	NM A 30185-90	Hübner 2005, 1077-8	638.1
826	0	826	Denmark	Viborg	Ravnstrup	NM A 21099-113	Hübner 2005, 989-90	424.1
829	0	829	Denmark	Skanderborg	Brejenbjerggårds Mark	FHM 3562	Hübner 2005, 1096	684.1
830	0	830	Denmark	Viborg	Kølsen	VSM 461 C	Hübner 2005, 993	441
831	0	831	Denmark	Skanderborg	"Tophøj", Hage Mark	NM A 34093-99	Hübner 2005, 1096	685.1
833	0	833	Denmark	Viborg	Balling	SMS R III/45	Hübner 2005, 1005	471.1
834	0	834	Denmark	Skanderborg	"Tophøj", Hage Mark	NM A 34093-99	Hübner 2005, 1096	685.2
835	0	835	Denmark	Viborg	Guust, Balling Overmølle	SMS R I/343-345	Hübner 2005, 1006	472.1
837	0	837	Denmark	Viborg	Guust	NM A 26246	Hübner 2005, 1006-7	473.1
838	0	838	Denmark	Skanderborg	Hage	FHM 3556-57	Hübner 2005, 1097	687.1
839	0	839	Denmark	Viborg	Guust	SMS R I/670-671	Hübner 2005, 1006-7	474.1
840	0	840	Denmark	Viborg	Guust	SMS R I/811-813	Hübner 2005, 1006-7	475.1
841	0	841	Denmark	Skanderborg	Hammer Vandmølle, Hammergård	NM A 34076-78	Hübner 2005, 1097-8	688.1
843	0	843	Denmark	Viborg	Guust	SMS R I/668-669	Hübner 2005, 1006-7	476.1
844	0	844	Denmark	Viborg	Guust	SMS R I/692	Hübner 2005, 1006-7	477.1
845	0	845	Denmark	Viborg	Næsbygaard	SMS R I/86	Hübner 2005, 1007	478.1
846	0	846	Denmark	Ribe	Nørre Balling	NM A 29203-08	Hübner 2005, 1007	479.1
847	0	847	Denmark	Ribe	Nørre Balling	NM A 29203-08	Hübner 2005, 1007	479.2
850	0	850	Denmark	Viborg	Torp	NM A 43466-67	Hübner 2005, 1007	480.1-2
851	0	851	Denmark	-	-	SMS R I/4-5	Hübner 2005	481.1
852	0	852	Denmark	-	-	SMS R I/17	Hübner 2005	482.1
856	0	856	Denmark	-	-	NM A 43342-43	Hübner 2005	484.1
857	0	857	Denmark	Viborg	Ginderup Hede	SMS R I/486-488	Hübner 2005, 1008	485.1
858	0	858	Denmark	Skanderborg	Hammer Vandmølle, Hammergård	NM A 34078a	Hübner 2005, 1097-8	689.1
859	0	859	Denmark	-	-	SMS R I/165-166	Hübner 2005	486.1
860	0	860	Denmark	Skanderborg	Hammer Vandmølle, Hammergård	NM A 34079	Hübner 2005, 1097-8	690.1
861	0	861	Denmark	-	-	FHM 4039-40	Hübner 2005	487.1
862	0	862	Denmark	Skanderborg	Hammer Vandmølle, Hammergård	NM A 34080	Hübner 2005, 1097-8	691.1
863	0	863	Denmark	Viborg	Krejbjerggård, Lysen Hede	SMS R I/147-149	Hübner 2005, 1008-9	488.2
865	0	865	Denmark	Viborg	Krejbjerggaard	SMS R I/12, 181, 454-455	Hübner 2005, 1009	489.1
866	0	866	Denmark	Viborg	Krejbjerggaard	SMS R I/12, 181, 454-455	Hübner 2005, 1009	489.2
867	0	867	Denmark	Viborg	Krejbjerggaard	SMS R I/182, 446-447	Hübner 2005, 1009	490.1
868	0	868	Denmark	Skanderborg	Hammer Mølle	FHM 3571-72	Hübner 2005, 1098	694.1
869	0	869	Denmark	Viborg	Krejbjerggaard	SMS R I/182, 446-447	Hübner 2005, 1009	490.2
870	0	870	Denmark	Viborg	"Baunhøj", Krejbjerg	SMS R I/162-163	Hübner 2005, 1009-10	491.1
871	0	871	Denmark	Viborg	"Baunhøj", Krejbjerg	SMS R I/73 and 111-112	Hübner 2005, 1009-10	492.1-2
874	0	874	Denmark	Skanderborg	Hammer	FHM 4039-40	Hübner 2005, 1098-9	696.2
875	0	875	Denmark	Skanderborg	Kovtrup	FHM 3564-65	Hübner 2005, 1099	697.1
876	0	876	Denmark	Viborg	Krejbjerg	SMS R I/452-453	Hübner 2005, 1010-1011	493.1
877	0	877	Denmark	Skanderborg	Kovtrup	FHM 3566	Hübner 2005, 1099	698.1
880	0	880	Denmark	Skanderborg	"Bjærgmandshøj", Møllerup (Grønbjerggaards Mark)	NM A 12326-30	Hübner 2005, 1099-101	699.1
882	0	882	Denmark	Viborg	Krejbjerg	SMS R I/222	Hübner 2005, 1010-1011	496.1
887	0	887	Denmark	Viborg	Nørre Andrup	SMS R I/179-180	Hübner 2005, 1011	498.1
890	0	890	Denmark	Skanderborg	Klovborg	FHM 3549-51	Hübner 2005, 1101-2	701.1
891	0	891	Denmark	Viborg	Nørre Andrup	SMS R I/171-172	Hübner 2005, 1011	499.1
892	0	892	Denmark	Viborg	Nørre Andrup	SMS R I/171-172	Hübner 2005, 1011	499.2
896	0	896	Denmark	Viborg	Hostrup	NM A 43517-18	Hübner 2005, 1011	500.1
899	0	899	Denmark	Skanderborg	Klovborg Mark	-	Hübner 2005, 1102	702.1
903	0	903	Denmark	Skanderborg	Malund	FHM 3553-54	Hübner 2005, 1102	704.1
904	0	904	Denmark	Skanderborg	"Gabhøj", Malund	FHM 3690-97	Hübner 2005, 1102-3	705.1
905	0	905	Denmark	Skanderborg	"Gabhøj", Malund	FHM 3690-97	Hübner 2005, 1102-3	705.2
907	0	907	Denmark	Skanderborg	Nørskov	NM A 34132-33	Hübner 2005, 1103	708.1
913	0	913	Denmark	Skanderborg	Linnerup	NM A 34254	Hübner 2005, 1104	714.1
914	0	914	Denmark	Skanderborg	Hundshoved	FHM 3541-45	Hübner 2005, 1105-6	721.1
917	0	917	Denmark	Viborg	Lem	NM A 26888-91	Hübner 2005, 1011	501.3
919	0	919	Denmark	Viborg	Vester Lem	NM A 43519-20	Hübner 2005, 1012	503.1
920	0	920	Denmark	Viborg	"Munkhøj", Ålbæk	NM A 43552	Hübner 2005, 1012	505.1
921	0	921	Denmark	Viborg	Kaas	NM A 43515-16	Hübner 2005, 1012-3	506.1
922	0	922	Denmark	Viborg	"Kaashøje", Lihme	NM A 43553-54	Hübner 2005, 1013	507.1
923	0	923	Denmark	Viborg	Lihme	NM A 43555-55a	Hübner 2005, 1013	508.1
924	0	924	Denmark	Viborg	Vester Lem	NM A 43528-30	Hübner 2005, 1012	504.3
925	0	925	Denmark	Viborg	Lihme	NM A 43525-27	Hübner 2005, 1013	509.1
926	0	926	Denmark	Viborg	Nørrehede	NM A 43723	Hübner 2005, 1013	510.1
928	0	928	Denmark	Viborg	Sønderhede	NM A 43556	Hübner 2005, 1013	512.1
929	0	929	Denmark	Viborg	Bustrup Hovedgaard	SMS E I/735-736	Hübner 2005, 1014	513.1
930	0	930	Denmark	Viborg	Ramsing	SMS R I/713-715	Hübner 2005, 1014	514.1
931	0	931	Denmark	Viborg	Ejstrup	NM A 43501	Hübner 2005, 1014	525.1
932	0	932	Denmark	Viborg	Ejstrup	NM A 43489	Hübner 2005, 1014	516.1
933	0	933	Denmark	Viborg	Gamle Hede	SMS R I/19-20	Hübner 2005, 1014	517.1
934	0	934	Denmark	Viborg	Grundvad	NM A 43506	Hübner 2005, 1014	518.1
935	0	935	Denmark	Viborg	Knud	NM A 43494-96	Hübner 2005, 1014-5	519.1
936	0	936	Denmark	Viborg	Knud	NM A 43494-96	Hübner 2005, 1014-5	519.2
940	0	940	Denmark	Viborg	Nye Spøttrup	SMS R I/673-676	Hübner 2005, 1015	520.1
941	0	941	Denmark	Viborg	Nye Spøttrup	SMS R I/673-676	Hübner 2005, 1015	520.2
942	0	942	Denmark	Viborg	Rødding	NM A 43490	Hübner 2005, 1015	521.1
943	0	943	Denmark	Viborg	Grønning	NM A 43871-73	Hübner 2005, 1015-6	522.1
944	0	944	Denmark	Viborg	Grønning	SMS I/745	Hübner 2005, 1015-6	522a.1
945	0	945	Denmark	Viborg	Grønning	SMS R I/746-747	Hübner 2005, 1015-6	523.1
946	0	946	Denmark	Viborg	Øster Grønning	NM A 43870	Hübner 2005, 1016	524.1
947	0	947	Denmark	Viborg	Nannerupgård, Nannerup	NM A 43799-80	Hübner 2005, 1015	525.1
948	0	948	Denmark	Viborg	Nannerupgård, Nannerup	NM A 43801	Hübner 2005, 1015	526.1
951	0	951	Denmark	Viborg	Lyby	NM A 43809-11	Hübner 2005, 1017	529.1
952	0	952	Denmark	Viborg	Lyby	SMS R I/716-718	Hübner 2005, 1017	530.1
953	0	953	Denmark	Viborg	Lyby	NM A 43815	Hübner 2005, 1017	531.1
954	0	954	Denmark	Viborg	Lyby	NM A 43820-21	Hübner 2005, 1017	532.1
955	0	955	Denmark	Viborg	Øster Lyby	NM A 43825	Hübner 2005, 1017-8	533.1
957	0	957	Denmark	Viborg	Øster Lyby	NM A 43816-19	Hübner 2005, 1017-8	534.2
960	0	960	Germany	Hessen	Heddesheim	NM A 43814	Wiermann 2004, 243	535.1
962	0	962	Denmark	Viborg	Flovtrup	NM A 43813	Hübner 2005, 1018	536.1
963	0	963	Denmark	Skanderborg	Hundshoved	FHM 3683-86	Hübner 2005, 1105-6	724.1
964	0	964	Denmark	Viborg	Flovtrup	NM A 43798	Hübner 2005, 1018	537.1
965	0	965	Denmark	Viborg	Selde Nørremark	NM A 43822-23	Hübner 2005, 1018	538.1
966	0	966	Denmark	Skanderborg	Hundshoved Mark	FHM 4029	Hübner 2005, 1106	725.1
968	0	968	Denmark	Viborg	Aagaardsholm Hovedgaard	SMS R I/798-799	Hübner 2005, 1018	539.1
969	0	969	Denmark	Skanderborg	Nortvig, Engbjerggård	FHM 4031	Hübner 2005, 1107	733.1
970	0	970	Denmark	Ringkøbing	Egebjerg	NM A 20957-61	Hübner 2005, 1187	923.1
976	0	976	Denmark	Ringkøbing	Egebjerg	NM A 20957-61	Hübner 2005, 1187	923.4
977	0	977	Denmark	Ringkøbing	Bærsholm	NM A 43769-70	Hübner 2005, 1187-9	924.1
978	0	978	Denmark	Skanderborg	Plovstrup Mark	NM A 34016-19	Hübner 2005, 1111	745.1
979	0	979	Denmark	Ringkøbing	Bærsholm	NM A 43755	Hübner 2005, 1187-9	925.1
980	0	980	Denmark	Skanderborg	Plovstrup, Kirkebjerg	HOM A 768-774	Hübner 2005, 1111	746.1
981	0	981	Denmark	Ringkøbing	Bærsholm	NM A 43764	Hübner 2005, 1187-9	926.1
982	0	982	Denmark	Ringkøbing	Bærsholm	NM A 43756	Hübner 2005, 1187-9	927.1
983	0	983	Denmark	Skanderborg	Plovstrup, Kirkebjerg	HOM A 768-774	Hübner 2005, 1111	746.2
984	0	984	Denmark	Ringkøbing	Bærsholm	NM A 43765-66	Hübner 2005, 1187-9	928.1
985	0	985	Denmark	Skanderborg	Plovstrup	NM A 34001-05	Hübner 2005, 1111-2	747.1
986	0	986	Denmark	Ringkøbing	Bærsholm	NM A 43757	Hübner 2005, 1187-9	929.1
987	0	987	Denmark	Ringkøbing	Bærsholm	NM A 43774	Hübner 2005, 1187-9	933.1
988	0	988	Denmark	Ringkøbing	Bærsholm	NM A 43767-68	Hübner 2005, 1187-9	934.1
990	0	990	Denmark	Skanderborg	Tørring Skole	NM A 34060-74	Hübner 2005, 1112	749.1
991	0	991	Denmark	Ringkøbing	Smøllerup	NM A 43937-38	Hübner 2005, 1189	935.1
992	0	992	Denmark	Skanderborg	Tørring	NM A 34029-33	Hübner 2005, 1112-3	750.1
993	0	993	Denmark	Ringkøbing	Rønbjerg	NM A 43699-700	Hübner 2005, 1191	938.1
995	0	995	Denmark	Ringkøbing	Rønbjerg	NM A 43701-02	Hübner 2005, 1191	939.1
997	0	997	Denmark	Ringkøbing	Vejlgaarde	NM A 43970-71	Hübner 2005, 1192	940.1
998	0	998	Denmark	Skanderborg	Åle	NM A 34111-16	Hübner 2005, 1113-5	755.1
999	0	999	Denmark	Ringkøbing	Mogenstrup	NM A 43838-39	Hübner 2005, 1193	943.1
1003	0	1003	Denmark	Ringkøbing	Mogenstrup	NM A 43842	Hübner 2005, 1193	944.1
1005	0	1005	Denmark	Ringkøbing	Trandum	NM A 43840	Hübner 2005, 1195-6	950.1
1006	0	1006	Denmark	Ringkøbing	Trandum	NM A 43840	Hübner 2005, 1195-6	950.2
1007	0	1007	Denmark	Ringkøbing	Trandum	NM A 43758-63	Hübner 2005, 1195-6	951.1
1008	0	1008	Denmark	Skanderborg	Bjerre Mølle	NM A 30181-82	Hübner 2005, 1115	757.1
1009	0	1009	Denmark	Ringkøbing	Trandum	NM A 30181-82	Hübner 2005, 1195-6	951.2
1010	0	1010	Denmark	Skanderborg	Bjerregård	NM A 30039-42	Hübner 2005, 1115-7	758.1
1011	0	1011	Denmark	Ringkøbing	Trandum	NM A 43758-63	Hübner 2005, 1195-6	951.3
1012	0	1012	Denmark	Ringkøbing	Trandum	NM A 43843-45	Hübner 2005, 1195-6	952.1
1014	0	1014	Denmark	Ringkøbing	Trandum Kirkegårde	SMS R III/169-169a	Hübner 2005, 1196	954.1
1015	0	1015	Denmark	Skanderborg	Bjerregård	NM A 30043	Hübner 2005, 1115-7	759.1
1016	0	1016	Denmark	Ringkøbing	Trandum	SMS R III/170-170a	Hübner 2005, 1195-6	955.1
1017	0	1017	Denmark	Skanderborg	Bjerregård	NM A 30044-47	Hübner 2005, 1115-7	760.1
1018	0	1018	Denmark	Skanderborg	Bjerregård	NM A 30048	Hübner 2005, 1115-7	761.1
1020	0	1020	Denmark	Skanderborg	Bjerregård	NM A 30052-56	Hübner 2005, 1115-7	763.1
1022	0	1022	Denmark	Vejle	Arvadgårde	NM A 26777-81	Hübner 2005, 1128-30	779.1
1024	0	1024	Denmark	Vejle	Arvadgårde	NM A 26776	Hübner 2005, 1128-30	781.1
1025	0	1025	Denmark	Vejle	Arvadgårde	NM A 26775	Hübner 2005, 1128-30	782.1
1026	0	1026	Denmark	Vejle	Arvadgårde	NM A 26770-73	Hübner 2005, 1128-30	783.1
1028	0	1028	Denmark	Vejle	Arvadgårde	NM A 26774	Hübner 2005, 1128-30	784.1
1029	0	1029	Denmark	Vejle	Askærgårde	NM A 24579-85	Hübner 2005, 1131-2	785.1
1030	0	1030	Denmark	Vejle	Askærgårde	NM A 24579-85	Hübner 2005, 1131-2	785.2
1031	0	1031	Denmark	Vejle	Askærgårde	NM A 24579-85	Hübner 2005, 1131-2	785.3
1032	0	1032	Denmark	Vejle	Askærgårde	NM A 24579-85	Hübner 2005, 1131-2	785.4
1035	0	1035	Denmark	Vejle	Brandholm	NM A 22629	Hübner 2005, 1134	791.1
1036	0	1036	Denmark	Vejle	Brandlund, Petersborgs Mark	NM A 19121	Hübner 2005, 1134-5	793.1
1037	0	1037	Denmark	Vejle	Dørslund	NM A 26788-89	Hübner 2005, 1135-7	794.1
1038	0	1038	Denmark	Vejle	Dørslund	NM A 26790-92	Hübner 2005, 1135-7	795.1
1039	0	1039	Denmark	Vejle	Dørslund	NM A 26790-92	Hübner 2005, 1135-7	795.2
1040	0	1040	Denmark	Vejle	Dørslund	NM A 26793-807	Hübner 2005, 1135-7	796.1
1041	0	1041	Denmark	Vejle	Dørslund	NM A 26793-807	Hübner 2005, 1135-7	796.2
1042	0	1042	Denmark	Vejle	Dørslund	NM A 26808-15	Hübner 2005, 1135-7	797.1
1043	0	1043	Denmark	Vejle	Grarup	NM A 26786-87	Hübner 2005, 1137-40	798.1
1044	0	1044	Denmark	Vejle	Grarup	NM A 26786-87	Hübner 2005, 1137-40	798.2
1045	0	1045	Denmark	Vejle	Grarup	NM A 24607-20	Hübner 2005, 1137-40	799.1
1046	0	1046	Denmark	Vejle	Grarup	NM A 24600-06	Hübner 2005, 1137-40	800.1
1050	0	1050	Denmark	Vejle	Grarup	NM A 24621-22	Hübner 2005, 1137-40	803.2
1051	0	1051	Denmark	Vejle	Grarup	NM A 26784-85	Hübner 2005, 1137-40	804.1
1053	0	1053	Denmark	Vejle	Grarup	NM A 24623-34	Hübner 2005, 1137-40	805.1
1055	0	1055	Denmark	Vejle	Donneruplund	VKH M 227	Hübner 2005, 1141-2	807.1
1056	0	1056	Denmark	Vejle	Donneruplund	VKH M 227	Hübner 2005, 1141-2	807.2
1057	0	1057	Denmark	Vejle	Aalbæk	NM A 22679-82	Hübner 2005, 1152-5	836.1
1059	0	1059	Denmark	Vejle	Aalbækgårde	NM A 20479-82	Hübner 2005, 1154	837.1
1060	0	1060	Denmark	Vejle	Aalbæk	NM A 18920-22	Hübner 2005, 1152-5	838.1
1061	0	1061	Denmark	Vejle	Aalbæk	NM A 18920-22	Hübner 2005, 1152-5	838.2
1062	0	1062	Denmark	Vejle	Hastrup- Kokborg	NM A 22659-60	Hübner 2005, 1155-7	839.1
1063	0	1063	Denmark	Vejle	Hastrup- Kokborg	NM A 22655-58	Hübner 2005, 1155-7	840.1
1065	0	1065	Denmark	Vejle	Hastrup- Kokborg	NM A 22653-54	Hübner 2005, 1155-7	841.1
1066	0	1066	Denmark	Vejle	Hastrup- Kokborg	NM A 22661-62	Hübner 2005, 1155-7	842.1
1067	0	1067	Denmark	Vejle	Hastrup- Kokborg	NM A 22663-64	Hübner 2005, 1155-7	843.1
1068	0	1068	Denmark	Vejle	Hastrupgård	NM A 18896-97	Hübner 2005, 1157-8	844.1
1070	0	1070	Denmark	Vejle	Thyregod	NM A 20475-78	Hübner 2005, 1158-60	849.1
1071	0	1071	Denmark	Vejle	Thyregod	NM A 20573-74	Hübner 2005, 1158-60	850.1
1072	0	1072	Denmark	Vejle	Thyregod By	NM A 20466	Hübner 2005, 1159	851.1
1074	0	1074	Denmark	Vejle	Thyregod By	NM A 20467-69	Hübner 2005, 1159	852.1
1076	0	1076	Denmark	Vejle	Thyregod	NM A 20470-71	Hübner 2005, 1158-60	853.1
1077	0	1077	Denmark	Vejle	Thyregod	NM A 18918-19	Hübner 2005, 1158-60	854.1
1079	0	1079	Denmark	Vejle	Thyregod	NM A 20472	Hübner 2005, 1158-60	855.2
1080	0	1080	Denmark	Vejle	Thyregodlund	NM A 18911-13	Hübner 2005, 1161	856.1
1081	0	1081	Denmark	Vejle	"Lillehøj", Thyregodlund	NM A 18887-93	Hübner 2005, 1161-2	857.1
1083	0	1083	Denmark	Vejle	"Lillehøj", Thyregodlund	NM A 18887-93	Hübner 2005, 1161-2	857.3
1084	0	1084	Denmark	Vejle	"Storehøj", Thyregodlund	NM A 18898-903	Hübner 2005, 1162	858.1
1085	0	1085	Denmark	Vejle	"Storehøj", Thyregodlund	NM A 18898-903	Hübner 2005, 1162	858.2
1088	0	1088	Denmark	Vejle	Thyregodlund	NM A 18904-10	Hübner 2005, 1161	859.1
1089	0	1089	Denmark	Vejle	Thyregodlund	NM A 18904-10	Hübner 2005, 1161	859.2
1090	0	1090	Denmark	Vejle	Thyregodlund	NM A 18904-10	Hübner 2005, 1161	859.3
1092	0	1092	Denmark	Vejle	"Kateshøj", Thyregodlund	NM A 18883-86	Hübner 2005, 1163	860.1
1094	0	1094	Denmark	Vejle	"Kateshøj", Thyregodlund	NM A 18883-86	Hübner 2005, 1163	860.2
1101	0	1101	Netherlands	Limburg	Bosheide	AMP0035	Lanting and Van der Waals 1974	7-48
1102	0	1102	Denmark	Vejle	Thyregodlund	NM A 18914-17	Hübner 2005, 1163-5	866.1
1103	0	1103	Denmark	Vejle	Thyregodlund	NM A 18914-17	Hübner 2005, 1163-5	866.2
1105	0	1105	Denmark	Vejle	Thyregodlund	NM A 17675-79	Hübner 2005, 1163-5	867.1
1107	0	1107	Denmark	Vejle	Thyregodlund	NM A 18872-82	Hübner 2005, 1163-5	869.1
1108	0	1108	Netherlands	Limburg	Bosheide	AMP0037	Lanting and Van der Waals 1974	7-50
1109	0	1109	Denmark	Vejle	Thyregodlund	NM A 18872-82	Hübner 2005, 1163-5	869.2
1115	0	1115	Netherlands	Limburg	Bosheide	AMP0039	Lanting and Van der Waals 1974	7-53
1125	0	1125	Netherlands	Limburg	Koningslust	28568	Huls et al. 1973, 81-7	59-172
1126	0	1126	Denmark	Vejle	Damgård	FHM 3698-99	Hübner 2005, 1167	881.1
1127	0	1127	Denmark	Vejle	Damgård	FHM 4006	Hübner 2005, 1167	882.1
1130	0	1130	Denmark	Vejle	"Gedehøje", Nørre-Tinnet	NM A 15100-09	Hübner 2005, 1167-9	884.1
1135	0	1135	Denmark	Vejle	"Gedehøje", Nørre-Tinnet	NM A 15100-09	Hübner 2005, 1167-9	884.2b
1138	0	1138	Netherlands	Gelderland	Kievitsdel	29697	Huls et al. 1973, 77-81	139-400
1139	0	1139	Denmark	Vejle	"Store Gedehøj", Nørre-Tinnet	FHM 4000-4005	Hübner 2005, 1169	884a.1
1141	0	1141	Denmark	Vejle	"Sorte Høj", Sønder Kollemorten By	VKH M 571. Nm Journ. Nr. 5615/84	Hübner 2005, 1169-70	885.1
1144	0	1144	Denmark	Vejle	Vonge Søndermark	NM A 34149-51	Hübner 2005, 1170	886.1
1149	0	1149	Netherlands	Gelderland	Schenkenshul	AMP0168	Bursch 1940, 19-22	125-314
1154	0	1154	Netherlands	Gelderland	Uddelermeer	AMP0172	Wentink, unpublished database	127-317
1157	0	1157	Netherlands	Gelderland	Vaassen	AMP0133	Lanting and Van der Waals 1971, 98-104; 111-7	113-275
1158	0	1158	Netherlands	Gelderland	Hanendorp	AMP0163	Bourgeois 2013, 60-1; Holwerda and Evelein 1911, 19-22	123-308
1162	0	1162	Netherlands	Gelderland	Ermelose Heide	AMP0179	Modderman 1954, 21-44	131-326
1167	0	1167	Netherlands	Gelderland	Hotel Bosbeek	AMP0219	Modderman 1954, 41-4	135-389
1170	0	1170	Netherlands	Noord-Brabant	Postelse Heide	31905	Beex 1957, 7-23	142-403
1171	0	1171	Netherlands	Gelderland	Putten	AMP0229	Van Giffen et al. 1971, 105-23	Putten
1172	0	1172	Netherlands	Utrecht	Roosterbos	AMP0231	Van Giffen 1930, 128	147-413
1173	0	1173	Netherlands	Utrecht	Groot-Drakenstein	AMP0232	Van Giffen 1930, 60-3	148-414
1174	0	1174	Netherlands	Utrecht	Groot-Drakenstein	AMP0233	Van Giffen 1930, 60-3	148-415
1176	0	1176	Netherlands	Gelderland	Houtdorperveld	AMP0238	Bursch 1933, 45-50	150-420
1177	0	1177	Netherlands	Gelderland	Houtdorperveld	AMP0240	Bursch 1933, 45-50	150-422
1180	0	1180	Netherlands	Gelderland	Oostereng	AMP0246	Bursch 1933, 51-7	152-428
1187	0	1187	Netherlands	Drenthe	Hijkerveld	AMP0279	Van der Veen et al. 1989, 191-234	169-468
1188	0	1188	Netherlands	Drenthe	Hijkerveld	AMP0282	Van der Veen et al. 1989, 191-234	196-472
1189	0	1189	Netherlands	Drenthe	Kerkhof	AMP0298	Van Giffen 1935, 117-8	171-492
1193	0	1193	Netherlands	Drenthe	-	AMP0304	Jager 1985, 209-11	175-499
1194	0	1194	Netherlands	Drenthe	-	AMP0305	Jager 1985, 209-11	175-500
1202	0	1202	Netherlands	Drenthe	Galgenwandveen	AMP0321	Jager 1985, 225-9	186-525
1204	0	1204	Netherlands	Drenthe	Schaapsdijkweg	AMP0323	Waterbolk 1957, 26-41	187-527
1205	0	1205	Netherlands	Drenthe	Eexterhalte	AMP0325	Jager 1985, 243-4	188-529
1209	0	1209	Netherlands	Drenthe	Fochteloo	AMP0337	Lanting 2008, 126-7	195-542
1210	0	1210	Netherlands	Friesland	Langedijk	AMP0343	Van Giffen 1930, 55-7; 134-5; 142-3, Van Giffen 1929, 37-60	200-551
1211	0	1211	Netherlands	Friesland	Langedijk	AMP0344	Van Giffen 1930, 55-7; 134-5; 142-3, Van Giffen 1929, 37-60	200-552
1212	0	1212	Netherlands	Friesland	Langedijk	AMP0345	Van Giffen 1930, 55-7; 134-5; 142-3, Van Giffen 1929, 37-60	200-553
1214	0	1214	Netherlands	Groningen	Onneres	AMP0349	Van Giffen 1930, 124-8	205-560
1219	0	1219	Netherlands	Drenthe	Emmerdennen	AMP0379	Bursch 1936,8	227-603
1222	0	1222	Netherlands	Groningen	De Haar	AMP0388	Bursch 1936, 53-6	228-614
1226	0	1226	Netherlands	Gelderland	Hanzelijn	AMP0498	Drenth and Meurkens 2011, 220-4	888-6010
1227	0	1227	Netherlands	Gelderland	Bedrijventerrein	AMP0499	Drenth and Meurkens 2011, 255	888-6006
1228	0	1228	Netherlands	Gelderland	Bedrijventerrein	AMP0501	Drenth and Meurkens 2011, 255	888-6008
1238	0	1238	Netherlands	Drenthe	Hijkerveld	Hijkerveld II	Lanting and Mook 1977, 84; Arnoldussen and De Vries 2014, 86-8	Hijkerveld II
1239	0	1239	Netherlands	Drenthe	Hijkerveld	Hijkerveld III	Lanting and Mook 1977, 84; Arnoldussen and De Vries 2014, 86-8	Hijkerveld III
1240	0	1240	Netherlands	Drenthe	Hijkerveld	Hijkerveld IV	Lanting and Mook 1977, 84; Arnoldussen and De Vries 2014, 86-8	Hijkerveld IV
1241	0	1241	Netherlands	Drenthe	Hijkerveld	Hijkerveld V	Lanting and Mook 1977, 84; Arnoldussen and De Vries 2014, 86-8	Hijkerveld V
1242	0	1242	Denmark	Ribe	Asbo	NM A 15939-42, C 8973-77. Journ. Nr. 490-97. Hügel Nr. 3.	Hübner 2005, 1255-6	1077.1
1243	0	1243	Denmark	Ribe	Asbo	NM A 15939-42, C 8973-77. Journ. Nr. 490-97. Hügel Nr. 3.	Hübner 2005, 1255-6	1077.2
1245	0	1245	Denmark	Ribe	Asbo	NM A 17168-69, B 6926-31. Journ. Nr. 460-98. Hügel Nr. 2	Hübner 2005, 1255-6	1078.1
1246	0	1246	Denmark	Ribe	Asbo	NM A 17168-69, B 6926-31. Journ. Nr. 460-98. Hügel Nr. 2	Hübner 2005, 1255-6	1078.2
1247	0	1247	Denmark	Ribe	Asbo	NM A 18838. Journ. Nr. 261/100.	Hübner 2005, 1255-6	1078a.1
1249	0	1249	Denmark	Ribe	Kragelund	KMK 0 1495 und 0 1502. Hügel Nr.3	Hübner 2005, 1256-7	1083.1
1250	0	1250	Denmark	Ribe	Skødegård	NM A 23344-45, B 8802. Hügel Nr. 3.	Hübner 2005, 1257-60	1086.1
1251	0	1251	Denmark	Ribe	Skødegård	NM A 23328-38, B 8798. Hügel Nr. 1.	Hübner 2005, 1257-60	1087.1
1252	0	1252	Denmark	Ribe	Skødegård	NM A 23328-38, B 8798. Hügel Nr. 1.	Hübner 2005, 1257-60	1087.2
1253	0	1253	Denmark	Ribe	Skødegård	NM A 23339-44, B 8799-801, C 12914. Hügel Nr. 2.	Hübner 2005, 1257-60	1088.1
1254	0	1254	Denmark	Ribe	Skødegård	NM A 23339-44, B 8799-801, C 12914. Hügel Nr. 2.	Hübner 2005, 1257-60	1088.2
1255	0	1255	Denmark	Ribe	Skødegård, "Høghøj"	NM A 17140-41, B 6888-93, C 9446-50. Hügel Nr.1	Hübner 2005, 1260-1	1090.1
1257	0	1257	Denmark	Ribe	Gesten	NM A 50402-03. Journ. Nr. 236/64.	Hübner 2005,1261	1091.1
1258	0	1258	Denmark	Ribe	Stenagergård, Revsing	NM A 33961-65. Journ. Nr. 95/28.	Hübner 2005, 1261	1092.1
1259	0	1259	Denmark	Ribe	Ny Lykkegård	NM A 45451-64. Journ. Nr. 1107/56.	Hübner 2005, 1262-3	1096.1
1261	0	1261	Denmark	Ribe	Verster Thorsted	NM A 23346-47. Journ. Nr. 108/07.	Hübner 2005, 1263	1097.1
1262	0	1262	Denmark	Ribe	Bramminge Hovedgård	NM A 17134-35, B 6884-85. Journ. Nr. 236/98.	Hübner 2005, 1263-4	1102.1
1265	0	1265	Denmark	Ribe	Gjerndrup	NM A 35180-86, B 12616-18. Journ Nr. 51/32.	Hübner 2005, 1264-5	1109.1
1267	0	1267	Denmark	Ribe	Tislund	Priv. Besitz. NM Journ. Nr. 265/37.	Hübner 2005, 1265-6	1113.2
1268	0	1268	Denmark	Ribe	Tislund	Priv. Besitz. NM Journ. Nr. 265/37.	Hübner 2005, 1265-6	1113.3
1269	0	1269	Denmark	Ribe	Stenagergård, Nørbølling	NM A 37935-41. Journ. Nr. 136/38.	Hübner 2005, 1267	1115.1
1270	0	1270	Denmark	Ribe	Åtte	NM A 17972-77, B 7154-61. Hugel Nr. 3	Hübner 2005, 1268-70	1117.1
1271	0	1271	Denmark	Ribe	Åtte	NM A 17972-77, B 7154-61. Hugel Nr. 3	Hübner 2005, 1268-70	1117.2
1272	0	1272	Denmark	Ribe	Åtte	NM A 17961-64, B 7146-48. Hugel Nr. 1	Hübner 2005, 1268-70	1118.1
1274	0	1274	Denmark	Ribe	Bobøl	NM A 19706, 21034-39, B 7955-71. Journ. Nr. 644/03.	Hübner 2005, 1270-3	1120.1
1275	0	1275	Denmark	Ribe	Bobøl	NM A 19706, 21034-39, B 7955-71. Journ. Nr. 644/03.	Hübner 2005, 1270-3	1120.2
1276	0	1276	Denmark	Ribe	Bobøl	NM A 19706, 21034-39, B 7955-71. Journ. Nr. 644/03.	Hübner 2005, 1270-3	1120.3
1277	0	1277	Denmark	Ribe	Gørklintgård	NM Journ. Nr. 2697-79.	Hübner 2005, 1273-4	1122a.1
1278	0	1278	Denmark	Ribe	Sandagergård, Sønder Holsted	priv. Slg. Leo Novrup.	Hübner 2005, 1274	1122b.1
1279	0	1279	Denmark	Ribe	Debel	NM A 12239. Hügel Nr. 8	Hübner 2005, 1275	1125.1
1280	0	1280	Denmark	Ribe	Debel	NM A 12237-39. Hügel Nr. 7.	Hübner 2005, 1275	1126.1
1281	0	1281	Denmark	Ribe	Vittrup	NM A 12242-47, C 7448-49. Hügel Nr. 10.	Hübner 2005, 1276-80	1133.1
1282	0	1282	Denmark	Ribe	Vittrup, Debel	NM A 12235-36. Hügel Nr. 5.	Hübner 2005, 1277	1134.1
1283	0	1283	Denmark	Ribe	Vittrup	NM A 12226-27. Hügel Nr. 1.	Hübner 2005, 1276-80	1137.1
1284	0	1284	Denmark	Ribe	Vittrup	NM A 26274-77, B 9474-75. Hügel Nr. 3.	Hübner 2005, 1276-80	1138.1
1285	0	1285	Denmark	Ribe	Vittrup	ESM 1079. NM Jorun. Nr. 6983/89.	Hübner 2005, 1276-80	1140.1
1286	0	1286	Denmark	Ribe	Vittrup	Matr. Nr. 2c. KMK 0 1595-96. Hügel Nr. 2.	Hübner 2005, 1276-80	1141.1
1287	0	1287	Denmark	Ribe	Vittrup	Matr. Nr. 2c. KMK 0 1598-1601. Hügel Nr. 4.	Hübner 2005, 1276-80	1142.1
1288	0	1288	Denmark	Ribe	Vittrup	Matr. Nr. 2c. KMK 0 1607-08. Hügel Nr. 8.	Hübner 2005, 1276-80	1145.1
1289	0	1289	Denmark	Ribe	Drostrup	NM A 22496, A 22740. Journ. Nr. 758/05 und 116/06	Hübner 2005, 1280	1147.1
1290	0	1290	Denmark	Ribe	Hundsbæk	NM A 22910. Journ. Nr. 584/00.	Hübner 2005, 1281	1148.1
1291	0	1291	Denmark	Ribe	Askov Mark	NM A 24529-31. Hügel Nr. 4.	Hübner 2005, 1281-9	1150.1
1292	0	1292	Denmark	Ribe	Askov Mark	NM A 24529-31. Hügel Nr. 4.	Hübner 2005, 1281-9	1150.2
1293	0	1293	Denmark	Ribe	Askov Mark	NM A 24517-19. Hügel Nr. 1.	Hübner 2005, 1281-9	1151.1
1294	0	1294	Denmark	Ribe	Askov Mark	NM A 24526-28. Hügel Nr. 3 (Kristensen).	Hübner 2005, 1281-9	1152.1
1295	0	1295	Denmark	Ribe	Askov Mark	NM A 24520-25. Hügel Nr. 2.	Hübner 2005, 1281-9	1153.1
1296	0	1296	Denmark	Ribe	Askov Mark	NM A 24520-25. Hügel Nr. 2.	Hübner 2005, 1281-9	1153.2
1297	0	1297	Denmark	Ribe	Askov Mark	NM A 24532-42. Hügel Nr. 5.	Hübner 2005, 1281-9	1154.1
1298	0	1298	Denmark	Ribe	Askov Mark	NM A 24532-42. Hügel Nr. 5.	Hübner 2005, 1281-9	1154.2
1299	0	1299	Denmark	Ribe	Askov Mark	NM A 24544-47. Hügel Nr. 7 (Kristensen).	Hübner 2005, 1281-9	1155.1
1300	0	1300	Denmark	Ribe	Askov Mark	NM A 24544-47. Hügel Nr. 7 (Kristensen).	Hübner 2005, 1281-9	1155.2
1301	0	1301	Denmark	Ribe	Askov Mark	NM A 24577-78. Hügel Nr. 10.	Hübner 2005, 1281-9	1157.1
1302	0	1302	Denmark	Ribe	Askov Mark	NM A 24577-78. Hügel Nr. 10.	Hübner 2005, 1281-9	1157.2
1303	0	1303	Denmark	Ribe	Askov Mark	NM A 24543. Hügel Nr. 6 (Kristensen).	Hübner 2005, 1281-9	1158.1
1305	0	1305	Denmark	Ribe	Askov Mark	NM A 24548-51. Hügel Nr. 8.	Hübner 2005, 1281-9	1159.2
1306	0	1306	Denmark	Ribe	Haksengaard	NM A 23348-57. Journ. Nr. 593/07.	Hübner 2005, 1289	1160.1
1307	0	1307	Denmark	Ribe	Haksengaard	NM A 23348-57. Journ. Nr. 593/07.	Hübner 2005, 1289	1160.2
1310	0	1310	Denmark	Ribe	Villebøl	NMM A 12031-34.	Hübner 2005, 1290-1	1165.1
1311	0	1311	Denmark	Ribe	Villebøl	NM A 12036-39.	Hübner 2005, 1290-1	1167.1
1313	0	1313	Denmark	Ribe	Skallebæk, Varming	NM A 25095-108, B 8883-85, B 9123-24, Danefæ 32-35/08. Journ. Nr. 662/08.	Hübner 2005, 1291	1168.2
1315	0	1315	Denmark	Ribe	Vestterp	NM A 28659-62. Hügel Nr. 6 (Rosenberg).	Hübner 2005, 1362-5	1373.1
1316	0	1316	Denmark	Ribe	Vestterp	NM A 28659-62. Hügel Nr. 6 (Rosenberg).	Hübner 2005, 1362-5	1373.2
1317	0	1317	Denmark	Ribe	Vestterp	NM A 28657-58. Hügel Nr. 5 (Rosenberg).	Hübner 2005, 1362-5	1374.1
1318	0	1318	Denmark	Ribe	Vestterp	NM A 28657-58. Hügel Nr. 5 (Rosenberg).	Hübner 2005, 1362-5	1374.2
1320	0	1320	Denmark	Ribe	Vestterp	NM A 28653. Hügel Nr. 3 (Rosenberg).	Hübner 2005, 1362-5	1376.1
1321	0	1321	Denmark	Ribe	Vestterp	NM A 28650-52. Hügel Nr. 2 (Rosenberg).	Hübner 2005, 1362-5	1377.1
1322	0	1322	Denmark	Ribe	Vestterp	NM A 28650-52. Hügel Nr. 2 (Rosenberg).	Hübner 2005, 1362-5	1377.2
1323	0	1323	Denmark	Ribe	Vestterp	NM A 28649. Hügel Nr. 1 (Schultz).	Hübner 2005, 1362-5	1378.1
1324	0	1324	Denmark	Ribe	Bendichsminde, Øse	Hügel B.	Hübner 2005, 1366	1380.1
1325	0	1325	Denmark	Ribe	Hostrup	NM A 29202. Journ. Nr. 30/16.	Hübner 2005, 1367	1383.1
1329	0	1329	Denmark	Ribe	Oved	NM A 45147-66. Journ. Nr. 136/54.	Hübner 2005, 1367	1384.3
1332	0	1332	Denmark	Ribe	Store Modviggårde	NM A 48348-49. Journ. Nr. 1052/01.	Hübner 2005, 1368-70	1392.1
1333	0	1333	Denmark	Ribe	Store Modviggårde	NM A 48348-49. Journ. Nr. 1052/01.	Hübner 2005, 1368-70	1392.2
1334	0	1334	Denmark	Ribe	Donslund Mølle	NM A 15074-76. Hügel Nr. 40	Hübner 2005, 1370	1392a.1
1335	0	1335	Denmark	Ribe	Daugård	NM A 15072-73. Hügel Nr. 38.	Hübner 2005, 1372	1398.1
1336	0	1336	Denmark	Ribe	Slauggård	NM A 15057-61. Hügel Nr. 30.	Hübner 2005, 1374-81	1411.1
1337	0	1337	Denmark	Ribe	Slauggård	NM A 15057-61. Hügel Nr. 30.	Hübner 2005, 1374-81	1411.2
1338	0	1338	Denmark	Ribe	Slauggård	NM A 15041-43, B 6515. Hügel Nr. 13.	Hübner 2005, 1374-81	1412.1
1340	0	1340	Denmark	Ribe	Slauggård	NM A 15051-52. Hügel Nr. 20.	Hübner 2005, 1374-81	1413.1
1342	0	1342	Denmark	Ribe	Slauggård	NM A 15050. Hügel Nr. 19.	Hübner 2005, 1374-81	1414.1
1343	0	1343	Denmark	Ribe	Slauggård	NM A 15053-54. Hügel Nr. 21.	Hübner 2005, 1374-81	1415.1
1344	0	1344	Denmark	Ribe	Slauggård	NM A 15062-64. Hügel Nr. 31.	Hübner 2005, 1374-81	1416.1
1345	0	1345	Denmark	Ribe	Slauggård	NM A 15065-68. Hügel Nr. 32.	Hübner 2005, 1374-81	1417.1
1349	0	1349	Denmark	Ribe	Slauggård	NM A 15069-71. Hügel Nr. 33.	Hübner 2005, 1374-81	1418.1
1350	0	1350	Denmark	Ribe	Slauggård	NM A 15049. Hügel Nr. 18.	Hübner 2005, 1374-81	1419.1
1352	0	1352	Denmark	Ribe	Slauggård	NM A 15045-46. Hügel Nr. 15.	Hübner 2005, 1374-81	1420.1
1355	0	1355	Denmark	Ribe	Slauggård	NM A 15027-38, B 6513-14. A 15035-38 als Leihgabe im Grindsted Museum. Hügel Nr. 9.	Hübner 2005, 1374-81	1428.2
1356	0	1356	Denmark	Ribe	Slauggård	NM A 15027-38, B 6513-14. A 15035-38 als Leihgabe im Grindsted Museum. Hügel Nr. 9.	Hübner 2005, 1374-81	1428.3
1357	0	1357	Denmark	Ribe	Slauggård	NM A 15027-38, B 6513-14. A 15035-38 als Leihgabe im Grindsted Museum. Hügel Nr. 9.	Hübner 2005, 1374-81	1428.4
1359	0	1359	Denmark	Ribe	Slauggård	NM A 15027-38, B 6513-14. A 15035-38 als Leihgabe im Grindsted Museum. Hügel Nr. 9.	Hübner 2005, 1374-81	1428.6
1360	0	1360	Denmark	Ribe	Slauggård	NM A 17126-29, B 6932-41, C 9336-37. Journ. Nr. 483/98.	Hübner 2005, 1374-81	1429.1
1361	0	1361	Denmark	Ribe	Slauggård	NM A 17126-29, B 6932-41, C 9336-37. Journ. Nr. 483/98.	Hübner 2005, 1374-81	1429.2
1362	0	1362	Denmark	Ribe	Vorbasse	NM A 15023. Hügel Nr. 34.	Hübner 2005, 1381-2	1430.1
1363	0	1363	Denmark	Ribe	Vorbasse	NM A 15077-80, B 6496. Hügel Nr. 1.	Hübner 2005, 1381-2	1431.1
1366	0	1366	Denmark	Ribe	Blåbjerg Plantage	Blåbjerg Museum/ VAM.	Hübner 2005, 1383-5	1443.1
1367	0	1367	Denmark	Ribe	Blåbjerg Plantage	Blåbjerg Museum/ VAM.	Hübner 2005, 1383-5	1443.2
1368	0	1368	Denmark	Ribe	Blåbjerg Plantage	Blåbjerg Museum/ VAM.	Hübner 2005, 1383-5	1443.3
1369	0	1369	Denmark	Ribe	Blåbjerg Plantage	Blåbjerg Museum/ VAM.	Hübner 2005, 1383-5	1443.4
1370	0	1370	Denmark	Ribe	Vestervang, Vesterbyvej 30	VAM 1008 C. NM Journ. Nr. 6688/87.	Hübner 2005, 1386	1444.1
1371	0	1371	Denmark	Ribe	Vestervang, Vesterbyvej 30	VAM 1008 C. NM Journ. Nr. 6688/87.	Hübner 2005, 1386	1444.2
1373	0	1373	Denmark	Ribe	Nybro, Jannerup	ESM 1036. Funde im VAM. NM Journ. Nr. 6528/86.	Hübner 2005, 1386-7	1445.1
1374	0	1374	Denmark	Ribe	Meils	ASR 3249-50. Hügel Nr. 9.	Hübner 2005, 1388-9	1459.1
1376	0	1376	Denmark	Ribe	Højgård	VAM 1048.	Hübner 2005, 1389-91	1463.2
1377	0	1377	Denmark	Ribe	Højgård	VAM 1048.	Hübner 2005, 1389-91	1463.3
1378	0	1378	Denmark	Ribe	Hulvig, Gammelgård	ØLM Journ. Nr. 775/74. Inv. Nr. 3980-82. NM Fundber. Nr. 4208 bzw. Journ. Nr. 775/74.	Hübner 2005, 1392-3	1468.1
1379	0	1379	Denmark	Ribe	Vallundgård	ØLM Journ. Nr. 4005-06. Inv. Nr. 3460. NM Fundber. Nr. 4293 bzw. Journ. Nr. 1059/75.	Hübner 2005, 1396	1491.1
1380	0	1380	Denmark	Ribe	Vallundgård	ØLM Journ. Nr. 4005-06. Inv. Nr. 3460. NM Fundber. Nr. 4293 bzw. Journ. Nr. 1059/75.	Hübner 2005, 1396	1491.2
1381	0	1381	Denmark	Ringkøbing	Djeld, Møgelvang	NM A 49522-50. Journ. Nr. 698/64.	Hübner 2005, 1192	941.1
1383	0	1383	Denmark	Ringkøbing	Djeld, Møgelvang	NM A 49522-50. Journ. Nr. 698/64.	Hübner 2005, 1192	941.3
1384	0	1384	Denmark	Ringkøbing	"Tohøje", Herrup	HOL 28/69.	Hübner 2005, 1192-3	942.1
1385	0	1385	Denmark	Ringkøbing	Sevel Kalkværk	NM A 47443-73, B 15185-90. Journ. Nr. 670/59.	Hübner 2005, 1194	946.1
1387	0	1387	Denmark	Ringkøbing	Linde	NM A 19556-59. Hügel Nr. 3.	Hübner 2005, 1223-5	1008.1
1388	0	1388	Denmark	Ringkøbing	Linde	NM A 19556-59. Hügel Nr. 3.	Hübner 2005, 1223-5	1008.2
1390	0	1390	Denmark	Ringkøbing	Linde	NM A 19554-55, B 7821-23. Hügel Nr. 2.	Hübner 2005, 1223-5	1011.1
1391	0	1391	Denmark	Ringkøbing	Borbjerg	NM A 30716-20. Hügel Nr. 1.	Hübner 2005, 1225-8	1016.1
1392	0	1392	Denmark	Ringkøbing	Borbjerg	NM A 30716-20. Hügel Nr. 1.	Hübner 2005, 1225-8	1016.2
1395	0	1395	Denmark	Ringkøbing	Borbjerg	NM A 30738-42. Hügel Nr. 11.	Hübner 2005, 1225-8	1017.2
1396	0	1396	Netherlands	Drenthe	Hijkerveld	Hijkerveld VI	Lanting and Mook 1977, 84; Arnoldussen and De Vries 2014, 86-8	Hijkerveld VI
1397	0	1397	Netherlands	Drenthe	Hijkerveld	Hijkerveld VII	Lanting and Mook 1977, 84; Arnoldussen and De Vries 2014, 86-8	Hijkerveld VII
1398	0	1398	Netherlands	Drenthe	Hijkerveld	Hijkerveld VIII	Lanting and Mook 1977, 84; Arnoldussen and De Vries 2014, 86-8	Hijkerveld VIII
1399	0	1399	Netherlands	Drenthe	Angelsloo	Grave I	Arnoldussen and Scheele 2012	Grave I
1401	0	1401	Netherlands	Drenthe	Angelsloo	Grave C	Arnoldussen and Scheele 2012	Grave C
1403	0	1403	Netherlands	Drenthe	Angelsloo	Grave G	Arnoldussen and Scheele 2012	Grave G
1404	0	1404	Netherlands	Drenthe	Angelsloo	Grave M	Arnoldussen and Scheele 2012	Grave M
1408	0	1408	Netherlands	Gelderland	Gelre de Woerd	AMP0538	Halverstad 2012; Drenth 2012	888-5016
1412	0	1412	Netherlands	Drenthe	Sportveld	AMP0560	Reinders et al. 2012, 161-4	888-6045
1416	0	1416	Netherlands	Drenthe	Jodenbergje	AMP0466	Lanting 2007/2008, 214-6	777-4406
1417	0	1417	Netherlands	Drenthe	Holtingerzand	AMP0543	Van Giffen 1951, 105-8	777-4531
1427	0	1427	Netherlands	Gelderland	Warnsborn	AMP0546	Glazema 1951, 96	777-4534
1429	0	1429	Denmark	Schleswig-Holstein	Glüsing, Glüsingerberge	K.M. Archiv 1972. Grabhügel Nr. 2	Hübner 2005, 1441	1552.1
1431	0	1431	Denmark	Schleswig-Holstein	Glüsing, Glüsingerberge	K.M. Archiv 1972. Grabhügel Nr. 2	Hübner 2005, 1441	1552.3
1435	0	1435	Denmark	Schleswig-Holstein	Hopen	K.M. Archiv 3/1889-1936. K.S. 13902	Hübner 2005, 1442	1556.1
1436	0	1436	Denmark	Schleswig-Holstein	Hopen	K.M. Archiv 1891 (Linden). K.S. 13903	Hübner 2005, 1442	1557.1
1443	0	1443	Denmark	Schleswig-Holstein	Pahlkrug	K.M. Archiv 1891. K.S. 13763.	Hübner 2005, 1443-4	1563.1
1459	0	1459	Denmark	Schleswig-Holstein	Engelsburg	K.S. 10420. Hügel Nr. 1.	Hübner 2005, 1445	1579.1
1461	0	1461	Denmark	Schleswig-Holstein	Engelsburg	K.S. 10421. Hügel Nr. 8.	Hübner 2005, 1445	1581.1
1464	0	1464	Denmark	Schleswig-Holstein	Bosau	Universität Kiel	Hübner 2005, 1446	1583.2
1470	0	1470	Denmark	Schleswig-Holstein	Quickborn	K.M. Archiv 11/1950. K.S. 21670.	Hübner 2005, 1448-9	1589.1
1473	0	1473	Denmark	Schleswig-Holstein	Grossharrie	LA 20 (1977/13). Fundstelle 2.	Hübner 2005, 1449	1591.1
1474	0	1474	Denmark	Schleswig-Holstein	Rastorf	LA 1(1971) K.M. Archiv 15/1971. K.S.A 1475. B 131/1-4.	Hübner 2005, 1450-1	1592.1
1477	0	1477	Denmark	Schleswig-Holstein	Rastorf	LA 1(1971) K.M. Archiv 15/1971. K.S.A 1475. B 131/1-4.	Hübner 2005, 1450-1	1592.4
1479	0	1479	Denmark	Schleswig-Holstein	Aasbüttel	Arla 109. K. S. 6741. Hügel B.	Hübner 2005, 1451-3	1594.1
1482	0	1482	Denmark	Schleswig-Holstein	Aasbüttel	Arla 110. K.S. 6777. Hügel G.	Hübner 2005, 1451-3	1597.1
1487	0	1487	Denmark	Schleswig-Holstein	Aasbüttel	K.S. 7369	Hübner 2005, 1451-3	1602.1
1488	0	1488	Denmark	Schleswig-Holstein	Aasbüttel	K.S. 7370	Hübner 2005, 1451-3	1603.1
1489	0	1489	Denmark	Schleswig-Holstein	Bendorf-Bondenschiften	Arla 2. K.M. Archiv 336/1888. Slg. Lehrer Schülter. K.S. 6919.	Hübner 2005, 1453-4	1604.1
1491	0	1491	Denmark	Schleswig-Holstein	Bendorf-Bondenschiften	Arla 3. K.M. Archiv 36/1888. Slg. Lehrer Schülter. K.S. 6920.	Hübner 2005, 1453-4	1605.1
1497	0	1497	Denmark	Schleswig-Holstein	Bendorf-Bondenschiften	K.M. Archiv 336/1888. K.S. 6923.	Hübner 2005, 1453-4	1608.1
1499	0	1499	Denmark	Schleswig-Holstein	Bendorf-Bondenschiften	K.M. Archiv 336/1888. K.S. 6930.	Hübner 2005, 1453-4	1609.1
1502	0	1502	Denmark	Schleswig-Holstein	Bokhorst	MVH 1848-50. K.M. Archiv 113/1892.	Hübner 2005, 1454	1612.1
1506	0	1506	Denmark	Schleswig-Holstein	Fockbek	K.S. 18315. Hügel 1.	Hübner 2005, 1454-6	1615.1
1507	0	1507	Denmark	Schleswig-Holstein	Fockbek	K.S. 18316. Hügel 2.	Hübner 2005, 1454-6	1616.1
1508	0	1508	Denmark	Schleswig-Holstein	Fockbek	K.S. 18317. Hügel 3.	Hübner 2005, 1454-6	1617.1
1509	0	1509	Denmark	Schleswig-Holstein	Fockbek	K.S. 20027. Hügel 4.	Hübner 2005, 1454-6	1618.1
1511	0	1511	Denmark	Schleswig-Holstein	Götheby-Holm	LA 11 (1967).	Hübner 2005, 1456-9	1619.2
1513	0	1513	Denmark	Schleswig-Holstein	Götheby-Holm	LA 12 (1967).	Hübner 2005, 1456-9	1620.2
1515	0	1515	Denmark	Schleswig-Holstein	Götheby-Holm	LA 12 (1967).	Hübner 2005, 1456-9	1620.4
1516	0	1516	Denmark	Schleswig-Holstein	Grevenkrug	LA 3 (1975).	Hübner 2005, 1459-62	1621.1
1517	0	1517	Denmark	Schleswig-Holstein	Grevenkrug	LA 3 (1975).	Hübner 2005, 1459-62	1621.2
1519	0	1519	Denmark	Schleswig-Holstein	Grevenkrug	LA 5 (1975).	Hübner 2005, 1459-62	1622.1
1524	0	1524	Denmark	Schleswig-Holstein	Grossflintbek	LA 44 (1981).	Hübner 2005, 1464-5	1624.1
1527	0	1527	Denmark	Schleswig-Holstein	Grossflintbek	LA 107 (1981).	Hübner 2005, 1464-5	1625.1
1530	0	1530	Denmark	Schleswig-Holstein	Grossflintbek	LA 107 (1981).	Hübner 2005, 1464-5	1625.4
1531	0	1531	Denmark	Schleswig-Holstein	Grünenthal	Arla 38. K.M. Archiv 20 A und B/1884. K.S. 5952.	Hübner 2005, 1465-6	1626.1
1532	0	1532	Denmark	Schleswig-Holstein	Grünenthal	Arla 54. K.M. Archiv 336/1888. K.S. 6916.	Hübner 2005, 1465-6	1627.1
1534	0	1534	Denmark	Schleswig-Holstein	Grünenthal	Arla 55. K.M. Archiv 336/1888. K.S. 6917.	Hübner 2005, 1465-6	1629.1
1537	0	1537	Denmark	Schleswig-Holstein	Kleinflintbek	LA 22 (1987).	Hübner 2005, 1466-8	1631a.1
1538	0	1538	Denmark	Schleswig-Holstein	Kleinflintbek	LA 22 (1987).	Hübner 2005, 1466-8	1631a.2
1539	0	1539	Denmark	Schleswig-Holstein	Kleinflintbek	LA 22 (1987).	Hübner 2005, 1466-8	1631a.3
1552	0	1552	Denmark	Schleswig-Holstein	Lütjenbornholt	Arla 54. K.M. Archiv 1888 (unter Bendorf). Slg. Lehrer Schülter. K.S. 6924.	Hübner 2005, 1468-9	1639.1
1553	0	1553	Denmark	Schleswig-Holstein	Lütjenbornholt	K.M. Archiv 336/1888 (unter Bendorf). Slg. Lehrer Schlüter. K.S. 6925.	Hübner 2005, 1468-9	1640.1
1555	0	1555	Denmark	Schleswig-Holstein	Oersdorf	K.M. Archiv 336/1888. Slg. Lehrer Schlüter. K.S. 6911.	Hübner 2005, 1469	1642.1
1556	0	1556	Denmark	Schleswig-Holstein	Oersdorf	K.M. Archiv 336/1888. Slg. Lehrer Schlüter. K.S. 6911.	Hübner 2005, 1469	1642.2
1557	0	1557	Denmark	Schleswig-Holstein	Oersdorf	K.M. Archiv 336/1888 Slg. Lehrer Schülter. K.S. 6912.	Hübner 2005, 1469	1643.1
1558	0	1558	Denmark	Schleswig-Holstein	Seefeld	K.M. Archiv 340 M/1889. K.s. 7062.	Hübner 2005, 1469-70	1644.1
1560	0	1560	Denmark	Schleswig-Holstein	Quistenhof	Slg. Lehrer Schülter. K.S. 6926.	Hübner 2005, 1470	1645.1
1561	0	1561	Denmark	Schleswig-Holstein	Warringholz	K.M. Archiv 335 u/1888. Arla 16. K.S. 6974. Hügel Nr. 3.	Hübner 2005, 1470	1646.1
1562	0	1562	Denmark	Schleswig-Holstein	Wilhelmstal	K.M. Archiv 1973. K.S.	Hübner 2005, 1470-1	1647.1
1564	0	1564	Denmark	Schleswig-Holstein	Flensburg	K.M. Archiv 1939/52. K.S. 23274-75. Grabhügel 2.	Hübner 2005, 1471-3	1649.1
1567	0	1567	Denmark	Schleswig-Holstein	Gross-Dannewerk	K.M. Archiv 18/1949. Arla 72. Grabhügel 2.	Hübner 2005, 1474	1651.1
1569	0	1569	Denmark	Schleswig-Holstein	Loitmarkfeld	Schleswig LA 72 (1979/33). K.S. 2328.	Hübner 2005, 1475	1653.1
1573	0	1573	Denmark	Schleswig-Holstein	Alt-Erfrade	LA 40 (1965/1966 und 1982).	Hübner 2005, 1475-6	1657.1
1577	0	1577	Denmark	Schleswig-Holstein	Fahrenkrug	K.M. Archiv 3/1891 (A. Lüthje). K.S. 7391.	Hübner 2005, 1476	1660.1
1578	0	1578	Denmark	Schleswig-Holstein	Fahrenkrug	K.M. Archiv 3/1891 (A. Lüthje). K.S. 7391.	Hübner 2005, 1476	1660.2
1581	0	1581	Denmark	Schleswig-Holstein	Nützen	Arla 13. LA 13 (1968). K.M. Archiv 1968. K.S. A 1470/1-3, B 121.	Hübner 2005, 1476-8	1663.1
1586	0	1586	Denmark	Schleswig-Holstein	Wahlstedt, Segeberger Staatforst	K.M. Archiv 10/1938-42. K.S. o. Nr.	Hübner 2005, 1479-80	1666.1
1590	0	1590	Denmark	Schleswig-Holstein	Wittenborn	LA 11 (1958). K.M. Archiv 1958. A 571, B 33, D 45.	Hübner 2005, 1480-2	1669.1
1599	0	1599	Denmark	Schleswig-Holstein	Lockstedter Lager, Hohenlockstedt	K.M. Archiv 110/1897. Mus. Itzehoe 10218-19.	Hübner 2005, 1483-4	1676.1
1603	0	1603	Denmark	Schleswig-Holstein	Peissen	k.M. Archiv 5/1938. K.S. 18011.	Hübner 2005, 1484-5	1678.1
1604	0	1604	Denmark	Schleswig-Holstein	"Hinkenberg", Bargteheide	LA 11. K.M. Archiv 1903/194 (C. Rothmann). K.S. 11408, 11430-31.	Hübner 2005, 1485-6	1680.1
1607	0	1607	Denmark	Schleswig-Holstein	Rethwischdorf	K.M. Archiv 11/o. J.K.S. 16480.	Hübner 2005, 1486-7	1681.3
1611	0	1611	Denmark	Schleswig-Holstein	Rethwischdorf	K.M. Archiv 11/o. J.K.S. 16480.	Hübner 2005, 1486-7	1681.6
1612	0	1612	Denmark	Schleswig-Holstein	Stemwarde	K.M. Archiv 13/1972. Grabhügel A.	Hübner 2005, 1487	1682.1
1613	0	1613	Denmark	Schleswig-Holstein	Stemwarde	K.M. Archiv 13/1972. Grabhügel B.	Hübner 2005, 1487	1683.1
1614	0	1614	Denmark	Schleswig-Holstein	Stemwarde	K.M. Archiv 13/1972. Grabhügel E.	Hübner 2005, 1487	1684.1
1615	0	1615	Denmark	Schleswig-Holstein	Tremsbüttel	K.M. Archiv 5/1956. K.S. 22959.	Hübner 2005, 1487-8	1685.1
1620	0	1620	Germany	Hessen	Altenbauna	HLM Kassel; 5114a-e.	Wiermann 2004, 169-72	12.2
1644	0	1644	Germany	Hessen	Bergheim	Mus. Bad Wildungen; Be 6b/74.	Wiermann 2004, 185	98.1
1655	0	1655	Germany	Hessen	Butzbach	HLM Darmstadt; A. 1959: 221.	Wiermann 2004, 195-6	159.1
1672	0	1672	Germany	Hessen	Eberstadt	HLM Darmstadt	Wiermann 2004, 203-4	203.1
1693	0	1693	Germany	Hessen	Groβenhausen	Mus. Gelnhausen	Wiermann 2004, 231	363.1
1700	0	1700	Germany	Hessen	Heddesheim	Privat	Wiermann 2004, 243	435.1
1712	0	1712	Germany	Hessen	Horbach	HM Kasseel; 4063a-f	Wiermann 2004, 252-3	485.1
1713	0	1713	Germany	Hessen	Hummertroth	z. Zt. LfD Darmstadt; 85/26; Anthropologisches Institut der Universität Gieβen	Wiermann 2004, 253-4	492.1
1736	0	1736	Germany	Hessen	Ladenburg	Privat	Wiermann 2004, 263-4	547.1
1748	0	1748	Germany	Hessen	Maberzell	Vonderau Mus. Fulda; I.H.I.V. 1.2	Wiermann 2004, 272-4	611.1
1757	0	1757	Germany	Hessen	Neuenberg	Vonderau Mus. Fulda; I.E.III. 1-3	Wiermann 2004, 282	668.1
1786	0	1786	Germany	Hessen	Sandhofen	AS Reiss Museum Mannheim	Wiermann 2004, 311-2	858.1
1801	0	1801	Denmark	Ringkøbing	Saustrup	HOL 29/68. Inv. Nr. II-1-II-4. NM 1274/68.	Hübner 2005, 1228	1020.1
1802	0	1802	Denmark	Ringkøbing	Fausing	NM A 22266-86, B 8121-24. Hügel Nr. 5.	Hübner 2005, 1229-32	1021.1
1803	0	1803	Denmark	Ringkøbing	Fausing	NM A 22266-86, B 8121-24. Hügel Nr. 5.	Hübner 2005, 1229-32	1021.2
1805	0	1805	Denmark	Ringkøbing	Fausing	NM A 22263-65, C 12513. Hügel Nr. 4.	Hübner 2005, 1229-32	1022.1
1807	0	1807	Denmark	Ringkøbing	Fausing	NM A 22256-59. Hügel Nr. 1.	Hübner 2005, 1229-32	1023.1
1808	0	1808	Denmark	Ringkøbing	Fausing	NM A 22256-59. Hügel Nr. 1.	Hübner 2005, 1229-32	1023.2
1810	0	1810	Denmark	Ringkøbing	Råbjerg Hede	NM A 40533-43. Hügel Nr. 1.	Hübner 2005, 1232-5	1026.1
1811	0	1811	Denmark	Ringkøbing	Råbjerg Hede	NM A 40533-43. Hügel Nr. 1.	Hübner 2005, 1232-5	1026.2
1812	0	1812	Denmark	Ringkøbing	Veirum	NM A 19493-96, B 7512-18. Journ. Nr. 375/01.	Hübner 2005, 1236-7	1034.1
1814	0	1814	Denmark	Ringkøbing	Kronhede	NM A 38692-95 (deponiert im LEM). Hügel Nr. 7.	Hübner 2005, 1241-2	1055.1
1815	0	1815	Denmark	Ringkøbing	Kronhede	NM A 38692-95 (deponiert im LEM). Hügel Nr. 7.	Hübner 2005, 1241-2	1055.2
1817	0	1817	Denmark	Ringkøbing	Rom Overby	NM A 30795-810, C 17865-76. Journ. Nr. 476/19.	Hübner 2005, 1242-4	1060.1
1819	0	1819	Denmark	Ringkøbing	Rom Overby	NM A 30795-810, C 17865-76. Journ. Nr. 476/19.	Hübner 2005, 1242-4	1060.3
1820	0	1820	Denmark	Ringkøbing	Rom Overby	NM A 30795-810, C 17865-76. Journ. Nr. 476/19.	Hübner 2005, 1242-4	1060.4
1821	0	1821	Denmark	Ringkøbing	Rom Overby	NM A 30795-810, C 17865-76. Journ. Nr. 476/19.	Hübner 2005, 1242-4	1060.5
1822	0	1822	Denmark	Ringkøbing	Rom Overby	NM A 30795-810, C 17865-76. Journ. Nr. 476/19.	Hübner 2005, 1242-4	1060.6
1823	0	1823	Denmark	Ringkøbing	Rom Overby	NM A 30795-810, C 17865-76. Journ. Nr. 476/19.	Hübner 2005, 1242-4	1060.7
1824	0	1824	Denmark	Ringkøbing	Idom	NM A 21141-44. Hügel Nr. 4.	Hübner 2005, 1244-9	1061.1
1825	0	1825	Denmark	Ringkøbing	Idom	NM A 21141-44. Hügel Nr. 4.	Hübner 2005, 1244-9	1061.2
1827	0	1827	Denmark	Ringkøbing	Idom	NM A 21121-22. Hügel Nr. 7.	Hübner 2005, 1244-9	1064.1
1828	0	1828	Denmark	Ringkøbing	Idom	NM A 21121-22. Hügel Nr. 7.	Hübner 2005, 1244-9	1064.2
1830	0	1830	Denmark	Ålborg	"Troldhøje", Lundgård	SYM 714x43. Inv. Nr. N 1051-1059.	Hübner 2005, 870	69.1
1831	0	1831	Denmark	Ålborg	Lundgård	SYM 714x117. Inv. Nr. N 1335.	Hübner 2005, 871-3	74.1
1832	0	1832	Denmark	Ålborg	Lundgård	SYM 714x117. Inv. Nr. N 1335.	Hübner 2005, 871-3	74.2
1833	0	1833	Denmark	Ålborg	Lundgård	SYM 714x143. Inv. Nr. N 1421. NM Journ. Nr. 414/56.	Hübner 2005, 871-3	77.1
1834	0	1834	Denmark	Ålborg	Stenstrup	SYM 714x173. Inv. Nr. N 1462. NM Journ. Nr. 624/59.	Hübner 2005, 873-5	82.1
1836	0	1836	Denmark	Ålborg	Store-Arden	SYM 714x126 und 264. Inv. Nr. N 1348-1598.	Hübner 2005, 876	93.1
1837	0	1837	Denmark	Ålborg	Store-Arden	SYM 714x126 und 264. Inv. Nr. N 1348-1598.	Hübner 2005, 876	93.2
1838	0	1838	Denmark	Ålborg	Fragdrup	SYM 714x54. Inv. Nr. N 1096.	Hübner 2005, 876-7	96.1
1840	0	1840	Denmark	Ålborg	Hvarre	SYM 714x86. Inv. Nr. N 1254.	Hübner 2005, 877-80	102.1
1842	0	1842	Denmark	Ålborg	"Hesthøje", Merritsholt	NM A 36459-61. Journ. Nr. 1/33. (Hügel Nr. 2.).	Hübner 2005,	111a.1
1844	0	1844	Denmark	Ålborg	"Hesthøje", Merritsholt	NM A 36459-61. Journ. Nr. 1/33. (Hügel Nr. 2.).	Hübner 2005,	111a.3
1845	0	1845	Denmark	Ålborg	Padkær	SYM 714x37. Inv. Nr. N 1022-27.	Hübner 2005, 893	129a.1
1846	0	1846	Denmark	Ringkøbing	Harreskov	HEM 2517. NM Journ. Nr. 6428/86.	Hübner 2005, 1198-9	961.1
1847	0	1847	Denmark	Ringkøbing	Harreskov	HEM 2517. NM Journ. Nr. 6428/86.	Hübner 2005, 1198-9	961.2
1848	0	1848	Denmark	Ringkøbing	Harreskov	HEM 2517. NM Journ. Nr. 6428/86.	Hübner 2005, 1198-9	961.3
1850	0	1850	Denmark	Ringkøbing	Lustrup Huse	NM A 12446-51. Hügel Nr. 16. HEM 1732. NM 2120/77.	Hübner 2005, 1203-5	973.2
1851	0	1851	Denmark	Ringkøbing	Pilgård, Skarrild Overby	HEM 1918. NM 2434/78.	Hübner 2005, 1206-9	977.1
1852	0	1852	Denmark	Ringkøbing	Pilgård, Skarrild Overby	NM A 12428-32, B 5816-18. Hügel Nr. 11.	Hübner 2005, 1206-9	979.1
1853	0	1853	Denmark	Ringkøbing	Pilgård, Skarrild Overby	NM A 12428-32, B 5816-18. Hügel Nr. 11.	Hübner 2005, 1206-9	979.2
1854	0	1854	Denmark	Ringkøbing	Pilgård, Lustrup, Skarrild Overby	NM A 12436-45, B 5829-31. Hügel Nr. 15. HEM 1919. NM 2424/78.	Hübner 2005, 1209-11	981.1
1855	0	1855	Denmark	Ringkøbing	Pilgård, Lustrup, Skarrild Overby	NM A 12436-45, B 5829-31. Hügel Nr. 15. HEM 1919. NM 2424/78.	Hübner 2005, 1209-11	981.2
1857	0	1857	Denmark	Ringkøbing	Pilgård, Lustrup, Skarrild Overby	NM A 12436-45, B 5829-31. Hügel Nr. 15. HEM 1919. NM 2424/78.	Hübner 2005, 1209-11	981.4
1859	0	1859	Denmark	Ringkøbing	Skarrild Mose, Skarrild Overby	HEM 1510. NM 816/73.	Hübner 2005, 1211-5	983.1
1861	0	1861	Denmark	Ringkøbing	Skarrild Mose, Skarrild Overby	HEM 1523. NM Journ. Nr 1207/75.	Hübner 2005, 1211-5	990.1
1862	0	1862	Netherlands	Flevoland	Schokland-P14	AMP0549	Ten Anscher 2012	888-5017
1867	0	1867	Germany	Mittleres Saalegebiet	Bedra	5-4	Matthias 1982, 14-9	-
1868	0	1868	Germany	Mittleres Saalegebiet	Bedra	5-4	Matthias 1982, 14-9	-
1870	0	1870	Germany	Mittleres Saalegebiet	Bedra	5-5	Matthias 1982, 14-9	-
1874	0	1874	Germany	Mittleres Saalegebiet	Bedra	5.10	Matthias 1982, 14-9	-
1875	0	1875	Germany	Mittleres Saalegebiet	Bedra	5.10	Matthias 1982, 14-9	-
1878	0	1878	Germany	Mittleres Saalegebiet	Benndorf	7-1	Matthias 1982, 19-20	-
1883	0	1883	Germany	Mittleres Saalegebiet	Braunsdorf	11-1	Matthias 1982, 21-33	-
1888	0	1888	Germany	Mittleres Saalegebiet	Braunsdorf	11-5	Matthias 1982, 21-33	-
1889	0	1889	Germany	Mittleres Saalegebiet	Braunsdorf	11-6	Matthias 1982, 21-33	-
1890	0	1890	Germany	Mittleres Saalegebiet	Braunsdorf	11-7	Matthias 1982, 21-33	-
1893	0	1893	Germany	Mittleres Saalegebiet	Braunsdorf	11-10	Matthias 1982, 21-33	-
1895	0	1895	Germany	Mittleres Saalegebiet	Braunsdorf	11-12	Matthias 1982, 21-33	-
1904	0	1904	Germany	Mittleres Saalegebiet	Braunsdorf	11-22	Matthias 1982, 21-33	-
1908	0	1908	Germany	Mittleres Saalegebiet	Braunsdorf	11-21	Matthias 1982, 21-33	-
1910	0	1910	Germany	Mittleres Saalegebiet	Braunsdorf	11-27	Matthias 1982, 21-33	-
1934	0	1934	Germany	Mittleres Saalegebiet	Südwestrande des Ortes	18-1	Matthias 1982, 33	-
1936	0	1936	Germany	Mittleres Saalegebiet	Nordwestrande des Ortes	19-1	Matthias 1982, 33	-
1937	0	1937	Germany	Mittleres Saalegebiet	Bündorf	22-1	Matthias 1982, 34	-
1941	0	1941	Germany	Mittleres Saalegebiet	Dalena	25-1	Matthias 1982,35	-
1942	0	1942	Germany	Mittleres Saalegebiet	Daspig	26-1	Matthias 1982, 35-7	-
1944	0	1944	Germany	Mittleres Saalegebiet	Acker Gneist	28-1	Matthias 1982, 38	-
1951	0	1951	Germany	Mittleres Saalegebiet	Kuhberg	32-1	Matthias 1982, 39	-
1952	0	1952	Germany	Mittleres Saalegebiet	westnordwestlich des Ortes	33-1	Matthias 1982, 40	-
1955	0	1955	Germany	Mittleres Saalegebiet	Geusa	36-1	Matthias 1982, 42	-
1962	0	1962	Germany	Mittleres Saalegebiet	Göhlitzsch	41-1	Matthias 182, 45-7	-
1964	0	1964	Germany	Mittleres Saalegebiet	Gorsleben	43-1	Matthias 1982, 47-8	-
1965	0	1965	Germany	Mittleres Saalegebiet	Acker Nette	44-1	Matthias 1982, 48	-
1967	0	1967	Germany	Mittleres Saalegebiet	Buschfeld	46-1	Matthias 1982, 48	-
1969	0	1969	Germany	Mittleres Saalegebiet	nördlich des Ortes	47-2	Matthias 1982, 48-50	-
1971	0	1971	Germany	Mittleres Saalegebiet	Mittelstrasse 18	49-1	Matthias 1982, 51	-
1972	0	1972	Germany	Mittleres Saalegebiet	Karl-Marx-Strasse 16	50-1	Matthias 1982, 51	-
1994	0	1994	Germany	Mittleres Saalegebiet	Langer Berg	63	Matthias 1982, 62-6	63-1
1997	0	1997	Germany	Mittleres Saalegebiet	Langer Berg	65	Matthias 1982, 62-6	65-1
1998	0	1998	Germany	Mittleres Saalegebiet	Langer Berg	66	Matthias 1982, 62-6	66-1
1999	0	1999	Germany	Mittleres Saalegebiet	Bischofweise	67	Matthias 1982, 66-70	67-1
2000	0	2000	Germany	Mittleres Saalegebiet	Bischofweise	67	Matthias 1982, 66-70	67-2
2002	0	2002	Germany	Mittleres Saalegebiet	Tonberg	68	Matthias 1982, 70-3	68-1
2003	0	2003	Germany	Mittleres Saalegebiet	Tonberg	69	Matthias 1982, 70-3	69-1
2005	0	2005	Germany	Mittleres Saalegebiet	Schwarzer Berg	70	Matthias 182, 73-8	70-2
2007	0	2007	Germany	Mittleres Saalegebiet	Schwarzer Berg	71	Matthias 182, 73-8	71-1
2008	0	2008	Germany	Mittleres Saalegebiet	Schwarzer Berg	71	Matthias 182, 73-8	71-2
2009	0	2009	Germany	Mittleres Saalegebiet	Schwarzer Berg	71	Matthias 182, 73-8	71-3
2012	0	2012	Germany	Mittleres Saalegebiet	Himmelsleiter	72	Matthias 1982, 78-9	72-2
2013	0	2013	Germany	Mittleres Saalegebiet	Kolkturmberg	73	Matthias 1982, 79-80	73
2014	0	2014	Germany	Mittleres Saalegebiet	Dessauer Strasse	74-1	Matthias 1982, 81	-
2016	0	2016	Germany	Mittleres Saalegebiet	Grosse Brandberge	76	Matthias 1982, 82-4	-
2018	0	2018	Germany	Mittleres Saalegebiet	Westrande der kleine Brandberge	78-1	Matthias 1982, 84-5	-
2030	0	2030	Germany	Mittleres Saalegebiet	nordwestlich des gutes	83-1	Matthias 1982, 88	-
2035	0	2035	Germany	Mittleres Saalegebiet	Kiesgrube Gruss	86-2	Matthias 1982, 90	-
2036	0	2036	Germany	Mittleres Saalegebiet	Kiesgrube Gruss	86-3	Matthias 1982, 90	-
2038	0	2038	Germany	Mittleres Saalegebiet	Kaliwerke	88-1	Matthias 1982, 92	87-1
2039	0	2039	Germany	Mittleres Saalegebiet	Pfeifberg	89-1	Matthias 1982, 93	-
2041	0	2041	Germany	Mittleres Saalegebiet	südlichen Teil des Kreuschberg	90-1	Matthias 1982, 93	-
2042	0	2042	Germany	Mittleres Saalegebiet	Alten Berg	91-1	Matthias 1982, 93-4	-
2043	0	2043	Germany	Mittleres Saalegebiet	Bussenstrasse 10	92-1	Matthias 1982, 94	-
2044	0	2044	Germany	Mittleres Saalegebiet	Garten Bunsenstrasse 36	93-1	Matthias 1982, 94	-
2054	0	2054	Germany	Mittleres Saalegebiet	Wege nach Knappendorf	99-1	Matthias 1982, 98	-
2055	0	2055	Germany	Mittleres Saalegebiet	Wege nach Knappendorf	99-2	Matthias 1982, 98	-
2058	0	2058	Germany	Mittleres Saalegebiet	Neue Siedlung am Gut	102-2	Matthias 1982, 100	-
2059	0	2059	Germany	Mittleres Saalegebiet	Neue Siedlung am Gut	102-2	Matthias 1982, 100	-
2061	0	2061	Germany	Mittleres Saalegebiet	Ostausgang des Ortes	103-2	Matthias 1982, 101	-
2062	0	2062	Germany	Mittleres Saalegebiet	Werk Wintershall	107-1	Matthias 1982, 101	-
2064	0	2064	Germany	Mittleres Saalegebiet	Werk Wintershall	107-3	Matthias 1982, 101	-
2066	0	2066	Germany	Mittleres Saalegebiet	Spitzberg	109	Matthias 1982, 103-5	109-1
2069	0	2069	Germany	Mittleres Saalegebiet	Strasse Mersebrug	112-1	Matthias 1982, 105-6	-
2071	0	2071	Germany	Mittleres Saalegebiet	westlich der Kreuzung Strasse Leuna	113-1	Matthias 1982, 106	-
2073	0	2073	Germany	Mittleres Saalegebiet	Wachhügel	115	Matthias 1982, 107-8	115-1
2075	0	2075	Germany	Mittleres Saalegebiet	Am Wasserturm	117-1	Matthias 1982, 108	-
2076	0	2076	Germany	Mittleres Saalegebiet	Grossitzer Mark	118-1	Matthias 1982, 108	-
2078	0	2078	Germany	Mittleres Saalegebiet	Gemeindekiesgrube	120-1	Matthias 1982, 109	-
2087	0	2087	Germany	Mittleres Saalegebiet	Altenburg-Klosterweinberg	127-1	Matthias 1982, 112	-
2088	0	2088	Germany	Mittleres Saalegebiet	Altenburg-Friedhof	128-1	Matthias 1982, 112-5	-
2090	0	2090	Germany	Mittleres Saalegebiet	Hansastrasse	130-1	Matthias 1982, 115-6	-
2094	0	2094	Germany	Mittleres Saalegebiet	Grosser Hügel	134-1	Matthias 1982, 117-9	-
2095	0	2095	Germany	Mittleres Saalegebiet	Sandgrube	135-1	Matthias 1982, 119	-
2096	0	2096	Germany	Mittleres Saalegebiet	Kirschberg	136-1	Matthias 1982, 119-20	-
2099	0	2099	Germany	Mittleres Saalegebiet	Gipfel Höhe	139-1	Matthias 1982, 121-2	-
2101	0	2101	Germany	Mittleres Saalegebiet	Totenwiese	141-1	Matthias 1982, 123-5	-
2102	0	2102	Germany	Mittleres Saalegebiet	Totenwiese	141-2	Matthias 1982, 123-5	-
2116	0	2116	Germany	Mittleres Saalegebiet	Kiesgrube Dornbucsh	150-1	Matthias 1982, 130	-
2122	0	2122	Germany	Mittleres Saalegebiet	Das Ohmendorfer Unterfeld	155-1	Matthias 1982, 130-1	-
2126	0	2126	Germany	Mittleres Saalegebiet	Sandgrube a, Hardsteinwerk	159-1	Matthias 1982, 132	-
2130	0	2130	Germany	Mittleres Saalegebiet	Südrande des Ortes	163	Matthias 1982, 133-5	163-1
2131	0	2131	Germany	Mittleres Saalegebiet	Südrande des Ortes	163	Matthias 1982, 133-5	163-2
2133	0	2133	Germany	Mittleres Saalegebiet	Garten gasthaus Schneider	165-1	Matthias 1982, 136	-
2137	0	2137	Germany	Mittleres Saalegebiet	0,5km sudöstlich des Dorfes	169-1	Matthias 1982, 140	-
2138	0	2138	Germany	Mittleres Saalegebiet	0,5km nordnordwestlich des Ortes	170-1	Matthias 1982, 140-1	-
2140	0	2140	Germany	Mittleres Saalegebiet	Fundstelle Kolonie	172-1	Matthias 1982, 143	-
2145	0	2145	Germany	Mittleres Saalegebiet	zwischen den Waldstücken, südlich der Strasse nach Albersroda	177-1	Matthias 1982, 147-8	-
2147	0	2147	Germany	Mittleres Saalegebiet	Fundplatz 8	179-1	Matthias 1982, 148	-
2149	0	2149	Germany	Mittleres Saalegebiet	Fundplatz 9	180-2	Matthias 1982, 148-78	-
2151	0	2151	Germany	Mittleres Saalegebiet	Fundplatz 9	180-4	Matthias 1982, 148-78	-
2154	0	2154	Germany	Mittleres Saalegebiet	Fundplatz 9	180-7	Matthias 1982, 148-78	-
2155	0	2155	Germany	Mittleres Saalegebiet	Fundplatz 9	180-8	Matthias 1982, 148-78	-
2160	0	2160	Germany	Mittleres Saalegebiet	Fundplatz 9	180-13	Matthias 1982, 148-78	-
2161	0	2161	Germany	Mittleres Saalegebiet	Fundplatz 9	180-14	Matthias 1982, 148-78	-
2163	0	2163	Germany	Mittleres Saalegebiet	Fundplatz 9	180-16	Matthias 1982, 148-78	-
2170	0	2170	Germany	Mittleres Saalegebiet	Fundplatz 9	180-23	Matthias 1982, 148-78	-
2172	0	2172	Germany	Mittleres Saalegebiet	Fundplatz 9	180-25	Matthias 1982, 148-78	-
2173	0	2173	Germany	Mittleres Saalegebiet	Fundplatz 9	180-26	Matthias 1982, 148-78	-
2176	0	2176	Germany	Mittleres Saalegebiet	Fundplatz 9	180-29	Matthias 1982, 148-78	-
2177	0	2177	Germany	Mittleres Saalegebiet	Fundplatz 9	180-30	Matthias 1982, 148-78	-
2186	0	2186	Germany	Mittleres Saalegebiet	Fundplatz 9	180-39	Matthias 1982, 148-78	-
2187	0	2187	Germany	Mittleres Saalegebiet	Fundplatz 9	180-40	Matthias 1982, 148-78	-
2189	0	2189	Germany	Mittleres Saalegebiet	Fundplatz 9	180-42	Matthias 1982, 148-78	-
2190	0	2190	Germany	Mittleres Saalegebiet	Fundplatz 9	180-43	Matthias 1982, 148-78	-
2193	0	2193	Germany	Mittleres Saalegebiet	Fundplatz 9	180-46	Matthias 1982, 148-78	-
2194	0	2194	Germany	Mittleres Saalegebiet	Fundplatz 9	180-47	Matthias 1982, 148-78	-
2195	0	2195	Germany	Mittleres Saalegebiet	Fundplatz 9	180-48	Matthias 1982, 148-78	-
2196	0	2196	Germany	Mittleres Saalegebiet	Fundplatz 9	180-49	Matthias 1982, 148-78	-
2200	0	2200	Germany	Mittleres Saalegebiet	Fundplatz 9	180-53	Matthias 1982, 148-78	-
2206	0	2206	Czech Republic	Moravia	Zadní roviny	25.4.2 Grave 1	Šebela 1999, 37; 188	25.4.2
2207	0	2207	Czech Republic	Moravia	Brno -Straý Lískovec	30.1.1 Grave 9	Šebela 1999, 39; 188	30.1.1
2208	0	2208	Czech Republic	Moravia	Brno -Straý Lískovec	30.1.2 Grave VN 1	Šebela 1999, 39; 188	30.1.2
2209	0	2209	Czech Republic	Moravia	Brno -Straý Lískovec	30.1.3 Grave 42 VN 1	Šebela 1999, 39; 188	30.1.3
2210	0	2210	Czech Republic	Moravia	Bučovice	35.1.2 Grave 2 (VN 3a)	Šebela 1999, 41; 189	35.1.2
2211	0	2211	Czech Republic	Moravia	Cow barn of the agricultural cooperative	72.1.2 Grave 2 (VN 2)	Šebela 1999, 52; 190	-
2212	0	2212	Czech Republic	Moravia	The Hoštice Farm of the Vyškov State Farm	97.1.1 Grave 1 (VN 1)	Šebela 1999, 62-4; 192	97.1.1
2213	0	2213	Czech Republic	Moravia	Nivky	104.1.1.1 Grave 1 (VN 1)	Šebela 1999, 67; 192	104.1.1.1
2214	0	2214	Czech Republic	Moravia	Kostelecké polesí	132.1.7.2 Barrow 2 (VN 1)	Šebela 1999, 75-9; 193	132.1.7.2
2215	0	2215	Czech Republic	Moravia	Hájek	155.1.2 Barrow 4 (VN 1)	Šebela 1999, 86-9; 195	155.1.2
2216	0	2216	Czech Republic	Moravia	Hájek	155.1.4 Barrow 6 (VN 1)	Šebela 1999, 86-9; 195	155.1.4
2217	0	2217	Czech Republic	Moravia	Člupy	177.1.1 Grave 1 (VN 1)	Šebela 1999, 96-7; 196	177.1.1
2219	0	2219	Czech Republic	Moravia	built-up section of the village	197.1.1	Šebela 1999, 105-6; 196-7	197.1.1
2220	0	2220	Czech Republic	Moravia	Horní pole	232.1.1 Grave 5 (VN 1)	Šebela 1999, 122-4; 198-9	232.1.1
2222	0	2222	Czech Republic	Moravia	Piskovna	294.1.1 Grave 5 (VN 1)	Šebela 1999, 148-9; 201	294.1.1
2223	0	2223	Czech Republic	Moravia	Livestock production area belonging to the agricultural cooperative	312.1.1 Grave 1 (VN 1)	Šebela 1999, 152-3; 201-2	312.1.1
2224	0	2224	Czech Republic	Moravia	Na Baračce	347.1.1 Grave 1	Šebela 1999, 165-7; 202-3	347.1.1
2225	0	2225	Czech Republic	Moravia	Na Baračce	347.1.5 Grave 5 (VN 3b)	Šebela 1999, 165-7; 202-3	347.1.5
2226	0	2226	Czech Republic	Moravia	Sadová ulice (siet No. 203/2)	368.1.1 Grave 1	Šebela 1999, 173-4; 203-4	368.1.1
2227	0	2227	Germany	Niedersachsen	Wehm	EL 270, 1-2	Franke & Fabian (unpublished database)	-
2228	0	2228	Germany	Niedersachsen	Heber	HK 200	Franke & Fabian (unpublished database)	-
2231	0	2231	Germany	Niedersachsen	Ehestorf	ROW 158, 1-3	Franke & Fabian (unpublished database)	-
2232	0	2232	Germany	Niedersachsen	Goldbeck	STD 109	Franke & Fabian (unpublished database)	-
2235	0	2235	Germany	Niedersachsen	Ohlendorf	WL 346	Franke & Fabian (unpublished database)	-
2236	0	2236	Germany	Thüringen	Nohra	Grab 6	Matthias 1987, 48	Grossmann 2014, 2120
2237	0	2237	Germany	Thüringen	acker Holzhäuser	-	Loewe 1959, 4	Grossmann 2014, 770
2238	0	2238	Germany	Thüringen	Im Hess	-	Loewe 1959, 7	Grossmann 2014, 774
2239	0	2239	Germany	Thüringen	Im Hess	-	Loewe 1959, 7	Grossmann 2014, 775
2240	0	2240	Germany	Thüringen	Im Hess	-	Loewe 1959, 7	Grossmann 2014, 782
2241	0	2241	Germany	Thüringen	Erfurt	-	Loewe 1959, 8	Grossmann 2014, 794
2242	0	2242	Germany	Thüringen	Schwerborn	-	Loewe 1959, 36	Grossmann 2014, 945
2243	0	2243	Germany	Thüringen	Sonneborn	-	Loewe 1959, 38	Grossmann 2014, 950
2244	0	2244	Germany	Thüringen	Udestedt	-	Loewe 1959, 40-1	Grossmann 2014, 957
2246	0	2246	Germany	Thüringen	Deuben	-	Loewe 1959, 70	Grossmann 2014, 1087
2247	0	2247	Germany	Thüringen	Krossen-Nickelsdorf	-	Loewe 1959, 88	Grossmann 2014, 1130
2248	0	2248	Germany	Thüringen	Profen-Lükewitz	-	Loewe 1959, 115	Grossmann 2014, 1245
2250	0	2250	Germany	Thüringen	Greussen	-	Feustel et al. 1966, 60-2	Grossmann 2014, 1612
2251	0	2251	Germany	Thüringen	Dorndorf	-	Matthias 1974, 92-3	Grossmann 2014, 1864
2253	0	2253	Germany	Thüringen	Steinthaleben	-	Matthias 1974, 267	Grossmann 2014, 2074
2254	0	2254	Germany	Thüringen	Zeuchfeld	-	Matthias 1974, 304	Grossmann 2014, 2088
2255	0	2255	Germany	Thüringen	Draschwitz	-	Matthias 1987, 73	Grossmann 2014, 2152
2257	0	2257	Germany	Thüringen	Zorbau	-	Matthias 1987, 138-40	Grossmann 2014, 2226
2259	0	2259	Germany	Thüringen	Zorbau	-	Matthias 1987, 138-40	Grossmann 2014, 2234
2260	0	2260	Germany	Thüringen	Apfelstädt	-	Küssner 2006, 56-7	Grossmann 2014, 2238
2261	0	2261	Germany	Baden-Württemberg	Gemmingen	-	Gebers 1978, 116	Grossmann 2014, 332
2262	0	2262	Germany	Baden-Württemberg	Heddesheim	-	Gebers 1978, 117	Grossmann 2014, 334
2263	0	2263	Germany	Thüringen	Weissensee	-	Matthias 1987, 54	Grossmann 2014, 1790
2264	0	2264	Germany	Thüringen	Galgenhügel	-	Bücke et al. 1989, 60-1	Grossmann 2014, 1756
2265	0	2265	Germany	Thüringen	Erfurt	-	Lipmann 1982	Grossmann 2014, 1703
